# Supplementary material for: DkWRKY transcription factors enhance persimmon resistance to Colletotrichum horii by promoting lignin accumulation through DkCAD1 promotor interaction
Source: Stress Biol. 2024 Feb 26;4(1):17. doi: 10.1007/s44154-024-00154-0 (PMC10897097; doi:10.1007/s44154-024-00154-0)
Supplement: Supplementary file 1 — Additional file 1: Table S1. Normalized metabolic profile of DAMs. [file 44154_2024_154_MOESM1_ESM.xlsx]

## Sheet: metabolite-differential-R
Table S1A. Normalized metabolic profile of DAMs in R var. (matrix of log2 fold change)
Metabolite	R_CK_1	R_CK_2	R_CK_3	R_CK_4	R_CK_5	R_CK_6	R_1_1	R_1_2	R_1_3	R_1_4	R_1_5	R_1_6	R_3_1	R_3_2	R_3_3	R_3_4	R_3_5	R_3_6	R_5_1	R_5_2	R_5_3	R_5_4	R_5_5	R_5_6
Bromazepam	14.3028	14.5694	16.3222	14.5005	14.6876	14.6808	-5.69042	-5.69042	-5.69042	-5.69042	-5.69042	-5.69042	-5.69042	7.67391	-5.69042	-5.69042	-5.69042	-5.69042	-5.69042	-5.69042	-5.69042	-5.69042	-5.69042	-5.69042
Adenophostin B	5.74631	4.14848	5.37587	5.46598	6.02237	6.04368	2.375	-11.4483	2.22082	-11.4483	3.6348	2.34352	3.22089	-11.4483	-11.4483	-11.4483	2.3938	-11.4483	4.17075	1.88663	4.56626	3.42948	2.70846	2.93695
L-Oxalylalbizziine	7.74267	6.47982	7.14341	6.72465	7.23761	8.40471	4.63327	-9.74538	-9.74538	4.83401	-9.74538	-9.74538	-9.74538	-9.74538	-9.74538	-9.74538	3.11614	-9.74538	5.36196	4.872	5.37901	5.2496	5.87386	4.65566
{2-[4-(4-chloro-1,2-diphenylbut-1-en-1-yl)phenoxy]ethyl}(methyl)amine	-7.93431	5.72155	6.70548	-7.93431	6.82823	-7.93431	6.29542	-7.93431	5.63739	-7.93431	7.25465	7.07444	-7.93431	-7.93431	-7.93431	-7.93431	-7.93431	-7.93431	6.99165	7.4607	7.53455	6.97046	5.50627	7.29662
11-O-Demethylpradinone I	3.18328	2.91117	3.23165	3.53444	3.35901	3.41395	-1.06285	-0.557516	-0.475404	-0.796364	-13.031	-13.031	1.00201	-1.87929	1.31144	0.592848	-1.1508	-0.676591	1.20411	1.69717	2.35981	2.09959	1.62896	1.13142
2-Phospho-4-(cytidine 5'-diphospho)-2-C-methyl-D-erythritol	1.82451	1.71086	2.1334	0.65838	1.653	1.89215	-0.44834	-1.65054	-0.879317	-0.452106	-2.4782	-14.9726	1.4213	-3.08345	0.575057	0.576408	-0.711312	-0.540119	2.17646	2.1359	2.31378	2.13066	2.26147	1.75264
3-(ADP)-2-phosphoglycerate	2.94779	4.00469	2.82506	3.01956	3.15239	3.50737	-8.45391	2.78451	-8.45391	-8.45391	-8.45391	-8.45391	2.6744	-8.45391	3.94175	3.35347	2.57114	-8.45391	4.15505	4.68105	4.14106	4.32596	4.19013	2.90196
Amisulbrom	0.796368	0.493758	0.809913	0.759023	0.413538	0.851316	-1.1842	-17.1987	-3.61066	-1.80368	-2.17658	-2.95703	1.64226	1.2453	-1.17894	1.61944	0.667866	-0.253565	3.52628	3.4602	3.23325	3.68211	3.36441	3.79833
Asparenomycin A	-11.8792	-11.8792	5.49024	2.62544	3.73304	3.29688	-11.8792	-11.8792	1.55862	-11.8792	-11.8792	-11.8792	6.54126	3.43554	4.72954	4.85055	5.19846	4.10408	4.76641	6.66604	6.89946	7.47908	6.75357	5.02589
Betanidin	1.01244	1.63245	5.04375	2.5624	3.30555	3.20427	-12.738	-12.738	-0.261064	-0.65581	-0.598729	-12.738	3.62705	0.0873919	1.05809	1.86677	1.74137	-0.0990264	-1.59265	3.26092	3.28214	4.0506	3.98174	1.70435
CDP-glucose	3.44253	2.99107	4.0328	1.71576	3.22432	3.80904	1.01445	-15.8076	0.58761	0.512437	-1.01401	-15.8076	2.88419	-15.8076	0.701785	0.867307	0.443749	-2.35535	3.973	4.43916	4.87941	4.27332	4.07501	2.92513
D-Lombricine	6.23188	6.37894	6.12555	5.02326	6.73934	6.32133	-12.9762	1.11027	-12.9762	0.404901	-12.9762	-12.9762	2.92384	3.35902	3.03078	3.29351	2.76108	2.12288	2.7738	2.30103	-12.9762	1.39014	0.247789	2.34142
Isosorbide dinitrate	-0.601532	-0.307491	0.695457	0.328984	0.050429	0.0266354	-1.08694	-0.669993	-2.71991	-1.31795	-2.77945	-16.1037	0.9304	1.34437	-0.339869	1.25798	0.35532	-0.710471	3.51804	3.37156	3.46108	3.8001	3.49248	4.00446
N-Heptanoylsolamine	1.24139	1.6097	-0.453906	1.37739	0.286907	0.678997	-3.70343	-0.724996	-18.1568	0.0632862	0.509259	-1.72815	1.42085	2.04156	2.46342	2.88072	2.56821	2.01926	0.883138	0.397011	0.84771	-0.720582	1.56384	2.63518
PC(14:0/24:1(15Z))	3.64791	3.31803	4.11787	4.23166	3.38219	2.98494	-13.1101	-13.1101	-13.1101	-13.1101	-13.1101	-13.1101	3.90879	5.51532	4.83145	4.46958	4.61043	5.76962	4.95557	4.4757	4.36495	4.63437	4.39144	5.05071
PE-NMe(18:0/22:6(4Z,7Z,10Z,13Z,16Z,19Z))	1.89313	0.841312	2.2266	1.35816	-0.0862153	0.574767	-1.66088	-1.34071	-2.21089	-15.4019	-15.4019	-2.69806	1.98985	3.13512	3.0443	2.23076	2.52435	3.63564	2.42658	2.38234	2.5262	2.667	2.45148	2.893
Progeldamycin	2.22123	1.61813	1.82849	1.80268	1.31118	1.3022	-2.39304	-13.8681	-2.66232	0.0472714	-2.30213	-2.55099	1.25698	-1.0191	1.4664	1.36282	-0.165639	0.805091	1.48015	1.35442	1.83361	2.19841	1.61572	1.4565
alpha-hydroxysalmeterol	1.02207	0.908066	0.879633	0.480023	0.234665	0.509691	-16.8869	-2.6189	-0.693699	-0.794234	-1.57461	-3.0436	1.01386	1.785	1.99691	1.7266	1.79085	2.32864	1.65211	1.717	1.85441	1.72957	1.82667	2.15622
(2Z,6E)-3,7,11,15,19-Pentamethyl-2,6-eicosadien-1-ol	0.211	0.503158	0.10492	-0.171324	0.370124	0.885801	0.397729	-0.00253395	-0.0697447	0.349688	-0.970983	-0.381165	-0.130035	-2.23228	-1.00513	-0.0892583	-0.949266	-1.0839	0.280683	0.824237	1.03562	0.592051	0.96525	0.565361
(3''-Apiosyl-6''-malonyl)astragalin	1.17127	0.775102	1.36776	1.25544	0.808171	1.33436	-0.240538	-0.264705	0.475002	-0.688028	-0.650423	-0.669738	-1.81604	-0.251708	-1.26153	-1.43684	-0.676812	-0.391736	0.636239	-0.603199	0.512273	0.0313223	0.501315	0.0830526
(R)-5-Phosphomevalote	0.737063	0.685405	0.650684	0.665606	0.958057	1.05913	-0.0920963	-0.252014	-0.0930482	-0.146563	-0.645916	-0.278702	-0.38016	-0.764787	-0.542263	-0.849618	-0.635782	-0.948214	0.260546	-0.0106003	0.113167	0.226089	0.127561	0.156452
1-Phosphatidyl-1D-myo-inositol 3,4-bisphosphate	0.794838	0.134875	0.332734	0.383657	0.96385	1.10895	-0.0669529	-0.544785	0.0866768	-0.137931	-1.96221	-1.07984	1.30694	-0.980629	-0.134342	-0.397281	-0.910752	-0.557272	0.260884	0.269681	0.0734503	0.698606	0.359343	-0.00249022
2,3,4,7,8,9,15,22,23,28-decahydroxy-14-(hydroxymethyl)-12,27,31,34-tetraoxo-13,25,32,35-tetraoxaoctacyclo[14.13.3.300.000]pentatriaconta-1,3,5(30),6,8,10,19(24),20,22-nonaene-20-carboxylic acid	1.03988	0.193556	0.535413	0.343993	1.16737	0.74685	0.300149	-0.0454912	0.000385303	0.630217	0.487644	0.578801	1.22979	0.652995	-1.37348	-10.9699	0.755108	0.412946	0.890618	0.699527	-0.402305	0.736589	0.978381	0.410916
2-(3,5-Dichlorophenylcarbamoyl)-1,2-dimethylcyclopropane-1-carboxylic acid	0.348048	-0.281999	-0.0185855	-0.210678	-0.480216	0.696272	-1.81106	-3.29141	-1.80355	-1.72894	-2.43674	-2.95992	0.584723	0.384084	-0.788339	0.548421	-0.156012	-1.80226	2.39993	2.33896	2.57253	2.56676	2.37544	2.95455
2-C-Methyl-D-erythritol 2,4-cyclodiphosphate	0.00766367	-0.107646	-0.564641	-0.223505	0.156901	0.228262	-0.691153	2.49201	-0.74498	-0.824896	-1.01344	2.61606	-0.119094	-0.825749	-0.444164	-0.595082	-1.14717	-0.73125	0.381143	0.437709	0.490526	0.151519	0.631375	0.439607
2-Octaprenyl-6-methoxyphenol	-0.580456	0.167662	0.885347	0.273168	0.490967	-0.318457	-1.77754	-0.313836	-0.917842	0.217516	-0.690732	-2.37825	0.288007	-0.671058	-2.28584	-0.266284	-0.0234391	-0.502499	2.08106	0.908103	0.846826	1.97385	0.966077	1.62764
2-Phosphoglycolate	-0.355929	-0.523178	-0.493988	-0.65873	-0.389921	-0.302265	-1.41545	-0.987804	-0.330733	-0.423666	-0.804273	-0.571339	-1.05884	-0.731578	-1.21841	-1.19023	-0.978603	-0.895649	-2.08147	4.54852	4.35978	-2.22394	4.36021	4.36747
2-Protocatechoylphloroglucinolcarboxylate	0.740256	0.297003	0.495624	0.715033	0.707489	0.666328	0.307408	0.0113113	-0.0606628	-0.495522	-0.56742	0.146886	-0.369775	-0.545249	-1.01348	-0.817409	-0.684546	-0.383135	0.333873	0.389459	0.0655793	0.460853	-0.0100593	-0.389847
2-formamido-N(1)-(5-O-phosphonato-D-ribosyl)acetamidine	0.375414	0.751072	1.44087	-0.277215	0.454026	0.405101	0.050842	-0.625394	-0.142357	-0.0288012	-1.11479	-0.446579	-0.376301	-0.835309	-0.69554	-0.0385802	-0.646066	-0.487048	0.184385	0.531098	0.670742	0.104172	0.696239	0.0500176
3'-Monoiodo-L-thyronine 4'-O-sulfate	0.0586411	-0.236336	-0.458476	0.0300122	-0.128237	0.126282	-0.458005	-0.831968	-0.824325	-0.781219	-1.55528	-0.551467	-0.0860681	-1.29351	-0.456355	-1.2801	-1.1769	-1.51261	1.971	1.77296	2.21555	1.59993	2.3039	1.55259
3,4,5-trihydroxy-6-[2-hydroxy-4-(3,5,7-trihydroxy-5H-chromen-2-yl)phenoxy]oxane-2-carboxylic acid	2.14608	1.71781	1.84698	1.54662	1.91112	2.58392	-0.651157	-1.15029	-1.16104	-0.558099	-2.20478	-1.40303	-0.834304	-2.38338	-0.55627	-0.687343	-1.95548	-1.77312	0.31602	0.0311679	0.523097	0.903643	1.09721	0.694611
3,4-Dihydroxyphthalate	0.159762	0.200926	0.193047	-0.376095	0.0036031	0.447181	0.397782	0.247102	0.316785	0.561974	-0.406405	0.06366	-0.20728	-0.955503	-0.449336	-0.19359	-0.575603	-0.846102	0.0344957	0.190618	0.520275	0.00102358	0.408104	0.263576
4-Aminobenzoic acid	0.263999	0.0203988	-0.0870232	0.0870071	0.218032	-0.104607	0.19307	0.517215	0.0415144	0.249232	0.311874	0.314064	-0.326432	-1.55929	-0.492377	-0.802868	-1.07491	-0.623475	1.40771	1.41258	-1.47503	1.36835	1.29217	-1.15122
4-Aminobutanoic acid	0.427363	0.390101	0.708268	0.528137	0.359921	0.846652	-1.27166	-1.23726	-1.30161	-1.14937	-1.3675	-1.02087	-0.642842	-0.618699	-0.433199	-0.211796	0.053456	-0.348335	0.970961	1.18671	1.03889	0.788145	1.11963	1.1849
4-Bromo-3,5-cyclohexadiene-1,2-dione	0.212746	-0.488958	-0.899775	-0.760924	0.199914	0.14721	0.0624259	0.0477421	0.197771	0.0574206	-0.864971	0.0154332	-0.00266569	-0.69942	0.28821	-0.472644	-0.861015	-0.815117	0.810718	1.02194	0.655172	0.708046	0.858122	0.582619
4-Bromophenylacetate	-0.955842	-0.845618	0.0456404	-0.0427738	0.407056	-0.821048	0.482326	0.69452	-0.649466	0.669429	0.828545	1.39344	-0.580711	-0.540677	-1.57132	-1.00083	-0.841286	-0.867238	0.846203	0.72099	0.602003	0.680063	0.994747	0.351842
5'-Phosphoguanylyl(3'->5')guanosine	-0.18277	-0.0725823	0.153707	-0.757006	-0.455374	0.392179	-0.00714377	-0.762173	0.245922	0.284599	-1.19914	-1.02644	-0.172398	-0.699144	0.4042	0.715028	-0.188867	-0.283656	0.0889977	0.465682	1.07514	0.620348	0.760765	0.600123
5-Carboxy-2-oxohept-3-enedioate	1.19473	0.680316	2.51859	1.28338	0.858924	2.20278	1.00931	0.641184	1.32777	-0.312052	-14.9739	0.966235	-0.035389	-1.0393	0.0666292	0.234335	0.135727	-1.54695	1.16381	0.806289	0.897001	0.316021	0.715957	0.888643
6-Acetamido-3-oxohexanoate	-0.307918	0.66652	1.53977	-0.228274	0.0608605	-0.0512836	-1.53535	-2.8645	-1.69166	0.679818	-2.52304	-4.63137	0.802732	-0.467081	-0.389744	-0.414105	-1.29808	-0.299016	2.40682	2.02869	1.85804	2.80528	1.62973	2.22315
7,8-Dihydroneopterin 2',3'-cyclic phosphate	0.340059	0.868567	0.348488	0.500837	0.45186	0.45668	-0.51757	-1.13398	-0.730181	-0.237163	-1.13203	-0.538117	-0.485822	-0.254776	-0.166325	0.654851	0.297669	-0.75456	0.403464	0.492632	0.363194	0.00834042	0.417549	0.346337
7-Chloroemodin	0.156854	-0.310087	0.928195	-0.348381	-0.0159196	0.89306	-2.98339	-2.49568	-2.19652	-0.67302	-1.72368	-1.03618	-0.0216136	0.162369	-1.1922	1.19838	0.0140276	-1.25661	1.91338	1.53086	1.59244	1.274	2.16942	2.42028
7-Hydroxy-6-methyl-8-ribityl lumazine	-0.0198888	0.325917	1.21249	-0.128435	0.291016	-0.340927	0.728559	-0.766505	0.565604	0.463325	-0.205037	-0.0259205	-0.792207	-0.949285	-0.116877	-0.337307	-0.0374586	-0.951339	-0.152537	1.01824	0.653147	0.654495	-0.455865	-0.633202
9-Bromo-17beta-hydroxy-17-methylandrost-4-ene-3,11-dione	0.237913	-0.0439742	-0.473873	-0.368115	0.0234483	0.298509	0.538995	-0.317102	0.366208	0.0980722	-0.678711	-0.697987	0.164299	-1.23971	-0.0790153	-0.138886	-0.775843	-0.780761	0.553004	0.98708	0.785373	0.609599	0.701184	0.230293
ADP-D-glycero-beta-D-manno-heptose	0.320492	-0.0471768	0.467786	0.0541727	0.715956	0.869733	0.300154	-0.411706	-0.172502	0.102449	-0.864043	-1.22967	0.784027	-1.71888	-0.843609	-0.83365	-0.650042	-1.30058	1.13011	0.925057	0.708561	1.09726	0.63982	-0.0437227
Acrithrin	-0.140901	0.133759	0.399202	-0.050853	0.209353	0.259557	0.703646	0.242907	0.63391	0.603377	-0.10354	-0.094867	-0.982939	-0.957306	-0.679365	-0.276646	-0.722744	-1.06225	-0.0512845	0.127293	0.386682	0.61217	0.27763	0.533207
Antibiotic X 14889D	0.582995	0.102972	0.188589	0.0273204	-0.152029	1.00429	-0.231965	0.0587348	0.0193522	-0.318697	-0.0794241	0.0378624	-0.963423	-0.0598062	-0.417018	-0.729525	-0.314134	-1.68912	0.799447	0.244068	0.527006	0.734706	-0.142276	0.770072
Aplysil	0.879562	0.746866	1.02916	0.772859	1.04965	1.7484	-1.56331	-2.15539	-1.76843	-1.51263	-2.13651	-2.179	-0.251543	-0.704521	-0.152267	-0.0330341	-0.888149	-0.79488	1.3064	1.1765	1.3621	1.3295	1.49125	1.24744
Arachisprenol 12	-0.788501	0.497853	0.498697	-0.0960718	0.149089	0.0989808	-0.114086	-0.872785	-0.842407	-0.0993233	-1.64565	-1.2644	0.53974	-0.987542	0.277679	-0.225277	-0.3249	-1.97618	1.26081	1.47797	1.39691	1.06823	1.13822	0.832942
Asparagine	-0.916827	-1.00608	0.18841	-0.992385	-0.988769	-0.151025	-0.315513	-0.532476	-0.413075	-0.233026	-0.478846	-0.163502	-0.524181	-0.762386	-0.705351	-0.0207685	-0.929425	-0.579132	1.52572	1.73028	1.61431	1.62519	1.47455	1.5543
Brevetoxin C	0.877051	0.772893	2.09866	1.25151	2.20071	1.85185	0.289535	0.150358	0.204798	0.342581	-0.83888	-1.99023	-0.845409	-2.55539	-3.03362	-0.844696	-1.25789	-3.06848	0.934217	1.04011	1.01419	0.605832	1.50737	-0.707062
Bromacil	0.490701	0.315884	-0.123533	0.133096	0.450633	0.730702	-0.441309	-0.45105	-0.396409	-0.585159	-0.617694	-0.180877	-0.417395	-0.203271	-0.386823	-0.527167	-0.41121	-0.551284	-0.677576	3.50174	-1.4388	3.33282	-0.698035	-0.847986
Bromadiolone	0.211274	0.163598	0.909166	-0.326299	0.340944	0.638131	0.347036	0.249153	0.621146	0.616572	0.0415351	0.0783026	-1.18484	-0.986258	-0.917821	0.480001	-0.9242	-1.47738	-0.210938	-0.12022	0.436638	0.523231	0.170685	0.320547
CDP-ethanolamine	0.356673	0.0539144	0.195483	0.0443513	0.0063556	0.85463	0.218738	-0.864333	-0.114936	-0.201781	-0.0814678	-0.404795	-0.205054	-0.150032	-0.546422	-1.75063	-0.37878	-0.575404	0.409369	0.41075	0.877593	0.507178	0.910209	0.428386
CE(20:2(6Z,9Z))	-0.0575561	-0.187577	-0.0857876	-0.293259	0.25579	-0.0566464	0.816075	0.0413806	0.844968	0.629915	-0.272935	0.157725	-0.0870681	-0.634893	-0.507424	-0.787267	-0.877232	-0.947891	0.3601	0.236266	0.131891	0.583363	0.666777	0.0712866
CE(20:4(5Z,8Z,11Z,14Z))	0.474685	0.275238	0.418934	0.237163	0.131545	0.316868	0.207716	-0.196482	0.0794786	0.0467005	-0.675214	-0.560403	0.0364021	-1.13292	-0.196945	-0.390197	-0.612994	-0.874527	0.300859	0.447594	0.471216	0.468932	0.530246	0.196102
Cabergoline	2.5558	3.86954	-8.20504	4.85671	-8.20504	4.66269	2.74858	2.68098	3.66573	2.9685	-8.20504	-8.20504	3.62094	-8.20504	3.39301	3.88735	-8.20504	2.64445	-8.20504	2.51934	2.76261	3.47344	3.84332	3.28233
Cassaidine	0.454866	-0.254178	-0.129621	-0.306567	-0.0899883	0.430609	0.976279	-0.153357	0.842146	0.724058	-0.539074	-0.849191	-0.193786	-2.06367	-0.514514	-0.991254	-0.779992	-2.47524	0.896883	0.91901	1.25388	0.93399	1.23754	0.671174
Chlormerodrin	0.231941	-0.0667173	-0.425702	0.291489	-0.103279	0.210154	0.0182605	-0.462437	0.0775076	-0.137111	-0.771546	-0.312332	0.15828	-0.670911	-0.235057	-0.190884	-0.228991	-0.546704	0.47269	0.551742	0.475328	0.537392	0.548989	0.577899
Chlorophenol red	-0.0500157	0.504803	1.19142	-0.029292	0.619763	0.532623	0.598206	-0.443358	0.351398	0.36659	-2.32918	-1.87146	0.850132	-2.06513	-1.63781	-1.07623	-2.72407	-1.17213	1.07593	1.61567	1.66274	1.71932	1.58172	0.728356
Clofazimine glucuronide	0.606046	0.556534	0.6266	0.365076	0.600448	0.983473	-0.175496	-0.206299	-0.017171	-0.122265	-0.541653	-0.444891	-1.15943	-0.223427	-0.857089	-0.203602	-0.386163	-0.666549	0.216556	0.0908978	0.0898783	0.488206	0.256882	0.123439
Coenzyme F420-1	1.57776	1.32136	1.55356	0.842677	0.890039	2.18945	-1.66428	-1.29675	-1.46866	0.531088	-1.64565	-0.266838	-2.67701	0.518299	0.0285877	0.591317	-0.342795	-1.08032	-0.213439	-0.42472	0.310968	-0.0444185	0.380044	0.389756
Cryptophycin 1	-0.289934	-0.363354	1.40778	-0.757962	-0.439827	-0.101255	0.577682	-0.84159	0.310385	0.370478	-1.56695	-1.82621	0.00550485	-1.46744	0.532677	-0.00697836	-0.77702	-0.550445	0.132144	1.16422	1.3497	1.21462	1.24466	0.679128
Cyazine	-1.63374	-0.558688	0.183731	-0.811422	-1.24133	-0.468774	-0.970281	-1.24989	-0.921369	-1.54572	-0.555016	-0.542807	0.16812	-0.358022	-0.238486	-0.888497	0.0646633	-1.08889	1.54988	2.18025	1.99849	2.79751	2.15949	1.9708
Cyclophosphamide	-0.266136	0.771448	-0.535022	0.376432	0.48145	0.57736	-0.621541	-0.543423	-0.710693	-0.455409	-0.560022	-0.549426	0.686979	-0.833708	-0.253695	-0.703678	-0.500755	-0.920907	0.352713	0.122771	0.940084	0.663121	1.38307	1.09899
D-Arabinono-1,4-lactone	-4.99581	1.04665	0.891822	0.974014	0.945106	0.984953	0.0774779	0.315874	0.140467	0.321524	0.591347	0.419449	0.934421	-3.29794	-3.75051	1.04937	-3.50242	1.01782	1.04253	0.905538	0.93454	0.786602	1.01581	1.15138
D-Fructose 1,6-bisphosphate	-0.160083	-0.0174109	-0.508399	-0.306871	0.157657	0.346337	0.033218	-0.216827	-0.150769	-0.249531	-1.35092	-0.283363	0.286515	-1.06851	-0.146484	0.00258615	-0.337917	-0.283995	0.894035	0.171109	0.506445	0.496617	1.12001	1.06656
DG(15:0/24:1(15Z)/0:0)	-1.54597	1.03189	2.03303	0.363091	1.74204	-0.0197238	-1.23304	0.536187	-0.664486	1.06096	0.0431998	-12.8414	0.135278	0.423112	-12.8414	0.0363462	1.19245	1.52961	3.92725	2.99138	2.31696	3.5629	2.75798	3.46228
DP+	0.176703	0.106177	0.26849	-0.141203	0.162992	0.486425	0.395064	-0.360439	-0.0762014	-0.0436228	-0.914638	-0.748009	0.216397	-0.816953	-0.211012	-0.38727	-0.619428	-0.667927	0.534417	0.647422	0.394938	0.597221	0.563008	0.437448
Deamino-D+	1.04738	1.19321	1.62087	1.07548	0.832542	0.311584	-0.165167	0.0272105	0.0160286	0.255216	-0.640645	-0.424023	-0.634484	-0.556253	-0.588164	-1.27315	-1.85034	-1.10135	-0.342246	0.340327	-0.312931	0.331335	0.0968999	0.740663
Diclobutrazol	0.327369	0.560649	1.9737	-0.405419	0.726887	0.698446	-0.636843	-1.03427	0.291249	-0.0991138	-1.0236	-0.327521	-0.0147617	-1.11596	0.209084	0.224524	-0.467674	-0.595587	-0.212757	0.0514131	0.936465	0.789104	-0.378841	-0.476549
Dimenhydrinate	0.621919	0.658025	0.527889	0.817783	0.645549	0.576529	-0.257928	-0.591797	0.8522	0.604502	1.10106	0.985539	-1.27586	0.377684	-1.91611	-3.56654	-0.942194	-1.11254	-0.285832	0.486905	1.02632	-0.277697	0.969854	-0.0252643
Disul	0.78059	0.722315	0.421448	0.261251	0.234564	0.887366	-0.124955	-0.214389	0.0616341	-0.0898057	-0.336487	-0.144034	-0.841566	-0.872295	-1.04003	-0.598042	-1.10474	-0.906089	0.286152	0.552871	0.830457	0.459551	0.461726	0.312506
Dopachrome o-semiquinone	0.589708	-0.147054	0.1619	1.06217	0.765469	0.856865	-1.22808	-0.989339	-0.436669	-1.27803	-1.18022	-1.3798	0.098793	-0.791259	-0.0802564	-0.736382	-0.675906	-0.363093	1.34399	0.797858	1.07545	0.768233	0.76711	0.998543
Fe-enterobactin	0.33938	0.546934	-0.113131	-0.359267	-0.0225596	0.562676	0.0395567	-0.673644	-0.235136	0.281065	-1.28945	-1.05516	-0.039477	-1.33017	0.0123466	0.125088	-0.684996	-1.04039	0.591207	0.891448	1.03423	0.513104	1.08204	0.824298
Fenchlorphos	-0.0720161	-0.400001	-0.408024	-0.511464	-0.0225169	0.0134723	1.0286	-0.196275	0.446848	0.43561	-0.551943	0.0672142	0.38211	-0.774535	-0.0787751	-0.565958	-0.879018	-0.972545	0.718976	0.574862	0.714439	0.00553081	0.41573	0.629682
Fentin hydroxide	0.453098	0.00948821	2.27416	-0.203603	-0.143817	0.47431	-0.290097	-0.235919	-0.498907	-0.539137	-1.02408	-0.753117	0.0394062	-0.202182	-0.0523866	0.0892657	-0.0625766	-0.267009	0.196009	0.155355	-0.245482	-0.0169642	0.308606	0.535573
Ferric glucote	0.741682	0.319905	-0.753572	0.219815	0.481461	1.02454	-0.504752	-0.120629	0.148832	0.287596	-0.174788	-0.825794	-0.0379769	-2.01952	-0.921554	-0.367643	-0.2648	-0.524744	0.668806	0.333468	0.479177	0.560473	0.741887	0.508128
Fezaflor	0.113023	-0.0631132	0.301035	0.0869219	0.124462	-0.0156306	-0.148056	-0.487105	-0.119669	-0.459906	-0.876764	-0.20315	0.272657	0.0468971	-0.357927	-0.758093	-0.5171	-0.284896	0.832931	0.764114	0.301363	0.647128	0.63045	0.170427
Flubendiamide	0.754276	0.596564	0.208318	0.204893	0.396243	0.781922	-0.123743	-0.833581	-0.363278	-0.46741	-1.29014	-1.15129	0.0675258	-1.21697	-0.184406	-0.227024	-0.817663	-1.28619	0.778457	0.968452	1.11775	0.706779	0.748473	0.63204
Fosaprepitant	0.73183	0.361919	2.07931	0.235826	0.299113	1.04098	0.6095	-0.506295	0.363563	0.397926	-1.74125	-2.5825	0.303911	-2.11652	0.606217	-0.758524	-1.65501	-1.22272	0.125067	0.418434	0.918236	1.02926	0.808065	0.253659
Fucofuroeckol B	0.652038	0.814408	2.32495	0.966149	1.37303	1.01355	0.0936187	-0.25015	-0.168633	0.0336123	-0.644223	-0.556561	-0.685412	-1.51792	-1.9374	-0.212855	-1.18403	-1.09558	-0.0472177	0.494999	0.158599	1.13912	-0.163337	-0.600755
GDP	0.916671	0.567848	0.215886	0.560404	0.85251	1.01972	-0.801144	-0.240296	-0.834114	-0.885602	-1.30379	0.0971139	0.0694314	-0.761736	-0.228194	-0.34439	-0.549885	-0.376562	0.478224	0.12618	0.356335	0.241446	0.455698	0.368241
GDP-4-acetamido-4,6-dideoxy-alpha-D-mannose	-0.123152	-0.149755	0.37346	-0.477432	-0.150501	0.0284078	0.677123	0.201761	0.641052	0.719563	-0.313588	-0.0789979	0.00810656	-0.972921	-0.353725	-0.26238	-0.61914	-0.935752	0.13663	0.0848692	0.532259	0.308677	0.394014	0.331422
GDP-4-dehydro-6-deoxy-D-mannose	0.159162	-0.651915	0.185798	-0.0527865	-0.635401	-0.0275776	-2.32057	-2.57135	-1.36747	-1.76824	-1.49577	-1.71154	0.974089	0.183315	-0.90781	0.598012	0.1068	-1.45671	2.03667	2.11131	2.03407	2.20028	2.09143	2.28619
Gallagic acid	0.00039619	0.0566792	0.384198	-0.20151	0.0774297	0.320431	0.285511	-0.108673	0.367706	0.303548	-0.48625	-0.282666	-0.285104	-1.31922	-0.426932	-0.662177	-0.645901	-1.01922	0.45951	0.478556	0.656981	0.710457	0.724552	0.611697
Gemcitabine diphosphate	0.564726	-0.205396	-0.462311	0.112851	-0.0253404	0.219988	0.914184	0.45477	0.701749	0.793214	0.563071	0.477857	-0.366588	-1.44451	-1.22996	-1.46105	-0.9165	-1.25394	0.521366	0.399674	0.46522	0.290794	0.497629	0.388508
Glucohirsutin	-0.718185	-0.713462	-0.129431	-0.495716	-0.516362	-0.513372	1.21922	0.347975	1.1014	0.773924	0.423971	0.409592	-0.382876	-1.00013	-0.798633	-1.17945	-1.50067	-1.27962	1.01243	1.0182	0.862287	0.971236	0.753694	0.333978
Gonyautoxin 1	-0.426188	0.147762	1.84686	-0.232286	0.223423	0.0533426	-0.210758	-1.15905	-0.419174	-0.109614	-0.46295	-0.643573	-0.420631	-0.949069	0.134488	0.0626035	-0.43651	-0.578626	0.227174	0.530894	0.912365	0.773556	0.80902	0.326949
IAARh123	-0.273383	-0.491041	0.972932	-0.214026	-0.613251	-0.313431	-0.2057	-0.302204	-0.755695	-0.119081	-0.810457	-0.915446	-0.134758	0.2679	-0.28425	0.453091	-0.141143	0.0386421	-0.0210275	0.827705	0.0572213	1.03231	0.871937	1.07315
Inosine-5'-carboxylate	0.480988	0.533162	0.746797	0.403667	0.494858	0.445789	-0.509515	-0.708346	-0.374485	-0.369716	-0.732347	-0.590349	-0.688961	-0.448813	-0.649999	0.784844	-0.381606	-0.948971	-0.213108	1.19167	1.2839	-0.322288	1.11794	-0.545118
Ketamine hydrochloride	0.765276	0.505297	1.58456	0.739424	1.15907	0.985488	0.138591	-0.131742	0.340661	-0.893262	-0.987997	-0.0599272	-0.0680141	-1.51087	-0.363534	-0.853949	-0.952969	-1.64526	0.710083	0.403346	-0.0701359	0.569814	0.199136	-0.563079
L-Arginine	0.161507	0.00130977	-0.0960418	0.236259	0.223301	0.290094	-0.626369	-0.705762	-0.389103	-0.384085	-0.325362	-0.45895	-0.608426	-0.85091	-0.524505	-0.477731	-0.560588	-0.516248	6.42131	-1.79983	-1.86675	-1.94858	6.45202	-1.64655
L-Asparagine	-0.905294	-1.05722	0.181374	-1.01547	-0.856161	-0.42104	0.109276	-0.10293	-0.0560078	0.195732	-0.0557963	0.254686	-0.703436	-0.920963	-0.89567	-0.445298	-1.26208	-0.896052	1.55358	1.72576	1.34163	1.67261	1.27604	1.28273
L-Galacturonic acid calcium salt	0.650622	0.498491	0.267077	0.161418	0.106147	0.44471	-0.255985	-0.982492	-0.370617	-0.26873	-0.849019	-0.934159	-0.155434	-0.665985	-0.0966055	1.02514	-0.318953	-0.52292	0.337331	0.386945	0.416619	0.254866	0.461908	0.409619
L-Glu	0.750601	0.793354	0.685905	0.770659	0.788104	0.894224	-0.564757	-0.990283	-1.21234	-0.394942	-0.87221	-0.444261	-0.293051	0.00387621	-1.70767	-1.9885	-0.6695	-2.06468	1.12016	1.08939	1.41158	1.24524	0.597304	1.05181
Lamotrigine	0.245284	-0.18059	0.0859772	0.562926	0.822073	1.2092	-0.5136	-0.422376	-0.572889	-0.174042	-0.621244	-0.805195	-0.260253	-0.528729	-0.172885	0.487762	-0.819286	-1.26351	0.233098	0.0745225	-0.0295412	0.806983	0.804186	1.03212
Lancerin	1.37603	1.24739	1.49365	1.17643	1.49076	1.8819	-0.771704	-1.38201	-0.934116	-0.940107	1.25354	-1.7179	-0.484537	-1.29188	-0.462316	-0.438055	-1.13286	-1.11025	-0.0341297	-0.0818878	0.331993	0.390719	0.161003	-0.0216622
Luteolin 7-O-(6''-malonylglucoside)	0.22262	0.616875	0.599677	-0.0905002	0.407392	0.539057	0.365206	-0.273328	0.320314	0.107271	-0.971196	-0.862728	-0.734631	-1.30275	-0.41717	-0.445908	-0.347035	-0.665189	0.184122	0.547125	0.545656	0.777037	0.513389	0.364692
MC-5127	0.0830196	-0.391883	-0.181418	-0.0843513	-0.155892	0.323661	-0.0110862	-0.000262413	-0.188913	-0.0104567	0.293702	0.44405	-0.486999	-0.112576	-0.825741	-0.353036	-0.711769	-0.519882	0.451042	0.382063	0.801016	0.147217	0.600912	0.507582
Maduropeptin chromophore	0.414006	-0.711202	-0.0153657	-0.0245247	0.0811354	0.452114	0.908199	-0.0496687	0.825589	0.625181	-0.599396	-0.338221	-0.0726647	-1.64	-0.622841	-1.20208	-1.52544	-1.9195	1.11362	1.06449	0.957097	0.916878	0.9111	0.451485
Metaflumizone	0.0466524	-0.0277892	-0.143779	-0.304981	-0.0750227	0.223605	0.321523	-0.627042	0.10942	-0.0463166	-0.775877	-0.583654	-0.257509	-0.513556	0.0180325	0.16491	-0.223286	-0.313062	0.255255	0.60178	0.568966	0.536031	0.589482	0.456217
Methyl nogalote	0.419293	-0.0024139	-0.970707	-0.899246	0.00985834	0.39557	1.03884	-0.893398	0.426705	0.181402	-0.724475	-1.13425	0.598301	-2.17884	-0.278448	-0.337219	-1.30421	-0.908872	0.712956	1.39989	1.23006	1.14643	1.24039	0.832388
Methyl-2-alpha-L-fucopyranosyl-beta-D-galactoside	-0.651082	-0.814819	-0.235057	-0.36661	-0.487787	-0.0238125	-0.328913	-1.31417	-0.558751	-0.380774	-0.208863	-0.00343517	0.0759178	-0.211492	-0.649377	0.731382	0.0459725	-0.795671	0.264587	1.0896	1.5475	1.37663	0.938471	0.960542
Monomethyl phenylphosphonate	-1.0216	0.213497	0.145782	0.647334	0.126212	0.886639	-0.9414	-0.330873	-0.56867	-0.066909	-0.641443	-0.522111	0.164416	-0.358785	0.0654589	0.00375153	-0.273483	-0.254047	0.516851	0.342546	0.609501	0.35468	0.403219	0.499434
Moxidectin	-0.0182082	0.198314	0.349033	0.264631	0.331025	0.501922	0.209436	-0.0948913	-0.107295	0.19553	-0.579418	-0.524548	0.120769	-1.07411	-0.496051	-0.322587	-0.600348	-0.91261	0.168357	0.493487	0.402995	0.594404	0.634709	0.265458
Mucronine B	-0.472007	-0.637292	0.00586655	-0.684938	-0.508712	-0.479229	1.08144	0.403124	0.993631	0.752264	0.201444	0.444269	-0.607519	-0.988611	-0.720244	-1.23783	-1.1449	-0.977019	0.89206	0.90173	0.841997	0.935936	0.749272	0.25527
Muscapurpurin	-0.829945	-1.44941	0.120778	-1.03203	-1.21769	-1.57474	-1.23849	-1.69171	-1.36308	-2.11109	-1.94423	-2.07882	-1.69601	-1.13435	-0.973055	-1.2838	-1.10134	-0.870668	3.38872	4.54619	4.06594	4.45069	3.78298	3.23514
N,N'-Diacetylchitobiose 6'-phosphate	0.415847	0.419348	0.230178	0.621854	0.566414	0.752437	-0.538964	-0.382464	-0.203013	-0.248187	-0.2385	-0.701421	0.0930914	-0.583095	-0.970675	0.268337	-0.949912	-0.757478	0.360603	0.557596	0.0349709	0.238167	0.552581	0.462284
N-Acetylputrescine	-0.148685	-0.346707	-0.351159	-0.386559	-0.34169	-0.0828819	-0.165252	-0.238284	-0.18796	-0.177228	-0.444913	-0.419567	0.10348	-0.171461	0.0507593	0.0712158	-0.0589812	-0.302925	0.582547	0.587605	0.605081	0.525316	0.609796	0.688454
N-Lignoceroylsphingosine	-1.68954	-0.219693	2.3362	0.239893	-1.45888	4.51972	-12.4125	-0.0497809	0.809063	1.31116	-1.7649	0.25133	3.28216	-1.62908	-0.203725	0.863476	-12.4125	-1.35753	2.16514	3.61832	3.71614	4.25304	3.68846	2.14401
N6-(1,2-Dicarboxyethyl)-AMP	0.00177766	-0.0749017	-0.159973	-0.404287	0.0415557	0.0886504	0.308782	-0.256597	0.37755	0.103062	-0.830188	-0.711352	0.327616	-0.880776	0.0259772	-0.282059	-0.295133	-0.676009	0.593021	0.630682	0.563511	0.571275	0.597956	0.339858
Nicotinic acid adenine dinucleotide phosphate	0.183721	0.143892	0.272518	-0.164568	0.183465	0.486221	0.355919	-0.349738	-0.058879	-0.0778467	-0.926563	-0.724532	0.231144	-0.855272	-0.187082	-0.45606	-0.629527	-0.615049	0.552179	0.64036	0.359332	0.624785	0.573679	0.437905
Norvaline	-0.0244956	-0.20581	-0.0440711	-0.152566	-0.172866	-0.164279	0.314998	0.2142	0.177284	0.227243	0.460605	0.642121	-0.540195	-0.243869	-0.819128	-1.08353	-0.657649	-0.775577	0.724083	0.566822	0.51167	0.558208	0.360345	0.126459
O-Acetyl-ADP-ribose	0.60178	0.669351	0.701739	0.166161	0.291268	1.2027	-0.191951	-0.498931	-0.102839	0.243356	-0.268796	-0.295312	-0.543756	-0.896135	-1.04947	-0.867026	-0.802821	-1.53819	0.151171	0.517385	0.814291	0.619382	0.576013	0.500631
O-Hexanoyl-adnosine monophosphate	0.694549	0.308635	0.00338714	-0.148596	0.170105	0.932959	-0.19849	-0.962926	0.186462	0.271219	-0.81492	-0.476429	-1.09879	-0.738433	-0.621893	0.0840846	-0.371552	-1.05128	0.599651	0.520242	1.019	0.596779	0.678593	0.417649
Oxalyl-CoA	0.999332	0.487078	-0.192764	0.408828	0.272746	0.943019	-0.60652	-0.906242	-0.450126	-0.397088	-0.605666	-0.806038	-0.270589	-0.333546	-0.184009	-0.0652429	-0.173069	-0.390715	0.337808	0.329501	0.441331	0.205012	0.49216	0.4648
P1,P4-Bis(5'-adenosyl) tetraphosphate	0.610728	0.732628	-0.509949	-0.302498	0.324139	1.09411	-0.213869	-0.687798	-0.0223847	0.407034	-1.32819	-1.09283	-0.502129	-2.6588	0.361332	0.203455	-0.830573	-1.53042	0.686625	1.26876	1.26263	0.386201	1.34154	1.00025
PC(15:0/22:2(13Z,16Z))	0.465728	0.578556	0.554565	-0.0582321	0.561396	1.0078	-0.500731	-0.302306	-0.564201	-0.543988	-0.774795	0.0646923	-0.29741	-1.36936	-0.156114	0.209197	-0.316154	-0.830976	0.539406	0.322681	0.396943	0.331975	0.725411	-0.0440881
PC(22:6(4Z,7Z,10Z,13Z,16Z,19Z)/24:1(15Z))	0.723729	0.361081	-0.728076	0.0742116	0.423715	0.849585	-0.224743	-0.639903	-0.577559	-0.330327	-1.40845	-1.15594	0.230283	-0.542534	-0.0642905	0.0970231	-0.625061	-0.717761	0.66264	0.586331	0.837771	0.441427	0.88789	0.838961
Penitrem F	0.334955	-0.264148	-0.148346	-0.2492	0.320074	0.158446	0.175248	-0.653389	-0.560106	-0.0097318	-1.00558	-1.65972	-0.335814	-2.23053	0.840637	-0.719647	-0.601818	-2.02112	1.1887	0.824416	1.70275	1.30572	2.40894	1.19927
Pimecrolimus	0.378293	0.336942	0.274144	0.28149	0.656254	0.461579	0.250057	0.0572874	0.0917053	0.0622336	-0.278408	-0.213049	-0.0220804	-1.08254	-0.600359	-0.546852	-0.884445	-0.804544	0.259276	0.349639	0.209236	0.384583	0.369179	0.0103847
Prolyl-Glutamine	-1.46591	-0.3769	-0.233449	0.610296	0.286915	0.681249	1.66404	0.462894	-1.21385	-0.0796206	-0.256403	-0.156611	0.395427	-1.12269	-1.31752	-0.890801	0.959449	-1.27664	0.175708	0.800001	0.939934	0.724775	0.113134	0.576575
Pyrifenox	0.376305	-0.461605	0.349318	-0.778107	-0.644513	0.52682	-1.28008	-1.12738	-1.45222	-0.402758	-1.22774	-2.02861	-0.0016068	-0.012645	-0.52873	1.07945	-0.336261	-1.30627	1.42708	1.3709	1.59419	1.51155	1.42093	1.93199
Quercetin 3,3',7-trissulfate	-0.0656414	-0.0457791	0.327132	-0.151977	-0.0583396	0.28363	0.764935	0.38599	0.573673	0.546456	-0.120351	-0.0487968	-0.819414	-1.09915	-0.615031	-0.285583	-0.878295	-0.969614	-0.11731	0.291152	0.521881	0.686542	0.30213	0.591757
Quercetin 3,3'-bissulfate	1.5627	1.17732	1.35655	1.20129	1.49593	1.92569	-0.618598	-1.05	-0.848617	-0.377153	-1.73411	-1.41836	-0.56543	-1.50282	-0.402154	-0.422464	-1.05216	-1.22258	0.0613579	0.177548	0.556782	0.681131	0.707203	0.310947
SM(d17:1/24:1(15Z))	0.608684	-0.371505	-0.466269	-0.262869	-0.162444	0.37937	0.986422	0.344829	1.13209	0.982033	-0.624608	0.0514654	-0.495958	-1.6493	-0.830123	-0.53242	-1.69586	-3.07118	1.12435	1.00169	1.10522	1.02125	0.913026	0.512107
Scopoletin	-0.204032	-0.991888	-0.137831	-0.33392	-0.301237	0.504236	-0.316473	1.45749	-0.729643	0.070988	0.529281	2.09641	-0.488659	-0.63652	-0.740249	-0.444712	-1.01066	-0.893117	0.576327	0.418822	0.57119	0.294169	0.283287	0.426737
TG(14:0/14:0/20:4(5Z,8Z,11Z,14Z))	1.0209	0.208557	-1.30191	1.25017	1.4108	1.04737	-0.0830932	0.749201	0.166233	0.355984	-0.0673309	-0.457385	-1.53626	-1.2737	-1.19279	-1.13695	-0.91683	-2.16899	1.08331	0.376396	1.14186	-0.411543	1.0992	0.636808
TG(14:0/15:0/22:0)	0.543368	0.459754	0.195631	0.411737	0.518401	0.645741	-0.0933806	-0.184623	0.14296	0.101851	-0.651702	-0.113043	-0.190381	-0.793379	-0.0539072	-0.0999666	-0.558833	-1.52341	0.202631	0.195094	0.312049	0.137064	0.264887	0.131458
TG(14:0/18:0/o-18:0)	0.531767	0.489771	0.282571	0.289275	0.464178	0.669374	0.0822114	-0.199447	0.0164734	0.220761	-0.685436	-0.512273	-0.0615816	-1.08074	-0.341817	-0.484006	-0.688696	-0.989012	0.188226	0.462585	0.345168	0.311477	0.484774	0.204395
TG(14:0/18:1(11Z)/o-18:0)	0.420658	0.690233	0.0808018	0.0831733	0.10622	0.649722	0.161606	-0.277782	0.0109869	0.379745	-0.980649	-0.83932	-0.0445483	-1.84051	-0.0718696	-0.0394511	-0.830492	-1.32972	0.254966	0.615164	0.872512	0.393579	0.983345	0.551636
TG(14:0/18:2(9Z,12Z)/o-18:0)	0.461442	0.37944	-0.194584	0.412648	0.262989	0.660499	-0.379449	-0.36842	-0.088863	0.185493	-0.23613	-0.391319	-0.380318	-1.26257	-0.347923	-0.369776	-0.30312	-0.757457	0.00340564	0.634249	0.510738	0.600122	0.593923	0.37498
TG(14:0/22:2(13Z,16Z)/o-18:0)	0.974203	0.61177	0.175669	0.347438	0.415477	-1.40289	0.550016	0.301596	0.409281	0.422618	-0.309338	-0.186392	-1.57029	-0.548489	-0.257582	0.191134	-0.291486	-0.958163	0.0332888	0.231166	0.974689	0.275895	-0.969581	0.57997
TG(14:0/24:1(15Z)/24:1(15Z))	0.797769	1.0624	2.29918	0.843412	1.0323	0.955069	-0.572785	-1.07473	-0.595551	-0.622173	-1.22335	-0.62303	0.163134	-1.1033	-0.288596	0.372208	-0.692593	-1.12568	-0.509364	-0.0621041	0.218026	0.75535	0.382746	-0.388349
TG(15:0/16:0/22:4(7Z,10Z,13Z,16Z))	0.23961	0.557685	0.336186	0.534897	0.95064	0.595312	0.461144	0.113108	0.238428	0.474145	-0.435584	-0.38317	0.0477271	-1.86301	-1.0263	-0.506313	-1.44996	-1.31842	0.196728	0.539872	0.59369	0.636273	0.488447	-0.0211373
TG(15:0/16:0/22:5(4Z,7Z,10Z,13Z,16Z))	1.42461	0.970977	1.31711	1.94084	1.61812	0.95227	-0.847292	-1.28402	-0.140755	-1.29549	-0.15824	-1.09568	-0.0660736	-0.616773	-0.675231	-0.864502	-1.20583	-2.73448	0.54739	0.620152	-0.477918	0.901923	1.32392	-0.155032
TG(15:0/16:0/o-18:0)	1.07254	1.35933	0.117107	-0.358724	0.277751	1.2107	0.284652	0.388066	0.656771	0.908202	-0.510755	-0.725228	-1.00981	-3.54008	-0.323598	-0.295133	-1.39059	-1.63109	0.167753	0.67441	0.758473	0.347831	0.813274	0.748148
TG(15:0/18:3(6Z,9Z,12Z)/o-18:0)	1.20971	1.11047	0.608517	-0.0879744	-0.102032	1.81596	-1.29283	-0.645227	-0.242173	-0.0262038	-0.872139	-0.847307	0.216596	-1.20431	-0.0872186	0.0117905	-0.429961	-2.64074	0.35111	0.782983	1.06511	-0.179305	1.39508	0.0900883
TG(15:0/20:0/o-18:0)	0.366283	0.151469	0.167085	0.675388	0.430376	0.209264	0.151588	-0.104658	0.27684	-0.0136879	-0.239766	-0.294137	-0.158853	-1.47597	-0.30775	-0.408267	-0.869187	-0.951689	0.251219	0.698447	0.463715	0.729012	0.323075	-0.0697991
TG(15:0/20:1(11Z)/22:6(4Z,7Z,10Z,13Z,16Z,19Z))	0.872658	0.796287	0.573341	0.911774	0.930902	1.06561	0.00391447	-0.160959	0.0308007	-0.0664267	-0.574025	-0.49061	-0.291525	-1.35108	-0.483764	-0.692525	-0.655857	-1.27394	-0.190594	0.0850422	0.0659346	0.2605	0.483113	0.151434
TG(15:0/20:2n6/o-18:0)	0.724574	0.259998	0.209771	0.301577	0.387893	0.884862	0.00254282	-0.298979	-0.0722694	-0.235599	-0.372091	-0.381695	-0.270256	-0.613129	-0.506205	-0.139844	-0.80081	-0.689923	0.31053	0.347202	0.348484	-0.112394	0.438661	0.2771
TG(15:0/20:3(5Z,8Z,11Z)/o-18:0)	0.423779	0.134337	0.207022	0.46641	0.647759	1.16025	-0.456099	-0.508903	-0.401466	-0.306367	-0.74912	-0.740277	-0.442169	-0.376404	-0.195628	0.255073	-0.338495	-0.811127	0.380852	-0.229239	0.529085	0.132505	0.608296	0.609924
TG(15:0/20:4(5Z,8Z,11Z,14Z)/o-18:0)	0.126706	0.814483	1.00393	0.571299	1.44836	1.01426	-0.360056	-0.674444	-0.95884	-0.904878	-0.627777	-1.00207	-0.72976	-1.02978	0.190805	-0.274852	-0.0532316	-1.3061	0.403645	0.473301	0.428068	1.20644	0.584513	-0.344019
TG(15:0/20:5(5Z,8Z,11Z,14Z,17Z)/o-18:0)	0.12085	0.395433	0.765121	-0.0138231	0.736401	0.5634	0.592202	0.0564957	0.297756	0.317098	-1.07099	-0.809336	0.244471	-1.94044	-0.62241	-0.580616	-1.43669	-1.49084	0.34745	0.953579	0.628795	0.8075	0.936155	0.202434
TG(15:0/22:4(7Z,10Z,13Z,16Z)/o-18:0)	1.71242	0.652424	0.820387	0.178298	1.38843	0.803221	1.59997	0.173872	0.645488	0.25156	-0.68589	-1.17246	1.42569	-0.572895	0.178129	0.247547	-1.78101	-14.4018	1.54293	1.09862	2.0575	1.35809	1.69041	0.789093
TG(15:0/22:6(4Z,7Z,10Z,13Z,16Z,19Z)/o-18:0)	1.91576	1.35231	0.211141	-0.0583885	0.456939	1.69409	0.578704	-3.29377	0.263605	0.702582	-1.36469	-3.67965	0.725367	-0.65621	0.333295	0.178596	-0.905358	-1.75373	1.05759	0.312743	0.843865	0.0679704	0.449049	0.568202
TG(16:0/16:0/18:0)	0.582476	0.759348	0.141127	0.0198347	0.284138	0.853144	0.160763	-0.0274953	-0.140572	0.245955	-0.888681	-0.838607	-0.162467	-1.68764	-0.341379	-0.187735	-0.968145	-1.41536	0.352704	0.672147	0.694845	0.507729	0.71826	0.665612
TG(16:0/18:1(9Z)/20:4(5Z,8Z,11Z,14Z))	0.746445	0.749984	0.62613	0.143977	0.565128	0.865241	0.269707	0.18384	0.0963002	0.249167	-0.820344	-0.62454	0.128139	-1.64736	-0.826718	-0.82347	-0.885164	-1.69473	0.318699	0.441124	0.573522	0.409198	0.683658	0.27207
TG(16:0/20:1(11Z)/20:1(11Z))	0.705328	0.814542	0.730066	0.695843	0.872977	1.35366	-0.179242	0.424643	-0.542716	-0.15176	-2.10542	-0.677862	0.119456	-1.56469	-0.341536	-0.283155	-0.79258	-2.41583	0.13657	0.764087	0.597237	0.947767	0.523963	0.368658
TG(16:0/22:4(7Z,10Z,13Z,16Z)/o-18:0)	0.261935	0.250422	0.114163	0.0753999	0.52588	0.351975	0.370077	0.148763	0.513687	0.563292	-0.340225	-0.15717	-0.173489	-1.33248	-0.706702	-0.621026	-1.02157	-1.07086	0.314562	0.635857	0.25556	0.595091	0.595652	-0.148787
TG(18:0/22:5(4Z,7Z,10Z,13Z,16Z)/o-18:0)	-0.092158	0.328284	0.215563	-0.182483	0.731921	0.904638	0.871984	0.507569	1.14155	1.05917	-0.154576	-0.112622	-0.045368	-3.01594	-1.43754	-0.398199	-1.83481	-1.55624	0.58472	1.15189	0.548627	0.714849	0.581806	-0.512628
TG(18:1(11Z)/o-18:0/18:1(11Z))	0.976633	0.902622	0.291066	0.443566	0.380505	1.23143	-0.144622	-0.326282	-0.97585	-0.0364591	-0.981968	-0.315461	-0.457025	0.00177569	-0.77677	-0.00244247	0.0334118	-1.03129	-0.461541	0.28896	-0.00600374	-0.323331	0.816134	0.472935
TG(18:1(9Z)/20:1(11Z)/20:4(5Z,8Z,11Z,14Z))	0.548586	0.802322	0.570257	-0.0730125	0.900594	1.12054	0.766899	-0.298851	0.526856	0.969319	-1.3948	-1.36337	0.327517	-1.75775	-0.541295	-0.548324	-1.71892	-1.86416	-0.173873	0.933151	0.43618	0.311512	0.859775	0.660845
TG(20:0/15:0/20:0)	-0.41514	-0.955995	0.0423059	-0.00479807	0.293478	0.296583	-0.0602574	-0.315548	-0.617929	0.198665	-0.855861	-0.680085	0.658077	-0.440313	-0.0996044	-0.0128096	-0.49606	-0.388477	0.573522	0.537277	0.659282	0.742541	0.786004	0.555143
TG(20:1(11Z)/15:0/20:1(11Z))	1.03499	1.01653	0.982503	0.91188	1.03739	1.33484	-0.104391	-0.138659	0.139583	0.456644	-0.788177	-1.33468	-0.475571	-1.45723	-0.794197	-0.429695	-1.10607	-2.01305	0.258747	0.369725	0.149549	0.600516	0.501758	-0.152939
TG(20:4(5Z,8Z,11Z,14Z)/18:1(9Z)/22:5(7Z,10Z,13Z,16Z,19Z))	0.477907	-0.439636	-0.303441	-0.222469	-0.0782466	-0.0636844	1.01871	0.322625	0.804572	0.502996	-0.747701	0.259079	-0.0556166	-1.12659	0.367745	0.184244	-1.72849	-0.842959	0.276849	0.319526	0.58456	-0.239768	0.584558	0.145224
TG(20:4(5Z,8Z,11Z,14Z)/o-18:0/20:4(5Z,8Z,11Z,14Z))	0.580371	0.0651209	0.151293	0.180242	0.564812	0.621427	0.138799	-0.370745	-0.130967	-0.0781358	-0.65507	0.065412	0.0112243	-0.941683	-0.544764	-0.528053	-0.884571	-1.36862	0.88179	0.321418	0.784344	0.40778	0.533982	0.194594
TG(22:5(4Z,7Z,10Z,13Z,16Z)/o-18:0/22:5(4Z,7Z,10Z,13Z,16Z))	0.464796	-0.690997	-0.621912	-0.0595045	0.131418	-0.906286	-0.0567462	0.296474	-0.197554	-0.0114903	-0.214934	0.804258	-0.126177	-0.09521	-0.545715	-0.212538	-0.0476212	-0.992721	0.219039	0.757833	0.23301	-0.0371512	1.11088	0.79885
TG(i-20:0/8:0/10:0)	-0.25806	-0.074846	0.550134	0.133238	0.0337859	-0.387776	-1.10703	-0.104989	-0.815987	-0.00259418	-0.387743	-1.17279	0.165963	-0.583724	-1.33771	-0.334603	-0.146476	-0.36557	1.61019	0.66518	0.650352	1.56773	0.60342	1.09991
UDP-3-ketoglucose	0.603563	0.298073	-0.00949232	0.476565	0.452378	0.572766	-0.421089	-0.741653	-0.63754	-0.514119	-0.502253	-0.335599	0.0155398	0.116741	0.033088	-0.102937	-0.0774839	-0.21358	0.215362	0.0776318	0.279726	0.0525163	0.173469	0.188327
UDP-4-dehydro-6-deoxy-D-glucose	0.745305	0.418816	0.527421	0.261023	0.59606	0.675026	-0.141885	-0.535658	-0.114253	0.0848793	-0.60902	-0.564392	-0.529995	-1.17078	-0.835372	-0.923444	-1.09776	-1.34051	0.617608	0.866646	0.540166	0.996961	0.89738	0.635778
UDP-6-sulfoquinovose	0.900663	0.640962	1.23422	-0.00265173	0.772013	1.23836	-0.746718	-1.71558	0.110597	-0.0848208	-1.16332	-1.35283	-0.786063	-1.14714	-0.593775	-0.292401	-1.61647	-3.09529	0.728461	1.0632	1.68072	0.875312	1.76689	1.58566
UDP-L-Ara4O	0.21665	-0.999805	-0.841241	-1.43523	-0.580547	-0.859873	0.728429	-0.376363	-0.315993	-0.348823	-1.38762	-0.672776	-0.0721769	-0.149495	-1.49726	-0.538429	-1.99476	-0.925788	1.79013	2.24026	2.01452	3.03116	1.77093	1.2041
UDP-N-acetyl-3-(1-carboxyvinyl)-D-glucosamine	0.143949	0.0976682	0.0727154	0.330912	0.458687	0.232157	-0.377494	-0.35723	-0.107516	-0.295093	-1.27291	-1.26039	0.631025	-0.833375	-0.101213	-0.389171	-0.521723	-0.904015	0.567633	0.915509	0.733034	0.889004	0.73067	0.61717
UDP-N-acetyl-D-galactosamine 4-sulfate	0.773918	0.37773	-0.275144	0.00475321	0.854289	0.966305	0.575346	0.340731	0.409409	0.778688	-0.708579	-0.619114	0.0525211	-1.94266	-0.962295	-0.827773	-0.228612	-1.61033	0.833224	0.429871	0.070327	0.794679	0.480539	-0.567818
UDP-N-acetylmuramate	0.543628	0.302487	0.313015	0.141858	0.364696	0.454036	0.356087	0.0228387	0.28208	0.344118	-0.32253	-0.208121	-0.27039	-0.93776	-0.449956	-0.607849	-0.596932	-0.95063	0.0679146	0.191976	0.230343	0.139193	0.380534	0.209366
UDP-glucose	0.788531	0.532677	0.14808	0.588216	0.581975	0.731004	-0.490405	-0.745477	-0.72416	-0.603837	-0.990759	-0.840996	-0.0389016	-0.548001	-0.202816	-0.48394	-0.490724	-0.794889	0.612023	0.515776	0.716494	0.523707	0.617829	0.598593
Urea-1-carboxylate	0.179328	0.0777984	0.519551	4.05973	-0.050573	0.773568	-1.91063	-2.60892	-2.11386	3.64596	0.685624	-2.00655	-1.72857	-2.64729	-1.8322	-0.473704	-0.152596	-0.53681	0.835353	1.28216	0.873454	0.658613	1.23635	1.23423
Xanthurenic acid	0.54818	0.39297	0.749993	0.350934	0.36605	0.672014	-0.55856	-0.489782	-0.51031	-0.279836	-0.823141	-0.691201	0.244304	-0.417676	-0.0172636	-0.0489597	-0.269226	-0.232398	0.145174	0.0397176	0.121651	0.198583	0.319784	0.188998
Zoledronate	1.08595	0.337847	-0.230538	0.455195	0.733643	0.897076	0.6	-0.607612	-0.305981	-0.315255	-0.466272	-0.793701	-0.0304836	-1.10635	0.205046	-0.936843	-0.788111	-1.23115	0.483053	0.126968	0.550128	0.149861	0.34477	0.84276
[7,8,8,12,13,21-hexahydroxy-19-(hydroxymethyl)-3,6,16-trioxo-2,17,20,23-tetraoxapentacyclo[16.3.1.1.00tricosa-4,10,12,14-tetraen-22-yl]oxidanesulfonic acid	1.07762	1.24501	2.49547	0.975741	1.0684	0.415138	-0.385867	-0.838925	-0.609904	-0.510632	-1.40424	-0.517259	-0.464977	-0.990998	-0.526895	0.0357253	-0.425374	-2.08015	0.0194357	0.0321983	0.445741	0.375276	0.644496	-0.07503
alpha-Amyrin cerotate	0.84152	0.857061	0.610658	-0.0455591	0.879362	1.22959	-0.261598	-0.765549	0.212248	-0.040723	-0.754013	-0.536314	-0.941574	-1.0373	-0.360849	-0.763083	-0.653411	-0.752418	0.669225	-0.0645194	0.421951	0.205004	0.54258	0.507712
beta-nicotinamide D-ribonucleotide	1.28349	0.373096	1.64788	1.23959	1.31835	0.797915	0.178928	0.286481	0.282358	-0.643681	-1.20635	0.305444	1.78901	0.0934245	0.0551811	-0.0507823	-16.1665	-0.554513	1.2528	1.81707	1.3504	1.73017	1.4929	1.32737
dTDP-3,4-dioxo-2,6-dideoxy-D-glucose	0.336482	-0.011433	0.148346	0.188355	0.713197	0.660576	0.688571	0.45956	0.675644	0.413593	0.0110892	-0.069741	-0.367908	-1.20149	-0.931666	-0.837886	-1.41181	-1.81837	0.555605	0.366392	0.437658	0.615338	0.248342	0.13156
dTDP-3-amino-2,3,6-trideoxy-4-keto-D-glucose	1.00638	0.775934	0.616663	1.35493	1.2897	0.610488	-0.236907	-0.0167467	-0.209009	0.257163	-2.10343	-1.15068	-0.502607	-1.08289	-0.819244	-1.11704	-1.08541	-1.91394	0.434423	0.713705	0.905099	0.880026	0.984436	0.408974
dTDP-3-amino-2,3,6-trideoxy-C-methyl-D-erythro-hexopyranos-4-ulose	0.77001	0.515432	0.406732	0.996187	0.901627	0.771141	-0.710361	-0.602615	-0.444329	-0.856352	-0.534118	-0.98276	0.342697	-0.135803	-0.130125	-0.74851	-0.309712	-0.417816	0.413833	0.352163	0.0257781	0.374484	0.0675914	-0.0651753
{4-[2,3-dioxo-3-(2,4,6-trihydroxy-3-methoxyphenyl)propyl]-2-hydroxy-6-methoxyphenyl}oxidanesulfonic acid	0.452952	0.250626	-0.197897	-0.284015	0.103415	0.769696	-0.154321	-0.592194	-0.0876212	0.0587908	-0.533813	-0.418471	-0.733371	-0.323141	-0.489527	0.0818828	-0.343666	-0.623384	0.447673	0.40336	0.798806	0.322676	0.680058	0.411484
()-Furilazole	0.167671	-0.109043	-0.0451377	0.142181	0.265775	0.124317	0.691904	0.605557	0.628798	0.52082	0.50559	0.608703	0.505096	-0.127628	0.0666421	-0.0783033	0.0459948	0.106258	-0.627094	-0.676265	-0.821129	-0.594297	-0.998436	-0.907973
(1R,16Z,24E,26E,28Z)-1,18-dihydroxy-12-[1-(4-hydroxy-3-methoxycyclohexyl)propan-2-yl]-29-(hydroxymethyl)-19,30-dimethoxy-15,17,21,23,35-pentamethyl-11,36-dioxa-4-azatricyclo[30.3.1.0hexatriaconta-16,24,26,28-tetraene-2,3,10,14,20-pentone	1.51132	1.34957	1.40938	1.10717	1.33285	1.41612	0.307265	-0.0838695	0.391919	0.175487	-0.263382	-0.359286	-0.493427	-1.72372	-0.984532	-0.887719	-1.03107	-1.51271	-0.412829	-0.152367	-0.151851	-0.271044	-0.155849	-0.517418
(3E)-4-(2-Carboxyphenyl)-2-oxobut-3-enoate	0.881344	0.499082	1.07442	0.515676	1.05447	1.00084	0.560378	0.54629	0.62685	0.445006	0.141249	0.607283	-0.563522	-0.445323	-1.30792	-0.907838	-0.799962	-1.30807	-0.274905	-0.433328	-0.45867	-0.0546586	-0.68214	-0.716546
1-(5'-Phosphoribosyl)-5-amino-4-(N-succinocarboxamide)-imidazole	0.769893	0.549499	0.700001	0.796101	0.723787	0.894549	0.0269224	-0.0342888	-0.0398646	-0.121654	-0.109307	0.071844	-0.503241	-0.432347	-0.686998	-0.42964	-0.2616	-0.39486	-0.415898	-0.279294	-0.0736254	-0.30663	-0.164391	-0.278957
1-Amlnocydohexanecarboxylic Acid	0.637867	0.505325	0.625748	0.460754	0.697493	0.67004	0.0798576	-0.0613819	0.053736	-0.102797	0.0737317	0.0222363	0.228541	-0.0774331	-0.028787	0.0539256	0.0106796	-0.0942648	-0.809311	-0.650618	-0.696182	-0.576767	-0.471713	-0.55068
1-O-Galloyl-beta-D-glucose	0.890091	0.801681	1.23021	0.652882	0.674368	0.639686	-0.140864	-0.12105	-0.0890741	-0.05661	-0.498766	-0.133078	0.332735	-0.520614	-0.0835	0.0839416	-0.143803	-0.201397	-0.886511	-0.373017	-0.402947	-0.299874	-0.550208	-0.804286
1-Palmitoyl-Sn-Glycero-3-Phosphocholine	0.59662	0.531658	0.79799	0.599028	0.643303	0.684247	-0.000971435	-0.0651043	-0.0561768	0.0438858	-0.129397	0.054721	-0.280285	-0.350628	-0.506623	-0.315641	-0.327946	-0.385856	-0.319455	-0.299605	-0.249307	-0.244921	-0.0960445	-0.323491
1-Phosphatidyl-1D-myo-inositol 3-phosphate	1.06824	0.818638	0.390893	0.997109	1.45195	1.069	-0.259224	0.0851924	-0.137671	-0.545658	-0.479003	-0.0606755	-0.339423	-1.05321	-0.207425	-0.88861	-0.507249	-0.976904	0.159258	-0.119419	-0.253202	-0.373456	0.150255	0.010599
1-Stearoyl-Sn-Glycerol-3-Phosphocholine	0.5844	0.481757	1.04435	0.607209	0.593407	0.572316	0.0712625	0.163255	0.142649	0.239857	-0.10774	0.198734	-0.207036	-0.368563	-0.415998	-0.670037	-0.507214	-0.269876	-0.463641	-0.187411	-0.512469	-0.0607018	-0.349783	-0.578724
10-Deacetylbaccatin III	0.767086	-0.0938556	-0.0614878	0.374805	0.397312	0.810402	0.511205	0.0506808	0.220586	0.732111	0.348967	0.380964	-0.738783	-1.39698	-0.647728	-0.457944	-0.874178	-0.59888	-0.178469	0.186868	0.499183	0.166047	-0.653922	0.256012
15beta-Hydroxy-7alpha-mercapto-pregn-4-ene-3,20-dione 7-acetate	0.569268	0.388826	0.326087	0.478417	0.445086	0.387095	0.641879	0.504956	0.602792	0.689742	0.375985	0.428371	-0.175392	-0.34481	-0.320198	-0.300041	-0.341665	-0.332634	-0.690287	-0.66301	-0.606806	-0.62208	-0.673276	-0.768306
16-Feruloyloxypalmitate	0.0238943	-0.244727	0.0968049	0.61183	-0.0177088	-0.375252	-0.386069	0.157827	-1.03136	-0.485873	1.28226	1.40785	-0.155022	2.3279	-0.718299	0.0713924	1.45925	0.996641	-1.26731	-0.72772	-0.760767	-0.647366	-0.90596	-0.712224
17-Methyl-3-(2,4-cyclopentadien-1-ylidene)-5alpha-androstane-17beta-ol	0.765563	0.958598	0.970009	0.895619	0.710181	1.36536	-0.219439	-0.378948	0.409312	0.627612	-0.402435	0.158135	-1.45583	-1.43384	-0.714306	-0.118479	-0.40235	-1.01919	-0.620428	-0.369005	0.197303	-0.569594	0.10106	0.545085
19-Bromoaplysiatoxin	0.876622	0.350903	0.21374	0.677894	0.793152	0.440856	-0.296715	-0.34722	-0.304422	-0.337713	-0.310506	-0.526569	-0.47391	0.212052	-0.34395	-0.172793	-0.180674	-0.11846	0.211808	0.151086	-0.278177	0.356321	-0.363194	-0.230132
1D-myo-Inositol 1,3,4,5-tetrakisphosphate	0.698966	0.745047	0.493341	0.436327	0.500466	0.911846	0.0325016	-0.233231	0.00183305	0.168532	-0.202245	-0.260263	-0.485483	-0.699236	-0.388584	-0.129329	-0.463194	-0.689254	-0.280634	-0.121636	0.164051	-0.203719	-0.0109152	0.0148126
1D-myo-Inositol 1,3,4-trisphosphate	0.670517	0.464355	0.496999	0.495383	0.645993	0.598137	0.57368	0.388472	0.494315	0.493779	0.157674	0.228862	-0.144075	-0.754767	-0.525368	-0.757864	-0.827914	-0.835637	-0.2902	-0.24084	-0.350282	-0.227992	-0.338576	-0.41465
2'-Phospho-cyclic ADP-ribose	-0.103927	-0.33655	0.0823313	-0.199498	0.251189	-0.450495	0.96887	0.955102	0.920894	0.656593	0.104002	0.627387	0.420943	-1.0047	0.0555292	-0.687671	-0.816499	-0.74629	-0.0871015	0.172033	-0.628662	0.298457	-0.0992036	-0.352729
2, 4-Diacetylphloroglucinol	0.957571	0.538306	0.327885	0.616683	0.741903	0.555292	0.380344	0.598361	0.466457	0.373034	0.648705	0.572918	-0.139217	-0.103064	-0.448224	-0.504931	-0.231557	-0.388312	-0.775227	-0.893549	-0.810297	-0.861544	-1.00835	-0.61319
2,2-Bis(4-hydroxyphenyl)hexafluoropropane	1.82422	0.598596	1.28535	1.09268	1.30759	2.04817	-0.918055	-0.145539	-0.575259	-0.588842	-1.55372	-0.849428	0.193416	-1.18383	-0.28994	0.290123	-0.45352	-1.66896	-0.296066	-0.0887181	0.00421249	-0.407111	-0.0284427	0.403082
2,3,4,7,8,9,15,21,22,23,28-undecahydroxy-14-(hydroxymethyl)-12,27,31,34-tetraoxo-13,25,32,35-tetraoxaoctacyclo[14.13.3.300.000]pentatriaconta-1,3,5(30),6,8,10,19,21,23-nonaene-20-carboxylic acid	0.516421	0.332754	0.561952	0.37111	0.70461	0.602153	0.436064	0.211167	0.244815	0.301408	0.321127	-0.0111046	-0.0724317	-0.354626	-0.320576	-0.385006	-0.375165	-0.278744	-0.415047	-0.512065	-0.431102	-0.58829	-0.390387	-0.469037
2,3,4,7,8,9,15,22,23,28-decahydroxy-14-(hydroxymethyl)-12,27,31,34-tetraoxo-13,25,32,35-tetraoxaoctacyclo[14.13.3.300.000]pentatriaconta-1,3,5(30),6,8,10,19(24),20,22,28-decaene-20-carboxylic acid	1.60756	1.25288	1.00199	1.0941	1.27984	1.8285	-0.336212	1.53145	-0.0450753	-0.414685	-0.620799	1.22303	0.576237	-0.508092	-0.865122	-0.435465	-0.291423	-1.01739	-0.480914	-1.12036	-2.779	-0.334307	-1.4305	-0.716234
2,3,4-Trichlorobiphenyl	0.778926	0.618888	0.3835	0.458594	0.457493	0.739639	0.541975	0.221319	0.67399	0.546413	0.222964	0.22657	-0.425266	-0.962844	-0.419475	-0.718507	-0.783503	-0.924354	-0.295375	-0.270107	-0.306083	-0.114819	-0.378775	-0.271163
2,3-Dihydroxyisovaleric Acid	0.931553	0.642894	0.326791	0.782679	0.961092	0.656779	0.261556	0.318711	0.270104	0.21699	0.461325	0.438879	-0.133494	-0.522885	-0.421379	-0.605069	-0.363089	-0.382872	-0.415213	-0.546312	-0.821017	-0.697663	-0.602137	-0.758225
2,4-Dichloro-cis,cis-mucote	1.95903	1.81471	0.94898	1.39335	1.8988	2.49105	-0.102616	-0.0812636	0.392444	0.0594444	0.446202	0.231246	-0.660968	-0.41197	-1.54458	-0.680946	-0.503761	-0.508817	-0.871975	-1.62187	-1.19175	-1.32861	-1.17683	-0.949296
2,4-Dichlorophenoxyacetate	0.696739	0.555773	0.380218	0.313044	0.489025	0.933495	0.273801	0.525255	0.617084	0.676117	0.52225	0.289155	-0.090857	0.260368	-0.285092	-0.134278	-0.153004	0.315057	-0.941009	-0.964981	-1.02614	-0.775119	-1.38027	-1.09663
2,4-Dichlorotoluene	0.827389	0.939451	0.344649	0.522334	0.719668	0.930685	-0.0141958	-0.118883	-0.379511	-0.140328	-1.09256	-0.0859242	0.462603	-0.32699	0.094315	-0.282359	-0.208146	-0.939494	0.117985	-0.675087	-0.273492	-0.209614	0.255485	-0.467982
2,5-Furandicarboxylate	0.917723	0.861113	-0.106507	0.593457	0.428899	1.07792	-0.121616	0.073495	-0.116493	-0.00196288	0.419489	0.254637	0.306684	0.314861	-0.209509	0.141468	0.0506774	0.137579	-0.905043	-0.95585	-0.354671	-0.747167	-1.08102	-0.978156
2,6-Dichlorophenolindophenol sodium salt	0.576868	0.666005	0.840463	0.75436	0.664441	0.139297	-0.142959	-0.533669	-0.309102	-0.438413	0.632562	0.248102	-0.186459	0.354613	0.00429404	-0.41619	0.0639377	0.360819	-0.430532	-0.442415	-0.641416	-0.426302	-0.687482	-0.650822
2-(N-Ethyl-perfluorooctane sulfanamido) acetic acid	0.573493	0.354371	0.359196	0.50013	0.88092	0.488089	0.231742	0.546509	0.515087	0.484118	0.0229587	0.125182	-0.0212323	-0.58128	-0.0287467	-0.27535	-0.236276	-0.462447	-0.455015	-0.467469	-0.623433	-0.744547	-0.635037	-0.550963
2-Amino-5,6-dichloro-3,4,-dihydroquinazoline	0.960854	0.838506	0.266902	0.974562	0.643704	1.05935	0.361758	-0.195209	0.429672	0.457894	0.684207	0.275819	-0.645777	-0.615294	-0.499467	-0.556389	-0.354087	-1.21966	-0.0218845	-0.702085	-0.282218	-0.599104	-0.429692	-0.832368
2-Angeloyl-9-(3-methyl-2E-pentenoyl)-2b,9a-dihydroxy-4Z,10(14)-oplopadien-3-one	0.624181	0.373121	0.576055	0.4558	0.458812	0.923842	0.291646	0.324155	0.381656	0.568453	-0.187574	0.0905873	-0.438864	-0.870208	-0.637412	-0.1421	-0.215796	-0.73881	-0.765018	-0.49716	0.00591765	-0.727615	0.024245	0.122085
2-Deoxy-D-ribose 1-phosphate	0.627676	0.531468	0.28348	0.535955	0.516466	0.533545	0.652503	0.0112181	0.592724	0.449466	1.08576	-0.244241	0.127356	0.35119	-0.0853988	-0.472745	0.0251267	-0.299055	-0.526711	-1.27133	-0.872642	-0.745112	-0.867115	-0.93958
2-Iodophenol	1.19295	1.02231	0.322801	0.625884	0.982501	1.47985	-0.825831	-1.05724	0.304056	-0.738918	-0.270699	-0.493934	-0.691691	1.30259	-0.358939	-0.304001	0.0458727	-0.143508	-0.614589	-0.843616	-0.469429	0.705501	-0.568529	-0.603391
2-Methylcinnamic acid	0.536339	0.386797	-0.0861453	0.232098	0.241944	0.700678	0.081956	0.0655097	0.245095	0.308457	0.304302	0.358809	-0.252609	0.13333	-0.102883	0.094587	0.0989543	-0.225732	-0.277133	-0.676309	-0.537676	-0.735854	-0.48633	-0.408186
2-Oxo-3-hydroxy-4-phosphobutanoate	0.233184	0.440133	-0.416143	0.276793	-0.188692	0.765334	0.460686	0.885495	1.01251	0.788246	0.318509	1.05559	-0.0165059	-0.36295	-0.0755577	0.433805	0.229696	-0.00319179	-1.22356	-1.20783	-0.56409	-1.33954	-1.10555	-0.396373
2-Oxoglutaramate	0.751346	0.50879	0.26699	0.609747	0.862105	0.799734	0.0253668	0.0481744	-0.00228059	0.00898874	0.0984256	0.00153046	0.276121	0.0666964	0.0885225	0.00528903	0.116029	-0.0307066	-0.754869	-0.794335	-0.794466	-0.712064	-0.641694	-0.80344
2-Phenylacetamide	0.0855373	-0.157288	-0.114531	0.125288	0.344803	-0.0421431	0.675686	0.696727	0.731345	0.565401	0.437727	0.606747	0.567943	0.0218567	0.201336	-0.0882264	0.0664376	0.11208	-0.740693	-0.838071	-0.871124	-0.516763	-0.886341	-0.983733
2-Phosphinomethylmalate	0.722668	0.558885	0.529861	0.448802	0.62029	0.61282	-0.0786729	-0.233764	-0.159566	-0.211839	-0.354986	-0.231027	0.142595	-0.153614	0.0553699	-0.0392199	-0.115972	0.0150958	-0.390464	-0.314928	-0.34841	-0.358601	-0.376721	-0.338605
2-oxobrimonidine	0.265154	-0.237691	0.338799	-0.199079	0.130259	-0.0396345	0.768225	0.944725	0.684876	0.792644	0.826277	0.944185	0.236062	0.0461222	0.0157729	0.0083129	0.210075	0.187701	-0.771522	-1.1025	-1.03623	-1.06133	-1.03159	-0.919613
3'-Keto-3'-deoxy-ATP	0.0840725	0.078607	-0.505629	-0.0912057	0.0147368	0.347975	0.632363	0.783355	0.798416	0.76649	0.609459	1.01737	-0.246782	-0.0260906	-0.100327	-0.309054	-0.250988	0.523747	-0.682411	-0.730303	-0.652483	-0.770264	-0.833411	-0.45764
3,3',4',5,6,7,8-Heptahydroxyflavone	0.447295	0.101553	-0.0366823	0.432044	0.424323	0.257829	0.547655	0.795706	0.435472	0.363268	0.339437	0.445076	-0.0164027	-0.464372	-0.876021	-0.849277	-0.395495	-0.654903	0.185375	-0.0963149	-0.510343	-0.118493	-0.351631	-0.405095
3,4,3',4'-Tetrachlorobiphenyl	0.87233	1.05696	0.396083	0.410203	0.734864	-0.397968	-0.217884	-0.0485857	0.210411	-0.160341	-0.14982	-0.0899403	0.0451983	-0.429072	0.143509	0.182761	-0.0674656	0.047268	-0.559873	-0.457421	-0.184847	-0.651645	-0.298147	-0.386578
3,4,5-trihydroxy-6-({5-hydroxy-4-oxo-6-[3,4,5-trihydroxy-6-(hydroxymethyl)oxan-2-yl]-2-(2,4,5-trihydroxyphenyl)-4H-chromen-7-yl}oxy)oxane-2-carboxylic acid	0.315198	0.417281	0.46301	0.350107	0.595682	0.789781	0.417018	0.0266898	0.0776914	0.068736	-0.177217	0.759236	-1.07466	-0.509991	-0.839695	0.0161336	-0.426616	-0.242059	-0.545558	-0.392351	-0.00972963	0.34013	-0.190123	-0.228693
3,4-Hexahydroxydiphenoylarabinose	0.437377	0.643992	1.09708	0.441051	0.40656	0.620194	-0.362661	-0.725963	-0.34323	-0.281743	-0.553116	-0.424759	-0.0031282	-0.444962	-0.228742	0.218353	-0.301931	-0.458198	-0.31257	0.0701702	0.139455	0.227314	0.191455	-0.0520006
3,5-Dichloro-L-tyrosine	0.500343	0.368874	0.281571	0.400838	0.413311	0.416707	0.327888	0.672345	0.262181	0.516901	0.787517	0.741209	-0.504647	0.0290121	-0.440211	-0.512872	-0.0435325	0.143258	-0.371237	-0.712978	-0.959486	-1.13801	-0.603211	-0.575767
3,5-Dinitro-4-hydroxyphenylpyruvate	0.919035	0.730823	0.793838	0.728801	1.06622	0.787368	0.100334	0.0585741	0.10471	0.18118	-0.0819635	0.0202695	0.155108	-0.17213	-0.23283	-0.224263	-0.319095	-0.507716	-0.729028	-0.900654	-0.697827	-0.531722	-0.71815	-0.530884
3-Amino-3-(4-hydroxyphenyl)-propionic acid	0.147258	-0.0848498	-0.108775	0.0503937	-0.075398	-0.101607	0.875889	0.682777	0.743605	0.934357	1.01795	1.28904	-0.692805	-0.0507312	-0.902941	-0.932854	-0.632397	-0.856791	0.0723629	-0.260076	-0.0528029	-0.21991	-0.369365	-0.47233
3-Aminosalicylic acid	0.800375	0.5935	0.526132	0.629022	0.704151	0.745103	-0.0693003	-0.0833621	-0.0924156	-0.0244551	-0.226563	-0.102589	-0.0628551	-0.404572	-0.353465	0.23656	-0.352479	-0.481259	-0.506066	-0.549778	-0.104601	-0.391672	-0.253473	-0.175941
3-Bromo-tyrosine	0.538365	0.630107	0.101367	0.255953	0.644716	0.850764	-0.340656	-0.364465	-0.311356	-0.352518	-0.522753	-0.437749	0.327498	-0.130187	-0.208907	-0.134399	0.437471	-0.191396	0.086991	-0.112512	-0.159052	-0.275425	-0.0374502	-0.294404
3-Dehydroshikimic acid	0.35875	0.395491	0.360241	0.305165	0.360226	0.301309	0.259072	0.324465	0.306952	0.223858	0.560883	0.367598	-0.239695	0.251247	0.567757	-0.560973	0.560065	-0.0862967	-1.1642	-1.04989	-1.45728	-0.124166	-0.262103	-0.558488
3-Eicosyne	0.570177	0.761731	0.381342	0.214812	0.507611	0.672374	0.197092	-0.35995	0.299933	0.353874	0.0604817	-0.406912	-0.533353	-0.736142	-0.304059	-0.491117	0.221332	-0.860448	-0.205941	-0.162766	-0.0984143	0.0609837	0.261123	-0.403762
3-Methoxy-4-Hydroxyphenylethyleneglycol Sulfate	0.588962	0.372826	0.520183	0.51216	0.614656	0.436023	0.381173	0.518753	0.620778	0.636608	0.153496	0.331122	-0.0674565	-0.764029	-0.286363	-0.536995	-0.911864	-0.517805	-0.418565	-0.757497	-0.11944	-0.460335	-0.552051	-0.294338
3-Phosphonooxypyruvate	0.14876	-0.0505614	0.527272	0.060531	0.255439	-0.0572537	0.491122	1.1388	0.390577	0.296795	0.0951407	0.272985	0.353026	-0.122156	-0.0297575	-0.302054	-0.065152	-0.0848997	-0.401521	-0.590971	-0.700788	-0.325195	-0.488709	-0.811423
3-[(2,6-Dichlorobenzylidene)amino]-6H-dibenzo[b,d]pyran-6-one	0.65621	0.226811	-0.0774096	0.0934586	0.368845	0.41121	0.965197	0.612659	0.884901	0.802908	0.526233	0.879011	-0.0499217	-0.499376	-0.191587	-0.247146	-0.368999	-0.497529	-1.49568	-0.614917	-0.563715	-0.773348	-0.486335	-0.561483
3-hydroxyguanfacine glucuronide	1.22517	0.847513	0.749401	0.939742	1.07811	1.06626	0.299189	0.0361054	0.0638607	0.179054	0.559983	0.127658	-0.50743	-0.962437	-0.43288	-0.764654	-0.246992	-1.04907	-0.3737	-0.580173	-0.601694	-0.564878	-0.554522	-0.533606
3-oxobrimonidine	0.393141	-0.00222432	0.119438	-0.00390976	0.197326	0.137255	0.419291	0.623424	0.793611	0.609737	0.301834	0.659585	0.39457	-0.13332	0.12639	0.230741	0.138094	0.330151	-0.979404	-1.01362	-0.789517	-1.0738	-0.992525	-0.48627
4,6-Dichloro-3-methyl-cis-1,2-dihydroxycyclohexa-3,5-diene	0.659512	0.641325	0.110882	0.768334	0.774585	0.527137	-0.6705	-0.440085	-0.788638	-0.856004	0.149262	-0.371313	-0.131241	-0.0303554	0.0948762	0.232357	-0.0191441	-0.110097	0.0143466	0.0358608	-0.177518	-0.264753	-0.437824	0.288994
4,6-Dichloro-3-methylcatechol	0.990632	0.883119	0.504567	0.809099	1.14607	1.11612	-0.0917938	-0.0609341	-0.0553095	-0.082826	0.164596	0.128839	-0.292574	-0.303657	-0.527916	-0.473697	-0.314524	-0.277865	-0.2966	-0.547197	-0.66019	-0.731525	-0.519864	-0.506565
4,8-dihydroxy-2H-furo[2,3-h]chromen-2-one	-0.0248805	-0.0101493	-0.0728468	0.128273	0.181306	-0.577428	0.584308	0.344369	0.513942	0.324969	0.552275	0.35069	0.436783	0.599402	0.239539	-0.209026	0.158551	0.134636	-0.544056	-0.3159	-0.722646	-0.476776	-0.725695	-0.869639
4-Demethylpremithramycinone	0.669766	1.21074	2.45796	0.977451	0.855763	0.60489	0.654614	-0.157489	0.87572	0.830926	0.100149	-0.528914	-1.94505	-1.98257	-1.58025	0.147347	-0.0428396	-1.03496	-0.698883	-0.171225	0.0291171	-0.26148	-0.278553	-0.732225
4-Hydroxycyclophosphamide	0.615571	0.359782	0.218376	0.456663	0.525742	0.473761	-0.436027	-0.159219	-0.182093	-0.212213	-0.107324	-0.330526	0.305218	0.527054	0.371174	0.454254	0.431142	0.417456	-0.614569	-0.501945	-0.816868	-0.683973	-0.531861	-0.579576
4-Hydroxylamino-2,6-dinitrotoluene	0.250028	-0.400949	0.0724142	-0.405077	0.107922	0.60755	1.43458	0.907177	1.18348	0.941679	0.0286846	1.01961	0.146996	-1.85734	-1.18829	-0.386302	-1.79239	-1.1111	-0.138545	0.181413	0.590844	0.291155	-0.297878	-0.185657
4-Hydroxytamoxifen-N-glucuronide	0.735131	0.356705	0.947117	-0.149822	0.378731	0.771965	0.223035	-0.201008	0.41291	0.533246	-0.795811	-0.134903	-0.418119	-0.858429	0.0447579	0.245358	-0.760495	-1.19967	-0.553136	0.320296	0.287472	-0.842088	0.614893	0.0418676
4-hydroxytriazolam	-0.215233	0.539806	-0.13073	0.368154	0.702907	0.626535	0.475073	0.637092	0.619072	0.545083	0.636563	0.435829	0.114358	0.196447	-0.1557	0.326841	-0.196009	-0.152262	-0.352299	-0.789719	-0.927503	-0.975032	-1.23751	-1.09177
5,6-Dihydro-5-fluorouracil	0.72912	0.604328	0.278293	0.805635	0.281723	0.527382	0.333804	0.451877	0.379397	0.3533	1.02807	1.00796	-0.79018	0.545253	-0.694648	-1.04962	-0.351928	-0.298669	0.0579147	-0.861818	-0.53753	-0.736529	-1.01005	-1.05309
5,6-Dihydro-5-methyluracil	0.638435	0.62409	0.60148	0.608619	0.739597	0.603401	-0.292285	-0.200666	-0.324101	-0.338678	-0.192224	-0.234323	0.22514	0.47451	0.241658	0.104061	0.139685	-0.0452479	-0.486204	-0.545427	-0.565162	-0.630502	-0.497701	-0.648155
5-Deoxy-5'-methylthioadenosine	0.548305	0.291717	0.0171082	0.567052	0.424712	0.402663	-0.187256	0.173923	-0.102216	-0.161335	0.517594	0.488002	-0.0371264	0.661771	-0.312315	-0.147411	0.205283	0.223896	-0.336909	-0.662416	-0.720147	-0.60511	-0.694402	-0.555383
5-Pentacosyl-1,3-benzenediol	1.0519	1.01713	1.68977	1.1926	1.49164	1.07921	0.170351	-0.0698936	-0.218504	-0.11767	-0.599554	-0.34931	0.319693	-0.328504	0.12202	-0.0884126	-0.552115	-0.376331	-1.37257	-0.95079	-0.768892	-0.306755	-0.822624	-1.21238
5-Phosphoribosyl-4-carboxy-5-aminoimidazole	1.29122	0.801839	0.840741	1.03891	0.800043	1.13313	0.181142	0.0140413	-0.665768	0.610588	0.353351	-0.547484	0.246345	-1.56547	-0.0211232	-1.06664	-0.537009	-1.28508	0.487598	-0.574888	0.418253	0.362862	0.400544	-2.71715
6,6'-Dibromoindigotin	0.600837	0.678635	-0.0277865	-0.0368606	-0.0899444	0.449705	0.617406	0.166933	0.453716	0.562433	0.482691	0.452396	-0.282144	-0.581161	-0.163649	0.391657	-0.036456	-0.0513367	-0.583546	-0.562664	-0.303696	-0.945987	-0.476862	-0.714315
6-(Dibromomethylene)-17beta-hydroxy-androst-4-en-3-one propiote	0.0565215	0.117837	0.506462	-0.0189799	0.128319	0.722829	0.686927	0.351499	0.479817	0.671471	-0.0961807	0.116077	-0.606107	-1.1621	-0.777045	-0.513719	-0.871647	-0.716384	-0.00821841	0.19464	0.277749	0.0657788	0.210449	0.184007
6-({1-carboxy-3,4,9,10-tetrahydroxy-6-oxo-6H-benzo[c]chromen-8-yl}oxy)-3,4,5-trihydroxyoxane-2-carboxylic acid	0.683048	0.481355	0.783147	0.617485	0.625291	0.764184	-0.0414493	-0.00444561	-0.0366315	-0.0616367	-0.193567	0.140687	-0.319148	-0.355898	-0.487625	-0.263894	-0.41297	-0.377311	-0.269253	-0.216522	-0.240161	-0.293521	-0.0842094	-0.436953
6-[2,3-dihydroxy-5-(3,5,7-trihydroxy-4-oxo-3,4-dihydro-2H-1-benzopyran-2-yl)phenoxy]-3,4,5-trihydroxyoxane-2-carboxylic acid	1.06013	1.52162	2.82195	1.29529	1.14122	1.2364	0.50326	-0.0209128	0.379418	0.548971	0.0377962	-0.132259	0.0628516	-1.34504	-0.332711	0.144034	-1.03911	-1.27148	-3.96195	-0.372212	-0.309543	-0.504383	-0.124928	-1.33841
6-{4-[6-(3,4-dihydroxy-6-methyl-5-oxooxan-2-yl)-5,7-dihydroxy-4-oxo-4H-chromen-2-yl]-2-hydroxyphenoxy}-3,4,5-trihydroxyoxane-2-carboxylic acid	-0.542059	-0.107949	0.0663115	-0.154853	0.0870512	-0.107039	0.870788	0.368855	0.80845	0.29147	-0.118539	0.394684	0.441412	0.495468	0.190291	0.590438	0.64626	0.160203	-0.708538	-1.12456	-0.875348	-0.21575	-0.237163	-1.21989
6-{[1-carboxy-8-hydroxy-3,5-dioxo-9-(sulfooxy)-1H,2H,3H,5H-cyclopenta[c]isochromen-7-yl]oxy}-3,4,5-trihydroxyoxane-2-carboxylic acid	0.483083	0.645026	1.20794	0.542874	0.528827	0.662303	-0.383378	-0.610108	-0.465847	-0.421683	-0.514727	-0.388157	0.110758	-0.418335	-0.156005	0.237447	-0.459846	-0.693085	-0.249886	0.0474853	0.162992	0.273078	0.115984	-0.256744
7-{3-[(6-carboxy-3,4,5-trihydroxyoxan-2-yl)oxy]-4,5-dihydroxyphenyl}-6,11-dihydroxy-3-methyl-28-dioxatricyclo[7.3.1.0]trideca-1,3,5(13),6,9,11-hexaen-2-ylium	0.488974	0.629246	0.506095	0.223165	0.4787	0.906882	0.210933	-0.33266	0.609109	0.177799	-0.370579	-0.00556332	-0.325589	-0.464059	-0.609137	-0.198437	-0.170365	-0.285854	-0.00294175	-0.862356	0.00967912	0.115837	-0.249541	-0.479337
7z,10z,13z-Hexadecatrienoic Acid	0.734626	0.54059	0.826993	0.624243	0.623722	0.588896	-0.319148	-0.284964	-0.531114	-0.400549	-0.245255	-0.372085	0.132643	-0.139417	0.126286	-0.196352	0.0179051	0.19605	-0.187638	-0.279832	-0.600857	-0.0450338	-0.356509	-0.453202
9-Oxoode	0.925563	0.981324	1.45833	1.04685	0.900293	0.666116	-0.539132	-0.521104	-0.537746	-0.59756	-0.346746	-0.399916	-0.351217	-0.0838386	-0.51141	-0.464296	-0.315361	-0.774889	0.0252741	-0.110859	-0.0216162	-0.096821	-0.088246	-0.242991
AM251	0.751782	0.688483	-0.236027	0.641095	1.13597	0.864465	-0.847459	0.249474	-1.14705	-0.26991	0.245121	-0.89445	0.338509	1.1733	0.320768	0.843586	0.767941	0.22632	-0.237246	-0.827536	-0.859525	-1.62991	-0.808064	-0.489636
Acaciabiuronic acid	1.55861	1.17185	1.47359	1.1703	1.5558	1.61754	0.381317	0.216239	0.154908	0.62917	-0.584919	-0.284909	0.598761	-0.345789	0.00896875	-0.144384	-0.466461	-0.577117	-1.53052	-1.16519	-1.13312	-0.964182	-2.04551	-1.29494
Acetophezine	1.17743	0.345399	-0.0412576	0.732622	0.288071	1.22515	0.827263	0.664803	0.628928	1.02095	0.521208	0.466078	-0.575089	0.0213495	-0.457685	0.718854	-1.06553	-0.195485	-1.10245	-1.29848	-0.067541	-1.80549	-1.33214	-0.69695
Alpha-Tetrasaccharide	1.5809	1.34478	1.01384	1.1024	1.08183	1.58358	1.04159	0.512808	1.1162	0.856129	0.27651	0.548995	-0.860264	-1.8643	-1.05212	-0.910714	-1.83978	-1.89699	-0.931333	-0.672731	-0.207338	-0.648147	-0.523704	-0.652138
Amaranth	1.73935	1.09241	0.75269	1.22721	1.07968	1.79684	-0.662216	-0.15209	-0.147556	-0.501194	-0.218088	-0.559487	-0.764779	-1.02572	-1.17317	-0.249754	-0.997311	-1.37609	-0.137641	-0.054502	0.00467618	0.233853	-0.0175236	0.110411
Amikacin	0.581135	0.610843	1.4829	0.541911	0.744943	0.406228	0.109433	-0.0966568	0.114461	-0.0321722	-0.100381	0.0769431	-0.11117	-0.463542	-0.241584	-0.484405	-0.315265	-0.50008	-0.703971	-0.2528	-0.306331	-0.101837	-0.37964	-0.578964
Apraclonidine	0.340963	0.264339	0.0876019	0.377752	0.474672	0.350474	0.732758	0.66831	0.696748	0.403969	0.647751	0.682479	0.399194	0.0224106	0.0708591	-0.209909	0.0321369	-0.0601727	-0.824376	-0.886237	-0.988524	-0.903084	-1.2756	-1.10451
Aristolochic acid	1.0181	0.51634	0.592299	0.693178	0.567145	0.641083	0.693319	0.580191	0.40886	0.591115	-0.0813273	0.177672	0.537046	-0.743315	0.00149717	-0.475435	-0.484074	-0.222344	-0.850575	-0.922601	-0.573809	-0.729168	-0.834192	-1.101
Ascorbate 2-sulfate	0.564723	0.223768	0.112601	0.410384	0.619161	0.298458	0.630399	0.382371	0.493911	0.498162	0.293971	0.346112	-0.0925623	-0.533126	-0.600991	-0.694005	-0.429338	-0.844281	-0.18988	-0.198144	-0.450304	-0.103318	-0.191269	-0.546803
Aspartyl-Glutamate	1.05967	1.23631	0.258416	0.527642	0.0786786	0.925198	0.0950712	-0.0205884	-0.0760161	0.0674205	-0.497777	-0.273375	-0.707795	-0.362241	-0.0169117	-0.631825	-1.03713	-0.436733	-0.203203	-0.288896	0.0690724	0.111245	0.0971607	0.0266041
Asperlicin	0.712281	0.611662	0.12704	0.415514	0.247651	0.620606	0.687424	-0.411909	0.156035	0.544746	-0.53821	0.0646198	-1.03255	-0.465903	0.0285849	0.0506761	-0.715148	-1.18368	0.117315	0.0721818	0.487619	-0.487874	0.0817203	-0.19041
Atenolol	1.02997	1.32986	1.65261	1.05689	1.28952	1.25547	0.906815	1.52409	1.16714	-0.546892	-0.55137	-0.670194	-0.475959	-0.625152	-0.718683	-1.0694	-0.811902	-0.64103	-0.552855	-0.680434	-1.09193	-0.839098	-0.934732	-1.00275
Atoxin a(s)	0.787131	0.928745	1.32947	0.689703	0.610643	1.11842	0.0566528	-0.541915	-0.126757	-0.0903579	-0.647023	-0.385678	0.141098	-0.976737	-0.0855191	0.144687	-0.315598	-0.584646	-0.698152	-0.481852	-0.110526	-0.160201	-0.117614	-0.483965
Aurothioglucose	0.843971	0.634668	0.30109	0.884015	1.13886	1.01983	0.548803	0.347605	0.649948	0.589807	0.461096	1.24008	-0.484179	-1.86016	-0.568198	-1.15871	-1.56999	-1.49719	0.237463	-0.510972	-0.143864	0.0379698	-0.078308	-1.06365
Baicalin	2.12243	2.26667	3.02463	2.53577	2.37363	1.89131	-0.369318	-0.469425	-0.394705	-0.43046	-0.990029	-0.612403	-0.567915	-1.57915	-1.84829	-1.26245	-1.04943	-1.83136	-0.987062	-0.524386	-0.703819	0.336155	-0.3075	-0.622887
Benzethonium chloride	0.541099	0.0989021	-0.0342852	0.160453	0.166803	0.690201	0.991002	0.477526	0.864602	1.12464	0.382545	0.502876	0.0843878	-0.391608	0.0699804	-0.237877	-0.358937	-0.24437	-0.710774	-0.770345	-0.432637	-1.08573	-1.2276	-0.660856
Benzylsuccinic acid	0.553714	0.316281	0.252066	0.401189	0.307639	0.455961	0.640849	0.681592	0.611695	0.490331	0.357787	0.947296	-0.262137	-0.518297	-0.388349	-0.556936	-0.510185	-0.31277	-0.476857	-0.477633	-0.662978	-0.492078	-0.722921	-0.635259
Bikaverin	0.147441	0.653788	1.98446	0.562899	0.496728	0.529489	0.418808	-0.240126	0.449806	0.57868	0.1603	0.0297017	-0.643603	-1.22792	-0.559776	-0.37117	-0.454274	-1.02186	-0.7114	-0.101002	-0.0597856	0.00511678	-0.0543995	-0.57191
Bikojic acid	0.541847	0.251641	0.0501864	0.406049	0.736119	0.498944	0.632632	0.542696	0.417186	0.54449	0.472686	0.396093	0.365261	-0.291328	-0.77012	-0.769548	-1.3039	-0.86259	-0.044442	-0.0303773	-0.383916	-0.383987	-0.409929	-0.605688
Bromofos	1.0901	1.24405	1.12902	0.908809	0.474684	0.884993	-0.386156	-0.623949	-0.457764	-0.475287	-0.199193	-0.361646	-0.310101	-0.142191	-0.30709	-0.283418	-0.28976	0.0826304	-0.282396	-0.566893	-0.293384	-0.32448	-0.2352	-0.275382
CDP-4-dehydro-6-deoxy-D-glucose	0.264706	0.590672	1.20111	0.429405	0.430722	0.49007	-0.397764	-0.810802	-0.3036	-0.406701	-0.437518	-0.0724324	-0.039254	-0.709325	-0.0955233	0.337	-0.240029	-0.55923	-0.23497	-0.20386	0.250705	0.358215	0.213279	-0.0548775
CE(DiMe(11,3))	1.66202	1.26304	1.24706	1.20591	1.50643	1.77591	1.07305	0.363359	0.902168	0.915577	-0.0604693	0.145419	-0.922138	-1.72235	-1.12111	-1.2114	-1.66505	-2.32091	-0.57787	-0.368914	-0.263647	-0.706423	-0.41226	-0.707412
CMP-pseudaminic acid	0.475166	0.573932	0.696562	0.529412	0.735455	0.986475	0.117329	0.0294368	0.20265	0.0376411	-0.0833472	0.0986306	-1.00982	-0.5239	-0.861466	0.0687307	-0.272834	-0.696866	-0.509962	-0.470134	0.0889159	-0.0368303	-0.0884357	-0.0867445
Cacodylate	1.09655	0.859391	0.587617	0.884964	1.25814	1.32786	-0.272014	-0.282957	-0.354007	-0.411391	0.0415324	0.0877775	-0.463094	-0.282018	-0.489352	-0.655043	-0.439825	-0.196954	-0.628718	-0.916787	-1.14446	-1.05899	-0.947812	2.39959
Canbisin A	0.966855	0.758799	1.21564	0.509365	0.598604	-0.130568	0.150925	-0.141051	0.264505	-0.341803	-0.207754	0.252885	0.167068	-0.30215	-0.348863	-0.214722	-0.817341	0.266401	-0.521722	-0.269199	0.181424	-0.466804	-1.19039	-0.380099
Carfentrazone	1.09202	0.450781	0.403786	0.61201	1.19483	0.414718	0.357813	0.349217	0.194966	0.137446	-0.268803	0.126053	0.363534	-0.883755	-0.168939	-0.701485	-0.734169	-0.634967	0.226636	0.00133983	-0.565576	-0.181658	-0.443775	-1.34202
Carfentrazone-ethyl	1.20833	0.349223	0.33871	0.55977	0.888492	1.08618	-0.541166	-0.143035	-0.485917	-0.240632	-0.680462	-0.108197	0.328547	-0.909287	0.160021	0.0711081	-0.941686	-0.241882	0.0137058	-0.265933	0.129168	-0.101282	-0.203417	-0.270355
Chloramphenicol 3-acetate	0.664452	0.189381	-0.533632	0.39886	0.653178	0.419205	-0.831361	1.54524	0.982456	0.615412	0.469854	0.504192	-0.346025	-1.10616	0.208075	0.0320835	0.0458515	1.06929	-0.904155	-0.576485	-1.41394	-0.861385	-0.506687	-0.717707
Chloramphenicol sodium succite	0.930866	0.373433	0.187751	0.608202	0.470363	0.80302	0.161705	-0.216888	-0.0654928	-0.0481624	-0.295192	-0.109528	0.0633221	-0.202695	-0.112396	-0.218202	-0.215994	-0.450201	-0.0575874	-0.426188	-0.258835	-0.396174	-0.302388	-0.222739
Chloranocryl	0.536384	0.188898	0.152791	0.434779	0.540103	0.586603	1.09169	0.826256	0.889671	0.905458	0.766583	0.865956	-0.310655	-0.483397	-0.635096	-0.584124	-0.776232	-0.529058	-0.803617	-0.756169	-0.823029	-0.708044	-0.704874	-0.670874
Chloroneb	1.45719	1.14719	1.14571	1.08779	1.10628	1.22681	-1.68362	0.369707	-1.15487	-0.704453	0.910663	-1.74888	-0.932525	1.36744	-0.540673	-0.821923	1.48753	1.37024	-1.13538	-1.33643	-1.28267	1.20526	-1.10858	-1.4318
Chlorotetracycline	0.794134	0.507933	0.592963	0.475269	0.635648	0.82822	0.595717	0.310665	0.451636	0.591373	0.167509	0.241219	-0.178315	-0.741942	-0.580727	-0.688954	-0.860571	-0.907604	-0.216984	-0.400017	-0.276109	-0.337985	-0.438871	-0.564209
Chlozolite	1.32306	1.1278	0.861993	0.971142	0.730776	1.26446	0.585685	0.545907	-0.0250734	0.183765	0.219439	0.305612	-0.68199	-0.373641	-0.0689428	-0.0680394	-0.203907	-0.6394	-1.0612	-1.37879	-0.859365	-1.59094	-0.457643	-0.710705
Cholestane	0.84035	1.86849	0.922403	1.47541	1.03077	1.64535	0.567302	0.58812	-1.30008	0.986452	0.164179	0.0787891	-0.603851	-0.860151	-1.15787	0.222946	-2.40625	-2.73913	-0.110451	0.179531	-0.617097	-0.050402	-1.02887	0.304063
Chrysin	0.677949	0.518429	-0.0974282	0.440916	0.32482	0.268507	0.884502	0.711867	0.798105	0.739664	1.14245	1.13523	-0.569665	0.333174	-0.442258	-0.668619	-0.159184	-0.477643	-0.657921	-1.02977	-0.924589	-1.01772	-1.03387	-0.896943
Citicoline	0.544123	0.640425	0.759779	0.729955	0.474118	0.309266	-0.438699	-0.459089	-0.524584	-0.682637	0.771885	0.237492	-0.453017	0.322235	-0.0379821	-0.391739	0.149453	0.413192	-0.418754	-0.417888	-0.317037	-0.445177	-0.439456	-0.325862
Citric acid	0.997424	0.882751	0.498486	0.781736	1.13374	1.10656	-0.076576	-0.0605239	-0.0610155	-0.088897	0.16302	0.125317	-0.30298	-0.29573	-0.511982	-0.456635	-0.303143	-0.25374	-0.314895	-0.545371	-0.652762	-0.722296	-0.530934	-0.511558
CoA	0.810772	0.49332	0.61258	0.566134	0.76981	0.850985	0.051887	0.049616	0.0172644	0.0439626	0.242811	0.378959	-0.456737	-0.19995	0.195904	0.111433	-0.233824	-0.222709	-0.418758	-0.590147	-1.06963	-0.678576	-0.918552	-0.406559
Cyhexatin	0.832118	0.608939	-0.0107159	0.548156	0.605693	0.797688	0.193357	-0.200954	-0.0312884	-0.0706302	-0.391605	-0.174828	0.0623347	-0.157183	-0.142472	-0.208756	-0.342118	-0.3843	-0.280133	-0.442502	-0.138118	-0.26913	-0.166078	-0.237473
Cytidine	0.153057	-0.0381308	-0.237946	0.158214	-0.0145809	-0.00550598	0.149922	0.321723	0.0361547	0.179692	0.639544	0.760869	-0.0881285	0.585765	0.0597421	0.192029	0.278988	0.804558	-0.502887	-0.640677	-0.813292	-0.889119	-0.654265	-0.435726
D(+)-Melezitose	-0.0312782	-0.150798	-0.239848	0.0610616	-0.00576921	0.122784	0.602521	0.491956	0.72986	0.61041	0.462342	0.883882	-0.129587	0.00656378	0.000386599	-0.141345	0.111806	0.232242	-0.448819	-0.60778	-0.566035	-0.826525	-0.732331	-0.435699
D(-)-Arginine	0.200132	0.0300829	0.148462	0.251885	-0.175442	-0.0455876	0.993276	0.845328	0.842368	1.11085	0.819614	0.909404	-0.875471	-0.350523	-1.10258	-1.19792	-1.10254	-1.44542	0.322178	-0.105059	0.304733	0.211142	-0.205955	-0.382966
D-Desthiobiotin	0.879612	0.571535	0.456835	0.771906	0.903839	0.515327	0.241888	-0.305181	-0.544645	-0.0904107	0.28498	-0.513437	-0.249961	0.355857	0.456033	0.390199	0.353733	-0.423158	-0.684568	-0.882931	-0.693578	-1.05844	-0.416967	-0.318471
D-Erythrose 4-phosphate	0.725765	0.608413	0.388597	0.552364	0.832853	0.612388	0.0508056	0.0852681	0.154944	0.533737	0.104712	0.0436677	-0.158162	-0.0435811	-0.349412	-0.170608	-0.0584066	-0.418485	-0.526426	-0.573459	-0.919378	-0.716764	-0.312289	-0.446541
D-Fructose 6-phosphate	0.78975	0.547855	0.72736	0.517044	0.621418	0.364121	0.514575	0.0357705	0.161183	0.27937	0.488705	0.462018	-0.270626	0.0170999	-0.305333	-1.00818	-0.549902	-0.349974	-0.403076	-0.341153	-0.904332	-0.331228	-0.169949	-0.892518
D-Pipecolinic acid	0.434981	0.278734	0.165304	0.271086	0.0655383	0.543705	0.199292	0.387946	0.236724	0.294196	0.62513	0.506395	-0.96315	-0.256589	-0.740804	-0.89806	-0.452063	-0.575053	0.0329699	-0.00409454	-0.0268516	-0.268033	0.0706034	0.0720952
D-Ribose 5-diphosphate	0.158603	0.016558	0.262383	0.192499	0.312364	-0.0118163	0.706442	0.688579	0.657545	0.533673	0.444872	0.656544	0.325563	-0.112055	-0.0154646	-0.385602	-0.241052	0.0497044	-0.491555	-0.458539	-0.926863	-0.575791	-0.932656	-0.853939
DG(18:2n6/0:0/22:5n6)	0.630153	0.550173	0.819264	0.253521	0.432518	0.83812	-0.140971	-0.664203	0.0233991	0.382609	-0.302957	-0.3779	0.210232	-0.640219	-0.198062	-0.773526	-0.61573	-0.335703	-0.200225	0.10051	0.0451827	0.0984439	0.307724	-0.442353
DHAP(6:0)	0.665126	0.738231	1.03377	0.734055	0.537517	0.690798	-0.210805	-0.666993	-0.81069	-1.11338	0.0736656	-0.284509	0.458685	-0.159362	-0.0233344	0.105233	-0.181001	0.145462	-0.414111	0.0595156	-0.276514	0.0103584	-0.350422	-0.76129
Decaprenol phosphate	0.544972	0.536274	0.590616	0.594706	0.462191	0.781643	0.0772077	0.135998	0.372272	0.33135	-0.0096976	-0.0698873	0.0235142	-0.532134	-0.352613	0.0314366	-0.644204	-1.2548	-0.520493	-0.102236	-0.2904	-0.100849	-0.320773	-0.28409
Dehydroascorbide(1-)	0.574503	0.393541	0.379441	0.692404	0.776507	0.93411	0.0338228	-0.0887676	-0.0426584	-0.051911	0.00356487	0.0259313	0.104232	-0.0763118	0.145157	0.165871	-0.125561	-0.210699	-0.656194	-0.755625	-0.61319	-0.797819	-0.331308	-0.479039
Delphinidin	0.447588	0.229499	0.427257	0.331086	0.215119	0.486101	0.320322	0.18803	0.232038	0.287508	0.0962093	0.339903	0.233554	0.040841	-0.145225	-0.0907393	0.105391	0.104207	-0.647393	-0.644679	-0.697954	-0.627053	-0.676453	-0.555159
Deoxyadenosine	0.738721	0.64639	0.791562	0.668242	0.549653	0.81895	0.375424	0.259125	0.115406	0.220815	0.239983	0.415474	-0.31433	0.107376	-0.498116	-0.509562	-0.00147756	-0.403422	-0.246059	-0.990869	-1.23107	-0.481923	-0.866915	-0.403378
Desacetyl-nitazoxanide	0.223555	0.151588	0.179744	0.217428	0.457184	0.679865	0.552311	0.105423	0.667761	0.601768	0.153479	0.324005	-0.0190931	0.2912	-0.755362	0.627132	-3.70959	0.35288	0.432122	0.493363	0.549935	0.260151	0.628095	-3.46494
Dichlofenthion	1.03643	1.02671	0.675926	0.511174	0.560225	1.13093	0.570778	0.09623	0.485543	0.59089	0.0539713	0.368754	-0.31106	-0.831773	-0.77098	-0.493359	-0.82862	-0.624905	-0.71872	-0.574235	-0.374874	-0.471669	-0.436186	-0.671177
Dichlozoline	0.684062	0.400789	0.781956	0.367288	0.956722	0.673292	0.72437	0.489275	0.491443	0.138322	-0.117918	0.27213	0.120808	-0.897547	-0.957486	-1.42279	-1.26817	-1.0207	0.115728	0.136958	-0.13039	0.262502	-0.090425	-0.710212
Didecyldimethylammonium chloride	0.709152	0.464509	0.582425	0.370552	0.512956	0.366009	0.0736331	-0.448831	-0.510017	-0.613837	-0.373345	-0.406977	0.410325	-0.0107699	0.366562	0.0523274	-0.464358	-0.37949	-0.107372	-0.188152	0.119871	-0.339072	-0.131593	-0.0545056
Difloxacin	0.69079	0.602623	0.40419	0.578668	1.01117	1.06773	-0.616016	-0.437056	-0.732591	-0.514688	-0.619318	-0.817879	0.473439	-0.394058	0.0187769	-0.125793	-0.247202	-0.372306	0.186503	-0.0297835	-0.112933	-0.138912	-0.00302144	0.127671
Diguanosine triphosphate	0.545857	0.330967	0.0596312	0.404526	0.351912	0.495333	0.350462	0.0565398	0.258809	0.285494	-0.226359	0.0334025	-0.0690853	-0.643356	-0.383516	-0.647507	-1.0725	-0.890485	0.187499	0.126209	0.135038	0.0593667	0.229352	0.022411
Dihydrokaempferol	0.509283	0.254859	-0.129021	0.222743	0.300999	0.374917	0.557161	0.488427	0.46005	0.483108	0.430969	0.541334	-0.0965993	-0.167506	-0.15849	-0.314281	-0.201344	-0.305777	-0.431442	-0.580306	-0.520579	-0.67392	-0.519498	-0.525088
Dihydroxyacidissiminol	1.04537	1.00317	-0.314655	0.578612	0.0862569	1.57731	0.539711	0.282165	0.845333	1.15823	-0.190764	-0.864903	-0.954005	-1.01438	-0.259444	0.634949	0.625347	-0.0278351	-0.649849	-1.29145	-0.290355	-2.78247	0.12417	0.139483
Dimethyl selenide	0.634314	-0.580994	-0.430754	0.317545	0.330153	0.78693	0.0816113	0.481714	0.202294	-0.64688	0.0399818	-0.0281454	1.52442	0.159778	0.372478	1.25763	-0.269552	-0.224217	-0.955776	-1.07937	-0.443268	-0.388921	-0.977282	-0.163692
Dinitrochlorobenzene	0.468313	-0.0941211	-0.304731	-0.282997	0.258484	0.318102	0.390011	0.184054	0.557972	0.450284	0.301607	0.327017	1.0347	-0.164891	0.0392309	0.0208296	-0.150247	-0.0392885	-0.368103	-0.923649	-0.335295	-0.858969	-0.172992	-0.655324
Dl-Citrulline	0.641875	0.611256	0.463708	0.416648	0.645265	0.539811	-0.444237	-0.399822	-0.488782	-0.391847	-0.498904	-0.532843	0.104577	-0.0164869	0.822844	0.896081	0.379494	0.14301	-0.859005	-0.28057	-0.515239	-0.523731	-0.303638	-0.409463
Enilcozole	1.58403	0.252394	-1.00251	0.966511	1.12548	1.47217	0.917953	-0.124899	1.36846	0.699872	-0.336826	0.446387	0.940051	-0.793261	-2.17389	-0.959051	0.121872	-1.84364	0.747094	0.293881	0.233332	-1.64223	-0.373965	-1.91921
Enterochelin	0.964883	0.911828	0.701595	1.33134	0.609288	1.02826	0.217255	0.0578146	-0.0379369	0.355417	-0.0786902	-0.0291578	-0.870931	-1.2541	-1.06866	-0.180709	-0.740141	-0.884025	-0.250535	-0.739969	0.275645	-0.0292208	0.189784	-0.479037
Estramustine phosphate sodium	1.24363	1.31523	1.19691	1.09018	0.995704	1.31805	-0.0237992	-0.0091829	-0.35993	0.191186	-0.575364	-0.275742	-0.75265	-1.5966	-1.25096	-0.534063	-0.733343	-1.69482	-0.0567765	-0.26567	0.25594	0.0871683	0.341683	0.0932135
Ethalfluralin	0.931048	1.06766	1.6039	0.591171	0.863711	0.860323	-0.618363	-0.128219	-0.244628	-0.404521	0.0234296	-0.638507	-0.00122745	-0.469435	0.0166764	0.175665	-0.365912	-0.212667	-0.9942	-0.13777	-0.304972	-0.431452	-0.154316	-1.02739
Ethamoxytriphetol	0.539199	0.489652	0.150564	0.171786	0.242972	0.70953	0.509756	0.0497668	0.555506	0.573558	0.276236	0.335923	-0.117848	-0.0825016	-0.25353	0.244369	0.065207	-0.134982	-1.32547	-0.972358	-0.284021	-0.996783	-0.321896	-0.424638
Fe(III)dicitrate	0.868702	0.883392	0.483034	0.384669	0.853164	0.0676649	-0.264204	0.178796	-0.279826	-0.139167	0.782945	0.22286	-0.0319303	0.552761	-0.893977	0.435137	-0.122084	0.687209	-0.493579	-0.799012	-0.818636	-1.23458	-0.678147	-0.645196
Fenoxanil	1.16343	1.12898	0.986703	1.41752	1.30626	0.974761	-0.803127	-1.53955	-0.639195	0.208429	-1.28965	-0.220075	0.142628	0.252677	0.518375	-0.0436363	0.641838	-0.624956	-0.211675	-0.85047	-0.863866	0.0837757	-1.09731	-0.641871
Flazasulfuron	0.462516	0.483579	1.37939	0.641003	0.754544	0.259989	-0.434531	-1.03265	-0.247809	-0.325845	-0.619839	-0.105964	0.20118	-0.327699	-0.346251	0.00737425	-0.169565	-0.656698	-0.345933	0.273868	0.0342093	0.33711	0.0653034	-0.287284
Fluazim	0.896064	0.750018	0.838685	0.63737	0.804089	0.77999	0.248425	0.0289867	0.164601	0.149235	-0.0847473	0.00570231	-0.261935	-0.778141	-0.456907	-0.586175	-0.54996	-0.659549	-0.428777	-0.314944	-0.263313	-0.258569	-0.276476	-0.383674
Flucytosine	0.62099	0.562257	0.173642	0.780782	0.220398	0.561671	0.338762	0.448989	0.294207	0.346771	0.901389	0.984433	-0.78532	0.611159	-0.663524	-0.888116	-0.352147	-0.393061	0.0677572	-0.695362	-0.574229	-0.672333	-0.999699	-0.889416
Fluoroacetyl-CoA	0.945051	0.948384	1.06883	1.17272	1.11827	1.38974	0.371724	0.360714	0.533984	0.0325202	-0.677458	-0.311594	-0.217898	-0.3047	-0.774994	-0.0660289	-0.705868	-0.850807	-0.738784	-0.947982	-0.342755	-0.40939	-0.846636	-0.747044
Flupyrsulfuron-methyl sodium	0.360899	0.464122	1.04244	0.400642	0.434875	0.466318	-0.33403	-0.126442	-0.351187	0.0605726	-0.56061	-0.375359	0.0641618	-0.501461	-0.21316	-0.0104133	-0.3955	-0.504191	0.176007	-0.0845438	-0.0103895	0.231235	0.0116499	-0.245641
Flutamide	0.845886	0.659315	0.690767	0.764361	0.766136	0.425303	-0.484727	-0.202558	-0.341496	-0.328153	-0.307902	-0.122792	-0.437321	0.203829	-0.201234	-0.213796	0.0824465	-0.308275	0.16317	-0.166839	-0.282329	-0.235312	-0.443764	-0.524713
Formamidopyrimidine nucleoside triphosphate	0.454122	0.842237	0.0572385	0.922964	0.610207	0.443078	0.646054	0.474949	0.110835	0.813912	0.134937	0.694839	-0.0349874	-0.463651	-0.729365	0.401667	0.726806	0.718286	-0.644339	-2.18453	-0.21638	-1.28304	-2.04612	-0.449715
Forsythiaside	0.449533	0.591828	1.42969	0.397036	0.314349	0.582214	0.0523204	-0.356049	0.0903855	0.471469	-0.307435	-0.081844	-0.43587	-0.679387	-0.244887	0.0856506	-0.145044	-0.808162	-0.815191	-0.517544	0.230858	-0.122337	-0.235815	0.0542292
Fosamine	0.792223	0.736118	0.508499	0.627176	0.67646	0.54664	0.00979878	-0.260221	-0.050814	-0.310194	-0.27977	-0.157207	0.29513	-0.104331	0.0863026	-0.194122	-0.181771	-0.0577058	-0.677902	-0.416679	-0.478796	-0.428782	-0.0517314	-0.628321
GW 2433	1.05788	0.0329589	0.14827	0.863015	0.886415	0.937934	0.168502	0.108717	0.601884	-0.0702997	0.0506089	-0.0266708	0.538825	-0.897405	0.0849688	0.32462	-0.338944	0.451019	-0.671174	-1.6902	-1.88508	0.163862	0.0617943	-0.901496
Geranyl diphosphate	-0.143917	1.05887	0.255171	1.02444	1.39787	-0.482333	0.00480413	0.0972459	0.0413193	0.24802	0.11273	1.26026	-0.0216792	-0.728287	-0.119785	0.435798	0.121872	-0.705811	-0.976018	-0.393334	-0.412758	-1.15528	-0.596369	-0.322818
Glutamine	0.267922	-0.164128	0.046306	-0.0904621	0.167742	0.240931	3.75117	-1.17417	-1.21473	1.18694	1.32512	1.47612	-0.197654	-0.468301	-0.470236	-0.681928	-0.602549	-0.72868	-0.371769	-0.604247	-0.538202	-0.303277	-0.368076	-0.483841
Glyphosate-monoammonium	0.36916	0.387454	0.163957	0.389537	0.48478	0.266081	0.44899	0.463777	0.48653	0.476892	0.664064	0.613153	-0.0817951	0.34387	-0.171574	-0.266612	-0.01952	-0.19398	-0.607651	-0.587947	-0.844021	-0.887171	-0.973239	-0.924735
HLo7	0.512033	0.452831	0.825358	0.573038	0.471696	0.536122	-0.329736	-0.177982	-0.458826	-0.248573	-0.15826	-0.34483	-0.123787	0.00882117	-0.135977	-0.328929	0.0286578	-0.255291	-0.316488	-0.0667951	-0.234059	-0.120276	0.0247312	-0.133478
Hexaflurate	0.323226	0.312934	0.141003	0.37442	0.135923	0.206836	0.226941	0.0335309	0.243623	0.18797	0.277108	0.467735	-0.124013	0.269559	-0.0867341	0.145388	0.187111	0.22207	-0.572921	-0.589624	-0.521821	-0.707059	-0.532766	-0.620438
Hydrocortisone 17-butyrate	0.823165	0.772475	0.349581	0.701738	0.779555	0.788766	-0.296935	-0.553305	-0.363585	-0.293153	-0.786762	-0.611134	0.26284	-0.359896	0.0503851	-0.172414	-0.311863	-0.335425	-0.288693	-0.00896274	-0.0669963	0.152983	-0.0252413	-0.207123
Hydroxyflutamide	0.910966	2.21756	0.400993	1.68911	0.840216	5.80647	-0.564584	-1.02383	-0.422155	0.0983108	-1.02963	-0.560337	-0.51967	-1.4819	-1.35177	-1.53957	-1.43884	-2.27303	0.193226	-0.0332608	0.0739874	0.224949	-0.115617	-0.101592
Idoxuridine	0.0298694	0.0186502	0.315159	0.0799943	0.355794	-0.28214	0.497107	0.467545	0.356949	0.335097	0.245701	0.481941	0.566158	0.00901166	0.150972	-0.417334	-0.00396049	0.0947393	-0.204825	-0.359793	-0.899618	-0.448177	-0.650894	-0.737945
Indolelactic acid	0.820887	0.536442	0.368659	0.560813	0.687681	0.428145	0.18704	-0.15567	0.033564	-0.161987	0.0263367	0.0168141	0.0259919	0.190646	-0.290552	-0.615375	-0.568458	-0.648298	-0.0410864	-0.24428	-0.400175	-0.105786	-0.263855	-0.387496
Iopromide	1.0865	0.968265	1.04518	1.03135	0.931893	1.10418	0.259754	-0.27154	0.272666	0.167415	-0.175362	-0.237654	-0.28335	-1.39506	-0.600439	-0.463956	-0.918683	-1.19366	-0.299516	-0.103159	-0.306853	-0.178431	-0.18991	-0.249637
Isoliquiritigenin	0.722455	0.708165	-0.284766	0.813453	0.211453	0.142433	-0.149541	0.00638693	-0.191293	-0.196278	1.63682	1.19582	-0.341145	1.2812	0.260196	-0.405241	0.736655	0.0243213	-0.406278	-1.34734	-0.865621	-1.30397	-1.13821	-1.10967
Isorhamnetin 3-(6''-malonylglucoside)	0.909247	0.682918	0.641557	0.15921	0.681489	0.966668	-0.481663	-0.362721	0.648507	-0.29658	-0.640904	-0.182191	-1.38757	-0.283332	-0.329088	-0.539223	0.272062	-0.510764	0.0834742	-0.612461	0.491285	-0.463495	-0.38508	0.938654
Jamaicamide C	1.29428	1.18094	1.13413	0.952251	0.894111	1.53537	0.0939728	-0.344489	0.301549	0.291675	-0.251198	-0.0967141	-0.927734	-0.998157	-0.602303	-0.412541	-1.14472	-1.1946	-0.609568	-0.585582	0.0652307	-0.370297	-0.0195212	-0.18608
Kaempferol -3-glucoside	0.763603	0.63529	0.696953	0.576201	0.683706	0.731913	0.479607	0.19282	0.431722	0.382477	0.0799912	0.109385	-0.276502	-0.79061	-0.523815	-0.536881	-0.765317	-0.869492	-0.315269	-0.283089	-0.300948	-0.328598	-0.334541	-0.438606
L-2-Aminoadipate adenylate	0.407225	0.520367	1.12364	0.478626	0.518	0.515012	-0.291144	-0.505787	-0.29247	-0.299688	-0.537471	-0.333341	0.110789	-0.444701	-0.212647	0.066596	-0.333531	-0.434147	-0.288158	-0.0499525	0.0657832	0.329812	0.0720348	-0.18485
L-Pyroglutamic acid	0.720612	0.455063	0.489109	0.5033	0.586568	0.670416	0.19688	0.240028	0.190286	0.222661	0.416386	0.480121	-0.248314	-0.308822	-0.460449	-0.692029	-0.352867	-0.462834	-0.37314	-0.455297	-0.493925	-0.466194	-0.325717	-0.53184
L-Selenomethionine	0.384905	0.458933	0.459443	0.66796	0.80697	0.319654	-0.309333	0.0307524	-0.189181	-0.560861	-0.499854	0.0321916	0.120048	-0.494728	-0.508931	-0.656008	-0.0840644	-0.623238	0.371231	0.386213	-0.0809647	0.324968	-0.0409469	-0.315157
L-Tyrosine	0.461	-0.229427	0.112814	-0.153554	0.19728	-0.217682	1.11624	0.557939	0.44796	0.808237	1.2548	1.48628	-0.490432	-0.416541	-0.633581	-1.29039	-0.373508	-0.85561	0.163281	-0.451663	-0.331136	-0.363433	-0.604406	-0.194463
Leucine enkephalin amide	0.701917	0.697851	0.127073	0.734354	0.910749	0.67798	-0.270545	-0.155571	-0.23703	-0.300189	-0.225398	0.0122254	-0.468979	-0.838409	-0.279868	-0.365165	-0.32119	-0.741821	-0.133185	0.344285	-0.243215	0.0434211	-0.0296383	0.36035
Luteolin 7-O-[beta-D-glucuronosyl-(1->2)-beta-D-glucuronide]	0.906898	0.886812	0.73452	0.630723	0.457556	1.45182	-0.0612809	0.0212261	0.27432	0.120205	-0.193761	0.0262607	-1.07525	-0.734804	-0.94974	-0.572046	-0.340157	-1.39484	-0.226222	-0.469739	0.584387	-0.202687	0.0628291	0.0629775
Luteolin 7-O-glucuronide	1.87657	2.5008	3.60198	2.36959	2.58288	2.03304	-1.57207	-2.39681	-0.809382	-0.551624	-1.60464	-0.864945	-0.416178	-1.31605	-0.700125	-0.805442	-0.84842	-0.728385	-1.18325	-0.415748	-0.290145	0.311083	-0.0639742	-0.70875
LysoPC(14:0)	0.520601	0.963872	0.543632	0.806831	0.68885	1.17355	0.718782	0.164008	0.639985	0.367914	0.0650041	0.233517	-0.960307	-1.37335	-0.484995	-0.601161	-0.929662	-1.19225	-0.507885	-0.298232	0.0121777	-0.369468	-0.0690124	-0.112403
M1	0.619266	0.404949	0.195555	0.605731	0.619128	0.573315	-0.381312	-0.379257	-0.599227	-0.315713	-0.500417	-0.315656	-0.0476246	-0.33182	-0.100622	-0.153862	-0.100177	-0.199281	0.167584	0.0638668	-0.0560265	0.00703336	0.161662	0.0629047
MK 571	1.16527	0.410073	-0.178362	0.498856	0.760772	0.964943	-0.0283973	-0.513147	-0.361258	-0.537916	-0.426115	-0.439692	0.527258	1.30708	0.535078	0.545188	0.779012	0.644321	-0.940266	-0.699513	-1.97085	-0.801572	-0.681415	-0.559353
Mannomustine dihydrochloride	0.322359	0.198442	0.269039	0.388053	0.502757	0.222127	0.509493	0.386377	0.384612	0.253776	0.157058	0.443073	0.634525	0.149748	0.264173	-0.0887754	-0.0367927	0.0658533	-0.661799	-0.898841	-0.952004	-0.672977	-0.736808	-1.10347
Methazole	0.695025	0.605554	0.149583	0.282194	0.23787	0.860477	0.554657	0.0813126	0.366985	0.425622	0.0179951	0.147407	-0.507254	-0.860183	-0.517199	-0.427039	-0.794499	-0.924408	-0.252146	-0.319816	0.194466	-0.237884	0.0994709	0.121809
Methyl methylthio selenide	0.962883	0.615508	-0.221174	0.579635	0.582951	0.874247	0.0394314	-0.356338	-0.110823	0.0512606	-0.0792614	0.0318553	0.218263	0.139996	-0.140131	-0.219522	0.0410084	-0.406503	-0.180483	-0.419243	-0.498453	-0.286099	-0.584801	-0.634205
Metosulam	1.20882	1.01738	0.447882	1.07366	1.59331	1.14295	0.435529	0.263457	0.487455	0.462014	0.288521	0.552319	-1.20636	-1.58061	-0.81181	-1.15843	-1.44307	-1.19546	-0.07637	-0.203216	-0.31982	-0.29313	-0.168094	-0.516919
Miconazole	0.428571	0.371283	0.397788	0.629813	0.66124	0.264838	-0.165451	0.293082	0.270634	0.0879509	0.0729375	0.659333	0.0372835	0.0578408	0.350575	0.181397	0.528658	0.166185	-1.21549	-1.12195	-0.754463	-0.836184	-0.773083	-0.592794
Micozole nitrate	0.729426	0.362484	0.18704	0.264594	0.448551	0.260826	0.668397	0.547662	0.463697	0.391255	0.398301	0.161355	0.126971	-0.277763	0.0958164	-0.225307	-0.0919446	-0.0211724	-0.616212	-0.714191	-0.826768	-0.868347	-0.808208	-0.656463
Militarinone A	1.22617	0.958236	0.619689	0.715364	0.591501	1.26825	0.956823	-0.20525	0.63353	0.711457	0.281643	0.291237	-0.279573	-1.29024	-0.575462	-0.638586	-1.84516	-1.63301	-0.547316	-0.0709046	-0.0469552	-0.555676	-0.386629	-0.17914
Mometasone	0.964369	0.745074	0.139897	0.654007	0.792985	1.29819	1.35186	0.3237	1.05589	0.899186	0.565304	0.699058	-0.551835	-1.65874	-0.582888	-0.855461	-1.78197	-1.89536	-0.478494	-0.748859	-0.163564	-0.378653	-0.0490287	-0.344659
Myricetin 3,3'-digalactoside	0.987301	0.727174	0.462221	1.05394	0.941824	0.565729	0.339161	0.214506	-0.0910288	-0.245021	-0.065752	-0.344471	-0.36967	-0.468457	-0.371056	-0.622081	-0.421311	-0.633773	0.165024	-1.27771	0.0651837	-0.196349	-0.337207	-0.0781761
N-Acetyl-L-aaline	0.735724	0.5925	0.435511	0.555521	0.763785	0.850637	-0.180927	-0.134171	-0.186625	-0.0994433	-0.162647	-0.151178	0.188642	0.177992	0.17439	0.309303	0.101597	0.039513	-0.685624	-0.807939	-0.689181	-0.918181	-0.483397	-0.425803
N-Acetyl-L-glutamate 5-phosphate	-0.197783	-0.8765	0.914761	0.549875	1.15729	-0.85656	0.0808964	0.842819	0.778557	-0.0831998	0.751583	0.846337	1.24784	-0.0428693	-0.268196	-1.12454	-0.571931	-0.18519	0.189473	0.29959	-1.56442	0.413211	-1.06967	-1.23136
N-Succinyl-2-L-amino-6-oxoheptanedioate	0.806232	0.816107	1.29525	0.650148	0.801428	0.659093	-0.169855	-0.42137	-0.133095	-0.0736363	-0.614007	-0.383401	0.134294	-0.662212	-0.183968	-0.306007	-0.375828	-0.628472	-0.489941	-0.0903688	-0.1668	0.0649424	-0.0947848	-0.43375
Naringerin	0.538855	0.725508	0.183425	0.201954	0.667082	0.452812	0.74939	0.667605	0.56159	0.489621	0.344564	0.384111	0.26405	-0.15986	-0.237799	-0.357437	-0.281584	-0.279417	-0.759026	-0.737812	-0.939854	-0.733488	-0.857904	-0.886387
Nefazodone	1.71568	1.41059	1.33234	2.23681	1.48507	2.33457	-1.79212	-1.31876	-0.266125	-1.88361	0.0839522	-1.74839	-0.574524	0.840904	-0.0755362	0.75637	-0.136895	0.49008	0.0842661	-0.751395	-0.804756	-3.41128	0.0535471	-0.0607938
Netilmicin	1.69248	1.51763	1.71259	1.13181	1.48871	1.9518	0.202009	0.0256949	0.676472	0.767361	0.0178338	-0.859726	-0.788442	-1.38378	-0.860992	-0.4204	-1.62115	-2.23072	-0.32408	-0.644114	0.0450456	-0.436995	-1.36064	-0.298405
Nicotinamide adenine dinucleotide	0.583561	0.339095	0.663607	0.538657	0.621879	0.426839	0.453339	0.474237	0.470444	0.397094	0.393444	0.52956	-0.117758	-0.439796	-0.519512	-0.918294	-0.687176	-0.547881	-0.35567	-0.363785	-0.577834	-0.324667	-0.56797	-0.471411
O-(1->4)-alpha-L-Dihydrostreptosyl-streptidine 6-phosphate	0.64322	0.518107	0.653274	0.280884	0.703295	0.568572	0.507725	0.26584	0.133908	0.1216	-0.233361	-0.205936	0.253388	-0.629966	-0.469226	0.0715489	-0.747325	-0.87446	-0.406492	0.267175	-0.282388	0.136348	-0.599168	-0.676562
OA-6129 D	1.27644	0.924679	0.603143	0.789099	0.627944	1.35993	0.691653	0.154265	0.432288	0.927484	-0.00124053	0.279448	-0.936957	-0.959722	-1.17426	-0.569592	-1.45087	-1.60694	-0.0513641	-0.577533	-0.0383894	-0.287577	-0.0420941	-0.369825
P1,P4-Bis(5'-adenosyl)tetraphosphate	0.525837	0.532371	0.438414	0.629443	0.710526	0.644814	0.19924	0.134408	-0.0404111	0.29682	-0.341238	-0.288736	-0.133755	-0.962382	-0.45004	-0.626264	-0.75607	-0.962045	-0.0554709	0.0612987	0.0775104	0.154434	0.182554	0.0287418
PC(20:4(5Z,8Z,11Z,14Z)/P-18:1(11Z))	1.20489	1.33032	1.30255	1.16903	1.45175	1.27686	0.475646	0.0954709	-0.0754649	0.241603	-0.83065	-0.363548	-0.481725	-1.10617	-0.834199	-1.36668	-0.922013	-1.10514	-0.50434	-0.0466442	-0.169859	-0.00540352	-0.293612	-0.442685
PE(20:0/P-18:0)	0.56728	0.519813	0.726211	0.397445	0.468352	0.302348	0.0589867	-0.296753	0.165885	-0.433937	-0.629739	-0.0545769	0.652641	0.830325	0.153973	-0.0281688	0.591467	0.159138	0.098198	0.543243	-2.12614	0.558717	-0.118623	-3.10609
PE(22:2(13Z,16Z)/22:6(4Z,7Z,10Z,13Z,16Z,19Z))	0.467774	0.470414	0.305253	0.438187	0.460683	0.647717	0.655461	0.171464	0.614861	0.398744	-0.0863267	0.085459	-0.365446	-1.02573	-0.576815	-0.393191	-0.554415	-0.920827	-0.142282	-0.053641	-0.0188476	-0.0612155	-0.201644	-0.315632
PE-NMe2(16:0/24:0)	1.12452	1.65599	0.370503	1.8607	1.35076	1.10582	-1.25713	1.18926	-1.07138	-0.0513617	1.45387	0.541953	-1.70545	-0.201325	-0.52783	-0.0162297	0.0187752	-0.44904	-0.58137	-1.65928	-0.991631	-1.49924	-1.04172	0.380831
PE-NMe2(18:3(6Z,9Z,12Z)/20:5(5Z,8Z,11Z,14Z,17Z))	0.736729	0.520206	0.3553	0.169446	0.318222	0.506687	0.307727	0.168381	0.457731	0.482636	-0.103661	0.332622	-0.5883	-0.918776	-0.533344	-0.264113	-0.670764	-1.10244	-0.133763	-0.0711688	0.146265	0.00104455	0.0468362	-0.163501
PE-NMe2(18:3(6Z,9Z,12Z)/22:6(4Z,7Z,10Z,13Z,16Z,19Z))	0.608227	0.341681	1.10346	0.464768	0.501335	0.320253	0.643686	-0.302964	-0.461382	-0.267913	0.334851	0.415324	-0.0703633	-0.576656	-0.704255	-1.14399	-0.21647	0.116035	-0.400471	-0.0821313	-0.329204	0.818929	-0.825939	-0.286809
PE-NMe2(22:5(4Z,7Z,10Z,13Z,16Z)/22:5(4Z,7Z,10Z,13Z,16Z))	0.320718	0.626337	1.10587	0.575891	0.658653	0.537899	-0.0648043	-0.444899	-0.0972465	-0.38523	-0.0614022	-0.00567662	-0.361284	-0.0852005	-0.279448	-0.34162	-0.472514	-0.501047	-0.293751	-0.15279	-0.038935	0.18811	-0.109512	-0.31812
PG(22:6(4Z,7Z,10Z,13Z,16Z,19Z)/22:6(4Z,7Z,10Z,13Z,16Z,19Z))	0.54099	0.309835	0.629119	0.585005	0.535548	0.680719	0.0928542	-0.099179	0.330336	0.0745626	-0.0583041	-0.0953769	-0.0703697	-0.534014	-0.279561	-0.528335	-0.682497	-0.810953	-0.135764	0.0251159	0.0603423	-0.0732296	-0.114946	-0.381897
PS(22:2(13Z,16Z)/22:6(4Z,7Z,10Z,13Z,16Z,19Z))	0.98516	0.580244	1.50182	0.807041	0.53118	0.806885	-0.400949	-0.598803	-0.036738	-0.0713977	0.207485	-0.452403	-1.53122	-0.727489	-0.170449	-0.783803	-0.534018	-0.0973331	0.104906	0.107412	0.294183	0.00183885	0.00297957	-0.526534
Paraoxon	0.688702	0.373523	0.154228	0.509218	0.666849	0.579147	0.504435	0.540404	0.685436	0.482752	0.210635	0.441214	0.134221	-0.687271	-0.648474	-0.984156	-0.689794	-0.718078	-0.274572	-0.198006	-0.60525	-0.263268	-0.24736	-0.654536
Perfluorodecanoic acid	0.464586	0.415732	0.318466	0.343592	0.736569	0.623514	0.0631076	-0.0236204	-0.0327269	-0.116608	0.0499496	-0.399376	0.262929	-0.0635183	0.314807	-0.0718399	0.701798	-0.00065704	-0.435436	-0.404177	-0.704182	-0.948771	-0.705475	-0.388663
Perindopril erbumine	0.410454	0.429588	0.953666	0.435337	0.416803	0.404664	-0.273566	-0.447895	-0.218196	-0.314166	-0.162705	-0.186124	-0.129967	0.0813982	-0.155103	-0.293153	-0.0192508	-0.107356	-0.223817	-0.090678	-0.123732	0.0222276	-0.166347	-0.242081
Phaseolic acid	0.75035	0.674568	1.01598	0.638081	0.667726	0.447705	-0.102114	-0.337524	-0.118627	-0.0365948	-0.293583	-0.113024	-0.381617	-0.102286	-0.321025	-0.352781	-0.0646397	-0.651387	-0.237802	-0.117931	-0.0992295	-0.167301	-0.256335	-0.440611
Phosdiphen	1.26738	0.975386	1.2236	1.1952	0.94114	1.21309	0.465828	-0.0574986	0.0650757	0.35967	0.468204	0.540189	0.182997	-0.147623	-0.465632	-0.571096	-0.131772	-0.0458332	-1.17545	-1.44168	-1.52485	-0.962247	-1.09155	-1.28252
Physagulin B	0.953614	1.00209	1.04713	0.96887	0.74553	0.5734	0.109666	-0.459858	-0.598515	-0.463996	1.25084	0.395224	-0.745575	0.245448	-0.257113	-0.0322091	0.32686	0.368415	-0.918251	-1.16404	-0.795585	-0.868379	-0.637344	-1.04622
Pipobroman	1.02045	0.790378	0.830666	-0.446128	1.09729	0.608706	0.143035	0.336065	-0.0024064	-0.0998138	0.133142	0.194153	-1.40617	0.962504	-0.932	0.472224	0.331844	0.219619	-1.24393	-2.91777	-0.0718283	0.627515	0.700839	-1.34837
Propanoyl phosphate	0.505286	0.415135	0.574257	0.075023	0.95157	0.787417	-2.30758	0.699058	-0.141317	0.350301	0.281896	0.163173	0.358006	-1.48452	0.404703	0.279686	0.517857	-2.45295	-2.50616	0.540644	0.475475	0.586622	0.374552	0.551857
Propicozole	0.799421	0.412039	0.319709	0.624996	0.72925	0.522771	0.590546	0.336103	0.392061	0.314373	-0.0431371	0.40272	-0.0845326	-0.971914	-0.466149	-0.986096	-0.769087	-1.00372	0.00740156	-0.0257424	-0.426623	-0.0952755	-0.216175	-0.362939
Pyridalyl	0.182126	0.0925476	0.591751	-0.0702526	0.221847	0.0263184	0.805202	0.58385	0.834017	0.786219	0.407445	0.658367	-0.024574	-0.967826	-0.109538	-0.248093	-0.361386	-0.393706	-0.529089	-0.418781	-0.528025	-0.424319	-0.336876	-0.777224
Pyronaridine	0.400761	0.0235976	0.871212	-0.10341	0.80409	-0.10742	0.810601	0.744219	0.525803	0.434944	0.352525	0.731367	0.349478	-0.266441	-0.244729	-0.215413	-0.769297	-0.808155	-0.557128	-0.17091	-0.755847	-0.0293908	-1.47393	-0.546524
Pyrrolnitrin	0.71448	0.718506	-0.267889	0.809365	0.217732	0.183453	-0.144548	0.00159915	-0.188778	-0.215622	1.63001	1.21239	-0.320252	1.29616	0.248518	-0.424096	0.740332	0.0409963	-0.427243	-1.3458	-0.894393	-1.30315	-1.16887	-1.11289
Quercetin 3-D-galactoside	0.845644	0.76603	0.971329	0.712907	0.773845	0.760779	0.140717	-0.118256	0.162835	0.0941614	-0.14927	-0.0818922	-0.237384	-0.688245	-0.431081	-0.535914	-0.640485	-0.731212	-0.28458	-0.167922	-0.276547	-0.204849	-0.282856	-0.397753
Quinoxyfen	0.409997	0.108172	0.157067	0.123723	0.302784	0.132971	0.651139	0.777134	0.623503	0.736284	0.533132	0.684499	0.307349	0.00083775	0.159268	0.10545	0.10581	0.272376	-0.955085	-1.01648	-1.12554	-1.12468	-1.11235	-0.857364
Ribose-1-arsenate	0.518631	0.524389	0.516105	0.544055	0.304589	0.386026	-0.319222	-0.171991	-0.183759	0.11218	0.738205	0.414427	0.166299	0.296324	-0.570823	0.289532	0.52245	0.672452	-0.59236	-0.38052	-1.32487	-1.23046	-0.703748	-0.527917
Riluzole	1.29881	1.02619	1.53538	0.954862	0.253332	1.32565	-0.403619	-0.0832357	-0.296729	0.152221	-0.212189	-0.269022	0.0567583	-0.686803	-0.0489962	0.0250745	-1.31813	-1.17248	-1.03895	0.200067	0.0512739	-0.213754	-0.641928	-0.493779
Ruthenium red	0.430572	1.02224	0.723429	0.596533	0.877422	0.621506	0.367844	0.157131	0.383338	0.95766	-0.91184	-0.194331	0.00997776	-1.7356	-0.3489	-0.417499	-1.13276	-0.998884	-1.81027	0.51175	0.867953	-0.724152	1.148	-0.40112
Rutin	0.840387	0.748108	1.00913	0.887615	0.840344	0.878927	0.162952	0.185343	0.412528	0.336898	0.00623842	0.157587	-0.365137	-0.579595	-0.524225	-0.509035	-0.614359	-0.792895	-0.659673	-0.564177	-0.469718	-0.386042	-0.500852	-0.500351
S-Methyl-3-phospho-1-thio-D-glycerate	0.773454	0.590513	0.243284	0.486409	0.85587	1.19559	1.03814	0.626372	0.817645	0.508323	0.0202132	0.508086	-0.258749	-0.757663	-1.80517	-0.812559	-1.7344	-1.46752	0.39547	0.0661856	-0.205772	-0.256339	0.145562	-0.972943
S-Sulfo-L-cysteine	0.685662	0.947006	1.01562	0.654822	1.24063	0.806125	0.635868	0.689826	0.687098	0.618462	0.574083	0.878713	-0.232524	-0.841264	-0.763224	-0.745544	-0.58695	-0.758409	-0.654127	-0.53637	-1.7828	-0.64957	-0.699716	-1.18343
Sedoheptulose 1,7-bisphosphate	1.04614	0.750044	0.776103	0.955703	1.45472	0.847914	0.191043	1.40366	0.441068	0.108189	0.537449	1.68164	-0.753224	-1.72033	-0.995596	-2.06354	-1.38696	-0.8246	0.104708	-0.0369666	-1.09182	-0.388661	-0.678918	-0.357776
Sedoheptulose 7-phosphate	0.784819	-0.0177323	1.10333	0.648985	0.479725	0.400437	1.2524	0.403173	0.315036	0.956023	0.204046	0.378495	1.06036	-1.11547	0.270605	-1.95246	-0.765983	-1.63681	-0.372861	-0.269452	-0.182748	-0.419902	-0.715459	-0.808558
Sedoheptulose anhydride	0.668397	0.616798	0.0569326	0.488096	0.568675	0.679714	0.22548	0.157778	0.195991	0.191091	-0.00885035	0.187002	0.00421942	-0.242426	-0.130425	-0.141466	-0.30963	-0.240028	-0.252718	-0.52375	-0.570341	-0.599188	-0.570304	-0.451048
Silver sulfadiazine	0.315401	0.380858	0.0289484	-0.228326	1.08427	0.360181	0.634194	0.624476	0.575309	0.269473	0.430426	0.477926	0.982366	-0.918397	0.365171	0.141211	-0.0333882	0.0903208	-0.362627	-0.409212	-1.53527	-0.427102	-0.859782	-1.98643
Sodium citrate	0.787881	0.471361	0.317871	0.632644	0.754473	0.693127	0.56669	1.03873	0.381779	-0.137864	-0.31215	-0.116021	-5.71946	-0.0260601	0.530525	0.830699	0.29074	1.06424	-0.583497	-0.869816	-0.83605	-1.00722	0.423502	0.823868
Streptamine phosphate	0.721187	0.448397	1.50893	0.432265	0.762366	0.511432	-0.140308	-0.188953	-0.645493	-0.443467	-0.417467	-0.475661	0.308897	-0.910633	-0.139566	0.0361046	-0.873429	-0.215827	-0.180663	-0.249588	-0.423508	0.705877	0.0762025	-0.207091
Succinic acid	0.737983	0.480908	0.13065	0.642377	0.45311	0.964648	0.0413619	0.0750819	0.0755211	0.108208	0.348564	0.0542826	-0.0286362	0.08947	-0.0446035	-0.230382	-0.00076508	-0.0875758	-0.479583	-0.724385	-0.820364	-0.673681	-0.752761	-0.359429
Succinyl-CoA	0.61632	0.36798	0.63671	0.401317	0.6011	0.647664	0.0887926	-0.0680513	0.257228	0.200056	-0.00108145	-0.221017	-0.0656433	-0.672315	-0.351382	-0.308347	-0.545326	-0.726719	-0.266385	0.166763	-0.132356	-0.141259	-0.465672	-0.0183752
Surugatoxin	0.624144	0.31947	0.599579	0.83954	0.276094	1.14905	-0.117661	0.178532	-0.0712956	0.0762821	-0.136013	0.109703	-0.256553	0.415921	-0.280607	-0.116578	-0.244649	0.0281787	-0.340052	-0.698182	-0.700268	-0.551497	-0.730082	-0.373054
TEPP	0.77536	0.372993	0.66069	0.578167	0.99614	0.71504	0.794394	0.414995	0.308853	0.295754	0.124376	0.460721	-0.146795	-0.943148	-0.638863	-1.11608	-0.922015	-1.30284	-0.0105486	-0.0457621	-0.445547	-0.247041	-0.291047	-0.387792
TG(14:0/14:0/14:1(9Z))	0.83152	1.09835	1.61352	1.40408	0.600462	1.28987	-0.27322	-0.416302	-0.430806	-1.65368	0.205657	-0.144595	-0.825884	-0.354534	-0.411234	-0.252177	-0.380571	-0.811351	0.0249879	0.0582643	0.279519	-1.06352	0.195987	-0.584343
TG(14:0/18:3(6Z,9Z,12Z)/14:0)	1.31628	0.760095	1.45753	1.22995	0.924928	1.14884	0.184125	-0.805035	-1.8046	-0.360655	-0.117139	0.147798	-0.306756	0.571517	0.420755	0.296514	0.0743501	0.26862	-0.0209898	-0.7386	-0.660449	-1.86362	-1.44195	-0.681506
TG(14:0/22:6(4Z,7Z,10Z,13Z,16Z,19Z)/o-18:0)	0.2796	0.0802768	0.211704	-0.256842	0.23164	0.540473	0.457166	0.101516	0.403372	0.606047	-0.260359	0.0506268	-0.111227	-0.885538	-0.259541	-0.523696	-0.453132	-1.00454	-0.172351	0.100438	0.137343	0.238551	0.33709	0.151381
TG(15:0/16:0/24:0)	1.0176	0.430959	0.221084	0.747916	0.259664	0.4294	0.173623	0.25753	0.0930927	-0.0440051	-0.320337	-0.551353	0.015421	-0.833484	-0.493922	0.118028	-1.23341	-0.200459	-0.202657	0.0576499	-0.398399	-0.254209	0.414055	0.296221
TG(15:0/18:1(11Z)/o-18:0)	0.38048	0.471215	1.04521	0.352194	0.48963	1.29377	-0.0838471	0.294029	0.745577	0.127786	-0.0305246	0.617719	-0.188875	-1.05137	-0.488976	-0.944548	-0.58471	-1.61187	-0.00124287	-0.659623	-0.263828	0.509349	0.452549	-0.870101
TG(15:0/20:0/20:3(5Z,8Z,11Z))	1.75008	-0.829276	0.62774	0.917063	1.43901	1.04231	0.113673	-0.466051	0.0257232	1.01542	-0.947167	-0.433827	0.956437	-0.543943	-0.0303815	-1.61845	-0.976076	-1.62918	1.10354	-0.055333	-0.383669	0.660315	-0.51178	-1.22619
TG(15:0/20:0/22:6(4Z,7Z,10Z,13Z,16Z,19Z))	1.15794	1.1608	1.41709	1.11501	1.21085	1.26305	0.0469091	-0.716287	-0.28263	-0.554784	-0.91684	-0.837434	0.298181	-0.256212	0.269878	0.450286	-0.0227375	-0.278545	-1.25461	-1.00308	-0.472845	-0.405698	-0.61777	-0.770526
TG(15:0/22:2(13Z,16Z)/22:6(4Z,7Z,10Z,13Z,16Z,19Z))	2.0529	1.72708	2.18843	1.75534	1.77613	2.37466	-0.781155	-0.955552	-0.51937	-0.420214	-1.24695	-0.896051	-0.372796	-0.972267	-0.218834	0.0367119	-0.625763	-0.689419	-1.40591	-0.967793	-0.0216168	-0.301994	-0.660532	-0.855038
TG(16:0/20:0/20:0)	1.15176	-0.442757	0.153332	-0.0111695	0.311317	1.029	1.69124	0.973048	1.27838	1.27083	0.461086	0.844959	-0.179242	-1.01747	-0.935375	-1.01132	-1.05781	-1.8056	0.0197948	-0.902092	-0.402344	-0.323187	-0.25823	-0.838137
TG(18:0/20:0/20:4(5Z,8Z,11Z,14Z))	2.22727	1.95043	2.5879	1.92068	2.10506	2.58065	-0.582584	-0.699475	-0.699464	-0.545386	-1.44865	-0.912006	-0.252762	-1.04985	-0.245835	-0.812579	-0.786486	-1.07193	-1.76618	-0.819545	-0.424331	-0.193983	-0.355915	-0.705025
TG(18:0/20:1(11Z)/20:4(5Z,8Z,11Z,14Z))	1.65829	1.22229	1.76358	1.10021	1.29361	1.70659	-0.349826	-0.617651	-0.55297	-0.757845	-1.09469	-1.48957	0.0712466	-0.43716	0.0174904	0.730987	-0.44154	-0.340135	-1.82433	-0.6156	0.582627	-0.519391	-0.97663	-0.129572
TG(18:0/22:2(13Z,16Z)/22:6(4Z,7Z,10Z,13Z,16Z,19Z))	0.951693	0.715168	0.233288	1.10845	0.835621	1.21256	-0.536243	-0.250389	-0.324448	-0.0325224	-0.462369	-0.176986	-0.591603	-0.0647753	-0.716624	-1.02053	-0.0691894	-0.920979	-0.0112039	0.0723759	0.315122	-0.270164	-0.253994	0.25775
TG(18:0/22:6(4Z,7Z,10Z,13Z,16Z,19Z)/o-18:0)	1.0375	1.0389	1.77577	1.07846	1.14477	1.18784	0.523328	-0.188895	0.329269	-0.341658	-0.262611	-0.659324	0.229457	-0.484385	0.115979	0.0970962	-0.348232	-0.395095	-1.34164	-1.03902	-1.10716	-0.578321	-0.749969	-1.06205
TG(18:1(11Z)/22:6(4Z,7Z,10Z,13Z,16Z,19Z)/o-18:0)	0.280567	0.362956	0.193412	0.0275156	0.716178	0.580217	0.950951	0.667358	0.155	0.853492	0.0682168	0.28962	0.491567	-1.75917	-0.233752	-0.847115	-0.879868	-0.718872	0.277683	-0.557852	-0.182493	0.178919	0.300863	-1.21539
TG(20:3(5Z,8Z,11Z)/22:6(4Z,7Z,10Z,13Z,16Z,19Z)/o-18:0)	0.786303	0.467193	0.0887956	0.643216	0.199792	0.846712	-0.209219	0.223111	-0.088781	0.265259	0.258981	0.48866	-0.471186	0.546709	0.00579878	0.203398	0.00438769	0.213995	-0.616445	-0.482031	-1.03055	-1.15124	-0.763818	-0.429048
TG(22:0/18:4(6Z,9Z,12Z,15Z)/20:4(5Z,8Z,11Z,14Z))	0.937834	1.37829	2.82324	1.46775	1.53025	1.65754	-0.674037	-0.991783	-0.192074	-0.343404	-0.892079	-1.19572	-0.340919	-0.300713	0.306491	-0.408258	-0.385238	-0.450393	-1.67131	-0.417821	-0.256293	-0.0185974	-0.639747	-0.923006
TG(22:2(13Z,16Z)/15:0/22:2(13Z,16Z))	1.36069	1.53154	3.19787	1.75677	1.81918	1.88556	-1.07196	-1.03383	-0.587342	-0.591759	-1.39557	-1.42036	-0.427531	-0.48335	0.184757	-0.484476	-0.581195	-0.74628	-1.55946	-0.620405	0.135843	0.273112	-0.319296	-0.822515
Talampicillin hydrochloride	0.371643	-0.0809954	-0.0104779	0.210082	0.178183	0.162409	0.672467	0.815635	0.326983	0.788695	0.364469	0.73021	0.211164	-0.202947	0.170872	-0.0684632	-0.0518461	0.295137	-0.596352	-0.969768	-0.860076	-0.745406	-0.893852	-0.817767
Tannin	0.343545	0.439995	0.281545	0.259853	0.678122	0.716608	0.117522	0.602473	0.915241	0.164903	-0.475399	0.37663	-0.474238	-1.12434	-0.991976	-1.23381	-0.365211	-0.942935	0.358907	0.100913	0.369024	-0.0638468	-0.110926	0.0574093
Tazobactam	0.61252	0.94308	-0.373607	0.704399	0.260949	0.263616	0.452838	0.0499996	0.445344	0.63781	0.436477	0.56406	-0.0989887	-0.167214	-0.547684	-0.431963	-0.451929	0.151293	-0.597239	-0.0385822	-1.57801	-0.0122929	-0.994	-0.230873
Tenofovir	0.704013	0.61788	0.984762	0.417568	0.496616	0.567438	-0.299853	-0.391195	-0.190504	0.0965222	-0.505079	-0.569706	-0.0626468	-0.725034	-0.220296	-0.352923	-0.401959	-0.663668	-0.160634	0.185169	0.087883	0.222464	0.00738146	0.155802
Termilin	0.526902	0.920907	0.936249	0.980913	0.81959	1.05176	-0.118883	-0.0561352	0.137021	0.350036	0.425793	-0.168555	-0.54516	-0.51837	-1.93234	-0.800614	-1.4327	-1.18947	0.285494	0.69393	0.030626	-0.178681	0.24296	-0.461276
Terrestriamide	0.426745	0.494341	0.817434	0.668967	0.458374	0.943618	-0.102327	-0.591465	-0.186567	-0.140651	-0.551459	0.10752	0.28948	-0.340524	-0.50315	-0.89231	0.206164	-0.594248	-0.151345	0.21643	-0.0363302	0.144009	-0.130926	-0.551775
Tetrabromophenol blue	1.02786	0.750201	0.589921	0.912079	1.50677	1.4836	1.14899	-0.0086086	0.507814	-0.148559	-0.510001	0.0137074	-0.254945	-1.65423	-0.729245	-0.387576	-1.46639	-2.12487	-0.113185	0.316656	0.104201	-0.0513459	-0.418337	-0.494522
Tetranitromethane	0.521956	0.24807	-0.172193	0.254022	0.414198	0.260544	0.0893963	0.10955	0.0451522	-0.148459	-0.0242608	0.101611	0.414395	0.405734	0.197988	0.143669	0.282555	0.216688	-0.371918	-0.529468	-0.707065	-0.568672	-0.624824	-0.558669
Tetrasul	1.03286	0.738079	1.00673	0.961171	0.675998	1.16521	0.163346	0.0379631	0.681625	0.706388	0.083453	0.130367	-0.816593	-1.13078	-0.864207	-0.513411	-0.767805	-1.5184	-0.308256	-0.347486	-0.125318	-0.446092	-0.307874	-0.23696
Triamcinolone hexacetonide	0.733452	0.731323	0.527962	0.750191	0.492978	0.475374	0.0464714	-0.284749	-0.477634	-0.161395	-0.180147	-0.566747	0.096937	0.395678	0.371823	0.072289	0.0195295	-0.239895	-0.0876575	-0.10634	-0.504974	-0.80897	-0.219347	-1.07615
Tricrozarin A	0.772046	0.539991	0.760755	0.726041	0.720282	0.661441	-0.617162	-0.446678	-0.461137	-0.425202	-0.443111	-0.128382	-0.26885	0.210105	-0.035194	-0.153538	0.169512	-0.359266	0.0642797	-0.254192	-0.143904	-0.304601	-0.220694	-0.362542
UDP-2,3-diacetamido-2,3-dideoxy-alpha-D-glucurote	0.667144	0.90856	0.917017	0.791431	0.743583	0.997198	0.623106	0.375173	0.487909	0.47777	0.0232095	-0.165816	-0.353001	-1.78684	-1.10817	-0.972294	-1.44759	-1.06786	-0.227333	-0.0827522	0.0132225	0.365905	0.143371	-0.322941
UDP-L-Ara4N	1.04861	0.739107	0.995566	0.708949	0.950841	0.768745	0.180174	0.307337	0.161155	0.0592904	-0.220296	0.073043	-0.600692	-0.404693	-0.722095	-0.444697	-0.754203	-0.766267	-0.0857009	-0.390074	-0.155519	0.118719	-0.914096	-0.653201
Uracil mustard	0.177772	0.0457432	-0.0780607	0.229877	0.199646	-0.0103782	0.219729	1.03904	0.288745	0.352568	0.862811	1.34294	-0.00215128	0.244918	0.0889388	-0.0229298	-0.023843	0.305289	-0.793277	-0.860133	-1.03476	-1.05355	-1.02082	-0.4981
Urate-3-ribonucleoside	1.92231	0.969824	0.996091	1.41234	1.59284	1.71578	0.88499	0.124698	0.641975	0.619921	-0.519929	-0.489382	-0.2532	-1.59528	-0.542672	-1.13867	-1.96432	-1.45348	-0.300824	-0.662334	-0.783241	-0.318615	-0.803857	-0.0549675
Uridine diphosphate glucuronic Acid	0.0802533	-0.0514193	0.30473	0.195317	0.117058	-0.0308404	0.599182	0.584706	0.483102	0.770147	0.444351	0.597843	-0.511283	-0.391235	-0.299984	-0.35797	-0.282333	-0.763461	-0.380219	-0.253359	-0.257597	-0.319147	-0.300438	0.0225962
Uridine diphosphate-N-acetylglucosamine	-0.0373054	0.110832	0.259312	0.242343	-0.14268	-0.281785	0.639635	0.698843	0.616709	0.517581	0.501791	0.749016	-0.237881	-0.635883	-0.720574	-0.83632	-0.808955	-0.144611	0.191478	-0.182378	-0.402837	0.117914	-0.141106	-0.0731393
Vitexin	0.665543	0.433237	0.401883	0.365846	0.50537	0.578705	0.641084	0.379172	0.499979	0.5106	0.207322	0.277419	-0.177039	-0.803912	-0.444263	-0.545002	-0.760984	-0.860015	-0.358272	-0.283159	-0.249392	-0.305685	-0.291238	-0.3872
Wedelolactone	1.28125	0.939934	1.04491	0.956803	1.06845	1.17656	0.234245	0.0353601	0.215181	0.343936	-0.332801	-0.18736	0.165874	-0.530404	-0.150259	-0.139184	-0.493797	-0.538691	-0.912311	-0.810419	-0.801425	-0.776136	-0.8881	-0.901616
XDP	0.732198	0.493559	0.195086	0.475623	0.563999	0.711767	0.111234	-0.0989729	-0.00172155	0.0429568	-0.260326	-0.14967	0.096556	-0.158022	-0.081629	-0.314474	-0.279756	-0.435595	-0.184453	-0.34207	-0.316838	-0.337201	-0.213072	-0.249177
XTP	0.777035	0.911866	0.690333	0.850029	0.678074	0.649624	0.197121	-0.529781	-0.16902	-0.0391324	-0.128299	-0.567121	0.244509	0.437935	0.162851	0.207133	-0.116368	-0.46351	-0.228205	-0.523897	-0.409931	-0.974881	-0.356055	-1.30031
[2,6-dihydroxy-4-(3,5,6,7-tetrahydroxy-4-oxo-3,4-dihydro-2H-1-benzopyran-2-yl)phenyl]oxidanesulfonic acid	0.421724	0.194355	0.411578	0.23884	0.739395	0.716469	0.0827109	0.325869	0.52231	-0.0478453	0.247357	0.330013	0.334977	-0.45378	-0.226219	0.743546	-0.102872	-0.330069	-0.363408	-0.994398	-0.278826	-0.666542	-1.11065	-0.734536
[2-hydroxy-2-(5,11,12,13-tetrahydroxy-8-oxo-10-{6,7,13,14-tetrahydroxy-3,10-dioxo-2,9-dioxatetracyclo[6.6.2.00,hexadeca-1(15),4,6,8(16),11,13-hexaen-5-yl}-3,7-dioxatricyclo[7.4.0.0,trideca-1(13),9,11-trien-4-yl)ethoxy]sulfonic acid	0.0320045	-0.140048	-0.00163376	-0.0390418	0.211585	-0.140818	0.63007	0.774509	0.805373	0.587547	0.528619	0.833995	0.166274	0.095345	-0.0578284	-1.0574	-0.0586436	0.00368312	-0.241755	-0.248172	-1.34788	-0.191543	-0.465267	-0.678971
[4-({[3,5-dihydroxy-2-(hydroxymethyl)-6-(3,4,5-trihydroxybenzoyloxy)oxan-4-yl]oxy}carbonyl)-2,6-dihydroxyphenyl]oxidanesulfonic acid	0.594449	0.487465	0.128226	-0.00549958	0.454786	0.88581	0.711725	-0.416637	0.745703	0.922891	-0.269778	-1.12835	-0.680688	-1.16426	-1.24405	0.37452	-0.111285	-0.954758	-0.133648	-0.086277	0.374143	-0.550278	0.419073	0.646711
[Nitrilotris(methylene)]trisphosphonic acid	0.719937	0.799836	0.557965	0.36886	0.671572	1.28761	0.518433	0.301542	0.925333	0.476979	0.243428	0.453166	-0.618671	-0.508922	-1.13036	-0.618856	-0.940164	-1.34152	-0.053852	-0.174463	-0.567448	-0.603523	-0.599699	-0.167181
alpha-D-Ribose 1-methylphosphote 5-triphosphate	1.03964	0.487423	0.60431	0.654763	0.698015	1.3093	0.696312	0.0692909	0.733752	0.494148	0.149302	0.258617	-0.546034	-1.08773	-1.11834	-0.329797	-0.855022	-1.37786	-0.333687	-0.287304	-0.185319	-0.544558	-0.146461	-0.382762
alpha-Pinene	0.645102	0.434726	0.719167	0.325955	0.642848	0.624216	0.0540499	0.176298	0.569086	-0.214261	0.0314197	0.107667	-0.153473	0.226688	-0.167695	-0.565487	-0.085067	-0.193487	-0.203677	-0.124246	-1.21819	-0.166168	-0.680804	-0.784665
beta-Nicotinamide adenine dinucleotide	0.644972	0.422097	0.682302	0.475471	0.642515	0.345171	0.42679	0.563962	0.51555	0.486329	0.47649	0.568181	-0.0207431	-0.241668	-0.35298	-1.03098	-0.436198	-1.04197	-0.431612	-0.438315	-0.41637	-0.540508	-0.472241	-0.826246
cholest-5-en-3beta-yl octadecanoate	0.776985	0.818264	0.421937	0.730267	0.855579	0.732812	-0.06707	-0.24934	-0.0832496	-0.172747	0.02333	0.00181319	-0.283246	-0.474558	-0.1592	-0.438405	-0.283412	-0.397653	-0.378882	-0.223848	-0.312365	-0.296477	-0.102485	-0.438048
dADP	1.24479	0.820779	0.997131	0.427517	1.22648	1.24442	0.148753	0.0863866	0.0859963	0.136196	0.672998	0.169506	-0.364533	-0.770456	-0.563084	-0.744268	-0.307378	-1.07807	-0.396051	-0.674178	-0.719512	-0.531149	-0.507318	-0.604956
dCTP	0.456848	-0.225793	0.298029	0.947362	0.627175	0.097979	0.435607	1.30216	-0.414948	-0.223707	1.24075	1.04093	-1.24571	0.746112	-0.292223	-0.0686697	-0.242289	0.320402	-0.754587	-0.911066	-0.869067	-0.809032	-0.567321	-0.888945
dTDP-3-N,N-dimethylamino-2,3,6-trideoxy-4-keto-D-glucose	0.708436	0.386205	0.186949	1.14094	0.421324	0.599239	-0.751857	-0.28437	-0.510906	-0.756541	0.122067	0.265563	-0.360487	0.811145	-0.0586839	-0.256781	0.183341	0.417174	0.0182732	-0.135718	-0.917464	-0.420893	-0.493155	-0.313796
dTDP-4-dehydro-beta-L-rhamnose	0.19966	0.57622	1.1097	0.289749	0.400948	0.541444	-0.432824	-0.589015	-0.299512	-0.250026	-0.580058	-0.195719	0.0402482	-0.568665	-0.0581182	0.180695	-0.230246	-0.433989	-0.191509	-0.00540452	0.1133	0.278587	0.171786	-0.0672498
dTDP-D-desosamine	1.30464	1.00783	0.710538	1.3621	0.226647	2.04546	-0.20509	0.319049	0.235998	-0.238691	0.0423463	0.783077	-1.08221	0.421262	-0.0922414	-0.0740523	0.703916	-0.468806	-1.37591	-1.61267	-0.358084	-1.9204	-1.0996	-0.635115
p-Nitrophenyl-O-ethyl ethylphosphote	0.406312	0.136604	0.136836	0.466104	0.382774	0.148726	0.608972	0.366925	0.485834	0.518272	0.120526	0.230014	-0.147009	-0.456862	-0.494944	-0.721285	-0.780887	-0.843111	-0.0908657	-0.0852851	-0.251103	0.244955	-0.0267634	-0.354739
trans-2,3,4-Trimethoxycinnamic Acid	0.344715	0.262596	-0.406624	0.412362	0.239162	0.188125	-0.332188	0.273201	-0.271893	-0.196079	0.914611	1.01571	-0.0656247	0.915766	0.146865	0.365904	0.497624	0.568115	-0.462114	-0.859517	-0.97678	-1.20498	-0.863616	-0.505335
trans-3,5-Dimethoxy-4-hydroxycinnamaldehyde	0.888856	0.767393	0.848507	0.799365	1.0862	0.85118	0.270084	0.308477	0.0841896	0.221767	0.030422	-0.0329732	-0.100626	-0.023739	-0.172287	-0.311379	0.0618037	-0.35701	-0.568169	-0.763177	-1.04677	-0.908473	-0.964438	-0.969197
trans-Cinnamic acid	1.03211	0.670054	0.490152	0.81391	0.982706	0.904834	0.83889	0.93945	0.730904	0.779543	0.648504	0.912145	-0.341454	-0.786262	-0.642448	-0.666919	-0.924962	-0.758851	-0.906349	-0.998243	-0.989785	-0.999746	-0.759311	-0.96887
trans-P-Coumaric acid	0.573391	0.226458	0.420303	0.362561	0.51721	0.566675	0.531884	0.470132	0.525402	0.537703	0.281952	0.376846	0.146042	-0.495833	-0.175552	-0.280597	-0.380229	-0.225949	-0.553161	-0.655433	-0.633899	-0.635104	-0.719098	-0.781703
trans-Zeatin riboside triphosphate	1.23483	1.28574	1.50437	1.12652	1.15312	1.27181	0.0868198	-0.0412974	-0.0225166	-0.0466352	-0.533681	-0.464571	0.329666	-0.215321	0.249393	-0.295228	-0.338684	-0.13112	-1.31796	-0.910327	-0.891175	-0.834124	-1.10006	-1.09957
{3-[3-(2,4-dihydroxyphenyl)-2-hydroxy-3-[3,5,7-trihydroxy-2-(3-hydroxyphenyl)-3,4-dihydro-2H-1-benzopyran-8-yl]propyl]phenyl}oxidanesulfonic acid	0.252086	0.380087	0.791563	0.304278	0.575457	1.11415	-0.638722	-0.851719	-0.530495	-0.43683	-0.80345	-0.0697098	-0.351593	-0.114305	0.28281	-0.0362721	0.300537	0.211179	-0.28278	-0.124669	0.0773279	-0.0207816	0.0587472	-0.0869012
{5-[(1E)-3-{[3-(3,4-dihydroxyphenyl)-1-methoxy-1-oxopropan-2-yl]oxy}-3-oxoprop-1-en-1-yl]-2-hydroxyphenyl}oxidanesulfonic acid	1.7705	2.40179	2.33974	1.59456	1.91217	2.25218	0.291404	0.604944	0.64179	0.268859	-0.551543	0.67454	0.0638999	-1.19557	-0.514995	-0.93976	-0.658739	-3.79772	-1.82074	-0.501232	-0.637328	-1.25619	-2.14466	-0.797895
5-(acetyloxy)-4,14-dihydroxy-9-oxo-8,17-dioxatetracyclo[8.7.0.0,0,heptadeca-1(10),2,4,6,11,13,15-heptaen-13-yl acetate	6.76294	6.81559	7.66021	6.7974	5.69283	6.76176	7.83909	7.47053	7.73142	8.07708	7.68972	7.65836	-11.6346	0.871705	-11.6346	-11.6346	-11.6346	-11.6346	1.25486	2.57374	1.4197	-11.6346	-11.6346	-11.6346
Hyoscyamine methylbromide	5.47387	5.97261	6.46868	5.54092	4.4374	5.40028	6.57144	6.37867	6.60408	6.7282	6.38344	6.48323	-11.2546	-11.2546	-11.2546	-11.2546	-11.2546	-11.2546	-11.2546	2.99329	1.9066	-0.0615224	1.90004	-0.398943
(2R,3S)-Piscidic acid	4.34998	3.66052	3.64308	4.02214	4.37954	4.97515	3.21792	2.5858	1.52191	2.57498	1.51915	1.99587	-0.190955	-13.9282	0.0393305	-13.9282	-0.31199	-0.142189	1.35911	-0.169572	1.34478	1.30251	-13.9282	0.10764
1-Phosphatidyl-D-myo-inositol	2.81445	2.01716	2.75377	1.09702	2.76276	2.70996	2.95578	3.37267	3.63037	3.2923	1.83229	1.96485	2.54098	0.398949	1.1683	-14.6053	-14.6053	-14.6053	0.80194	1.38581	2.22943	1.22921	1.38719	1.47069
13-Desoxyterpendole I	1.83378	1.06563	1.23662	1.10117	1.29557	1.97063	1.06784	0.614584	1.50267	1.18042	0.391051	0.664944	-1.08332	-1.84629	-2.10952	-1.46886	-2.41837	-3.45561	-0.625354	-0.404993	0.295707	-0.157299	-0.553034	-0.0979589
3-Iodothyronamine	1.29707	1.20434	0.916317	1.61439	1.99166	0.840923	-0.336769	2.08482	-0.043313	-0.109589	1.29056	2.77866	-1.38886	-1.82969	-1.62514	-1.90582	-1.52917	-1.74003	0.29411	-0.514605	-2.11823	-1.16805	-0.0164223	0.0128324
6-[5-(5,7-dihydroxy-4-oxo-3-{[3,4,5-trihydroxy-6-(hydroxymethyl)oxan-2-yl]oxy}-4H-chromen-2-yl)-2,3-dihydroxyphenoxy]-3,4,5-trihydroxyoxane-2-carboxylic acid	2.15196	1.7378	1.89933	1.5905	1.98136	2.54149	1.4388	0.664386	1.7439	1.28166	0.481393	-0.074292	-1.38998	-2.20039	-0.959801	0.173977	-13.4648	-0.235902	-0.400039	0.148692	0.81613	0.092251	0.00476709	-0.0232401
Acetoacetyl-CoA	1.03269	0.555234	-0.0928359	0.508972	0.981392	0.758641	1.19906	0.799664	1.68041	0.335115	1.35415	1.58893	1.32716	0.607613	1.37323	-18.1731	2.13007	0.171622	0.451504	0.776226	0.925401	1.34823	1.16186	-2.8013
CDP-4-dehydro-3,6-dideoxy-D-glucose	2.10698	1.92433	1.35094	2.13295	2.3258	2.35814	0.0059702	0.302053	0.705199	0.440468	0.723057	0.414512	-1.06291	-2.02879	-0.850213	-1.52458	-1.16241	-2.10113	-0.86146	-1.10942	-1.28028	-1.58416	-0.713306	-0.511748
CDP-glycerol	2.49464	2.16091	2.07065	2.45288	2.51337	2.53273	-0.0117953	0.844511	0.212073	0.498592	-0.187767	0.7993	-1.29199	-1.69392	-1.36322	-2.54706	-2.04281	-2.18557	-0.65411	-1.31966	-0.982889	-0.713035	-0.890585	-0.695241
Coumeroic acid	2.73071	1.77769	1.81331	2.20251	2.33897	2.49886	0.804688	0.678578	-0.266195	0.726213	-0.169539	-0.281901	-0.152188	-14.8203	-0.831646	0.445687	0.592564	0.260339	-0.090377	-0.479537	0.703905	0.890282	-1.53196	0.159378
Glycyl-Glutamate	2.36164	1.08981	1.81304	2.01708	2.75022	2.17974	0.0259269	-1.41814	0.0260491	-0.418029	-0.093465	-0.45624	-0.203721	-2.09069	-1.10579	-2.49869	-2.12044	-3.85215	0.00760935	0.424618	0.312682	0.736882	0.355062	0.156992
Latanoprost	2.0319	1.43264	0.747345	1.36063	1.30327	1.26625	1.14337	1.5244	1.3875	1.22093	1.04467	-0.0346121	-1.06725	-0.877654	-2.49909	-2.96296	-1.45355	-1.78618	-1.83383	0.144621	-1.16472	-0.127926	-0.157958	-0.641785
N(omega)-(ADP-D-ribosyl)-L-arginine	1.45262	0.683159	0.742002	0.993194	1.08384	0.721679	0.533151	0.445534	0.956089	0.690873	0.93858	1.11105	1.07299	1.28119	1.40134	-21.0121	1.09031	1.2113	1.58686	1.34487	-0.808818	1.03893	0.908005	0.533384
Octacosan-1-ol	1.53382	1.41283	0.206157	1.10096	1.12326	-0.569866	0.398179	0.86425	1.7456	1.50547	-0.282259	1.0016	0.782499	1.52163	1.50766	-19.2507	1.17733	1.81758	1.60615	2.232	-2.37528	1.20163	0.64902	-0.909505
PE-NMe(18:1(11Z)/22:2(13Z,16Z))	1.89575	1.92714	2.65942	1.90442	1.94977	2.22686	2.6951	2.44625	2.64197	2.35956	1.98472	1.57255	2.15112	-17.3421	0.792889	-2.18334	0.296091	-1.26411	1.58462	1.87968	1.61376	2.16499	1.38497	-17.3421
PGP(22:5(4Z,7Z,10Z,13Z,16Z)/22:5(4Z,7Z,10Z,13Z,16Z))	1.37906	1.47434	1.26557	1.1165	1.30492	1.60243	1.30506	0.784333	0.982386	1.1042	0.233138	0.754907	-0.332688	-1.97754	-2.04126	-1.61566	-1.69045	-2.01421	-0.725376	-0.368229	-0.637578	-0.518163	-0.801634	-0.584063
Prothiocozole	5.38199	4.81754	4.90246	5.34857	5.23193	5.232	3.04858	1.91065	2.99534	0.464564	2.60103	3.15915	1.24001	1.33966	1.73909	-13.4745	-13.4745	2.07105	1.16453	0.849325	0.248913	0.151772	-13.4745	-13.4745
Pyriprole	2.36739	1.72144	1.33545	2.58089	2.56977	2.51779	0.198755	-2.62047	-0.248776	0.725418	-0.589784	0.573909	-0.77138	-1.89176	-1.35339	-1.33372	-1.88249	-2.79375	1.10157	-0.673183	0.0931428	-0.569457	0.0460188	-1.10336
Semicarbazide	1.42384	1.11555	1.00271	1.41195	1.28912	1.71207	1.11776	1.11032	1.36355	1.41667	1.05631	1.32691	-1.82497	-1.41678	-2.11268	-1.80616	-2.00634	-2.14378	-0.709501	-0.600291	-0.491322	-0.763285	-0.961568	-0.510073
TG(15:0/18:0/22:4(7Z,10Z,13Z,16Z))	1.83742	0.480652	1.46805	1.77144	1.55415	2.102	0.330395	-0.58639	0.981321	0.803205	0.542839	0.143643	0.281266	0.869844	0.31761	-0.347282	-13.7324	-0.169713	0.991895	0.125139	0.285534	-0.40495	0.151177	0.203172
TG(20:3(5Z,8Z,11Z)/o-18:0/20:3(5Z,8Z,11Z))	0.927143	0.838866	1.42366	0.956175	1.45877	1.5494	1.9417	1.5802	1.20609	2.07274	0.299759	0.319178	1.16018	-16.0549	-1.07791	-1.50744	-1.21632	-1.45159	0.930288	1.69303	0.543919	1.1644	0.781874	0.46081
Turgorin	3.4585	3.30477	3.73694	3.26225	3.52465	3.5975	3.25957	2.50852	3.67352	2.79487	2.76018	1.29308	-0.0608816	-14.4177	-0.0820196	-14.4177	0.555646	-14.4177	0.912651	0.846422	1.83036	1.42766	0.3137	0.335204
Vinclozolin	2.30352	2.05387	2.15609	2.08236	2.29407	1.99529	2.25654	1.88949	1.97003	1.95571	1.62567	1.83443	1.14558	-6.62536	-6.34867	-5.8934	0.739162	-6.4988	1.29808	1.27384	1.04454	1.23206	-6.51355	0.729451
{4-[2,3-dioxo-3-(2,4,6-trihydroxy-3-methoxyphenyl)propyl]-2-methoxyphenyl}oxidanesulfonic acid	0.926024	1.61086	0.537024	-1.47068	1.18794	1.11398	0.337796	1.29187	1.4121	1.70551	0.964185	1.48504	0.947768	1.5822	0.896446	-19.9457	1.53503	1.16339	1.75047	0.310885	-0.798686	0.749848	1.02497	-0.318247
All trans decaprenyl diphosphate	6.1871	7.15163	-8.48777	7.61899	-8.48777	2.96239	-8.48777	-8.48777	-8.48777	2.34045	7.58277	4.75902	7.76044	8.14031	7.0264	10.2951	10.3633	11.1775	-8.48777	-8.48777	-8.48777	-8.48777	-8.48777	-8.48777
Beclomethasone dipropiote	2.69079	4.69053	-13.0887	5.04164	3.05127	0.521608	-13.0887	6.0317	-13.0887	2.68621	6.64398	6.31645	4.0887	6.13761	5.2485	5.39849	5.9449	6.64163	2.96618	-13.0887	-13.0887	-13.0887	0.0411588	4.39068
GTP	1.76793	3.31827	1.15124	2.61243	3.35108	2.99489	4.20577	4.25514	4.00033	3.75613	3.94477	4.97962	2.62345	-11.8855	2.95411	2.65072	3.74018	1.53864	-11.8855	2.75583	2.82698	-11.8855	-11.8855	-11.8855
N-Demethyl-desepoxymaytansinol	3.86892	3.62287	4.06075	3.48442	4.1178	3.85242	4.37468	4.05445	4.36547	3.8358	4.01248	4.15433	2.75545	1.84407	2.31975	1.55749	2.59742	2.19965	-15.0725	-15.0725	-15.0725	0.401518	-1.1897	-15.0725
PA(16:0/24:0)	2.98829	2.85838	3.05703	2.39537	2.59511	2.59478	2.03543	1.86788	2.16692	2.16992	1.71628	1.52184	1.43565	0.136122	0.754401	0.384424	1.37818	2.46635	-1.15764	-0.550645	-15.0175	-15.0175	-1.43478	-1.34437
PC(20:5(5Z,8Z,11Z,14Z,17Z)/P-18:1(11Z))	4.0883	3.81364	3.46542	3.65461	3.77976	4.19952	3.65871	3.63998	3.76425	3.55197	3.34737	3.41126	2.40968	1.93071	2.01748	1.98883	1.59415	1.47272	-16.0545	-2.49148	-16.0545	-16.0545	-2.7851	-2.34811
PE-NMe2(22:6(4Z,7Z,10Z,13Z,16Z,19Z)/22:6(4Z,7Z,10Z,13Z,16Z,19Z))	5.37797	6.72701	-10.1058	7.09788	3.22274	4.67204	-10.1058	0.952088	0.750074	-10.1058	6.96599	4.55557	6.92286	7.62495	6.22571	9.67443	9.69299	10.4896	-10.1058	-10.1058	-10.1058	-10.1058	-10.1058	-10.1058
Phoslactomycin B	4.10323	3.89167	3.20993	3.53972	3.76014	3.99697	3.94308	3.93763	4.17715	4.01698	3.44198	3.68559	2.24936	1.72366	1.76637	1.64876	1.99426	1.57921	-1.67159	-16.4224	-2.5674	-16.4224	-16.4224	-3.15942
Remoxipride	4.52732	4.22725	4.02199	4.40499	4.33987	4.48706	2.82785	2.20406	2.67654	2.68214	2.15686	2.38463	2.4748	1.56511	1.29355	0.783782	1.14764	1.29036	-0.141724	-15.6289	-15.6289	-0.717746	-1.74953	-15.6289
1,7-diphospho-1-epi-valienol	0.173508	-0.234657	-0.676073	0.0533872	0.106376	-0.00143839	0.868907	1.03523	0.8813	0.888518	0.945033	0.976734	0.367117	0.256627	0.322167	0.195154	0.270214	0.486304	-0.899442	-1.01819	-1.30494	-1.76796	-1.10827	-0.815612
1-Amino-2,4-dibromoanthraquinone	1.19732	0.517061	0.621745	1.20829	1.21131	0.738831	0.942754	0.857444	0.784775	0.273477	0.357467	0.979133	0.673323	-0.424647	-0.146615	-0.287826	-0.121447	0.00649733	-0.951148	-1.92763	-1.27863	-1.32324	-1.49535	-2.41289
2,3-Di-O-phytanyl-sn-glycerol	1.8137	1.70384	1.75316	1.70895	2.04178	1.88868	1.41445	1.61695	1.34804	1.39093	1.39929	1.22974	0.442891	0.47111	-0.131306	0.44875	0.230824	0.484653	-3.90967	-3.65709	-3.35722	-2.70412	-4.98614	-2.64218
2-Chloro-cis,cis-mucote	1.31658	0.857264	0.642707	0.57845	0.897666	0.859564	3.53755	3.26808	3.69126	3.35238	3.41874	3.70422	-0.516981	-0.23305	-1.50214	-0.955078	-0.702443	-1.02176	-3.83766	-2.73698	-3.59935	-2.73485	-3.61756	-4.66661
2-Methyl-1,4-naphthalenediol bis(dihydrogen phosphate)	0.62242	0.305297	0.46829	0.304099	0.544672	0.208717	3.16908	3.0658	3.09529	2.97098	3.02902	3.31256	-0.955418	-0.584142	-1.10942	-1.17011	-0.839172	-0.838034	-2.79478	-2.55475	-2.44454	-2.35606	-3.10957	-2.34025
2-Pyrone-4,6-dicarboxylate	0.926458	0.736658	0.901189	0.774628	1.01345	0.675771	1.45558	1.6791	1.48837	1.24393	1.41173	1.29737	0.217676	-0.00181918	-0.17029	-0.264329	-0.396885	0.190133	-2.18579	-2.58614	-2.69699	-1.79514	-2.06626	-1.8484
3, 5-Tetradecadiencarnitine	1.81591	1.932	1.08286	1.24462	1.24724	2.17383	1.21332	0.857848	1.40389	1.40843	1.13674	1.55466	0.488411	1.56023	0.0883663	1.35996	1.11523	1.60521	-1.77577	-16.6432	-0.93651	-1.21412	-1.55457	-1.16458
3,4,5-Trimethoxycinnamic acid	1.15338	0.916375	1.16929	1.04237	1.2386	1.14605	0.821775	0.537376	0.617154	0.617374	0.237608	0.458892	0.265338	-0.364262	0.309667	-0.217856	-0.294577	-0.329419	-1.59529	-1.61	-1.45433	-1.43665	-1.84071	-1.38816
3-Carboxybenzadehyde	0.645783	-0.369391	0.146785	-0.301101	0.653344	0.118449	0.363901	2.99368	0.0304235	2.93615	-0.154057	0.22286	-0.653223	-0.582937	-0.930597	2.92105	-0.926813	-0.689617	-1.1043	-0.954541	-0.74697	-1.01656	-1.26602	-1.33629
3-Iodo-L-tyrosine	0.559995	0.224318	-0.0728879	0.14648	0.185167	0.615809	1.25169	1.12499	1.315	1.38986	0.969839	1.24245	0.113989	-0.222975	0.0784347	0.240998	0.162676	0.31136	-1.71133	-1.59214	-1.42654	-2.03244	-1.75991	-1.11484
3-Methylbenzyl alcolhol	0.783741	0.65349	0.288684	0.671659	0.768578	0.456803	0.590064	1.29758	0.564572	0.678774	0.785364	1.02146	-0.386681	-0.00393944	-0.0952918	-0.210967	-0.108535	0.168424	-1.15985	-1.3481	-1.6789	-1.42057	-1.76817	-0.548192
3-Methylquinoline	0.450224	0.191335	0.132285	0.426174	0.509554	0.139854	0.763209	1.53161	0.640943	0.74807	0.767846	1.08395	-0.102788	0.00490379	-0.0834325	-0.201823	-0.339638	0.218368	-1.1122	-0.962375	-1.36756	-1.18104	-1.54596	-0.711506
3-Nitroacrylate	0.745409	0.646757	0.346575	0.725417	0.850204	0.447499	0.603697	1.34195	0.582837	0.642102	0.772101	1.04663	-0.357247	0.0269661	-0.107081	-0.334844	-0.14336	0.155555	-1.07222	-1.32162	-1.76138	-1.42067	-1.78473	-0.630549
4,5-Dichloro-3H-1,3-dithiol-2-one	-0.0925749	-0.496563	-0.392352	-0.27963	-0.103937	0.205826	6.65245	-0.940203	-0.773863	-0.932691	-1.13557	8.02901	-0.525824	-1.06545	-0.679901	-0.793353	-0.779639	-1.00636	-1.04932	-0.809366	-0.57386	-0.739837	-0.864001	-0.852989
4-Aminobiphenyl-4-Ol	0.706185	0.534481	0.64084	0.704264	0.845508	0.555211	1.23612	1.41528	1.2329	1.2129	1.11154	1.26542	0.117708	0.0645177	-0.203089	-0.316239	-0.119076	0.201226	-1.79264	-1.6683	-1.92792	-1.82275	-2.21075	-1.78334
4-Bromophenylthiourea	0.412697	0.23322	0.0846891	0.0786019	0.322739	0.290631	0.96959	0.89994	0.906102	0.951623	0.72004	0.82145	0.178772	0.0215026	0.0885381	0.0144727	0.00711458	0.0887017	-1.09748	-1.12689	-1.17936	-1.30128	-1.32558	-1.05984
4-Ketocyclophosphamide	1.16175	0.911189	0.467264	1.12169	0.680822	0.850517	0.995122	0.853722	0.862067	0.926868	1.44486	1.51773	-1.63397	0.408112	-1.26174	-1.57768	-0.973231	-0.79948	-0.273075	-1.16811	-0.722462	-0.882466	-1.38421	-1.52528
4-Phospho-L-aspartate	3.07128	2.66958	2.43502	2.83148	-2.645	-2.43199	3.2628	3.17197	3.22222	3.20762	3.70092	3.6773	-2.26679	-3.22911	-1.98118	-1.58513	-2.09901	-2.32112	1.2672	-2.90953	-2.69272	-3.34424	-2.74621	-2.26537
5-(5-Phospho-D-ribosylaminoformimino)-1-(5-phosphoribosyl)-imidazole-4-carboxamide	1.57854	1.30211	1.14312	1.32764	1.41416	1.40416	1.16279	0.911721	1.27146	1.13663	0.818203	0.779173	-0.614186	-1.34586	-0.794781	-1.02754	-1.13442	-1.30594	-1.18356	-1.35769	-1.37392	-1.15924	-1.34836	-1.60419
5-Methoxyindole-3-acetic acid	1.98883	1.70378	1.98788	1.81484	1.89538	1.73435	0.777627	0.838739	0.785476	0.682446	0.456721	1.64529	-0.521754	-1.00147	-0.866259	-1.15409	-1.06514	-1.31716	-1.76259	-1.87887	-1.67149	-1.48609	-1.66264	-1.92378
6-Demethylsterigmatocystin	1.878	1.45203	1.39232	1.41038	1.67562	1.67359	0.471479	0.530841	0.303106	0.457842	-0.0395187	0.749959	0.27798	-0.492919	-0.549765	-0.621444	-1.57774	-0.873	-0.340113	-0.849422	-1.88379	-1.79335	-1.22025	-2.03182
6-Phospho-2-dehydro-D-glucote	0.770594	0.524024	0.640583	0.563107	0.862809	0.636386	1.17584	1.30575	1.18673	1.25095	1.12105	1.25089	0.115354	0.13705	-0.101091	-0.149661	-0.0853944	0.132382	-1.60867	-1.87588	-1.95129	-1.87288	-2.43125	-1.5974
6-[5-(2-carboxy-2-oxoethyl)-2,3-dihydroxyphenoxy]-3,4,5-trihydroxyoxane-2-carboxylic acid	2.39125	2.13917	2.0777	2.16091	2.32674	2.62022	0.822062	0.280306	0.718261	0.764691	0.393925	0.381223	0.0854994	-0.0261321	-0.193768	-0.439076	-0.914387	-0.282686	-2.57285	-1.87721	-2.29208	-2.45606	-2.69794	-3.40976
6-hydroxychlorzoxazone	0.139819	0.239071	-0.78401	0.00393919	-0.386641	0.453873	0.954423	1.00174	0.847702	1.31202	0.687722	0.975463	-0.0899782	-0.070315	0.461894	0.0722945	0.125295	0.574978	-1.50897	-0.981063	-0.906064	-1.61574	-0.73096	-0.776488
8-Isoprostane	1.02464	1.22422	1.24331	0.901736	1.12924	1.12745	1.21389	1.11814	1.35654	1.17597	1.11285	1.04964	-0.28192	-0.353903	-0.0762443	-0.0734992	-0.258295	-0.21702	-2.37035	-2.01157	-1.60114	-1.7776	-1.99737	-2.65872
Aminomalote	0.388523	0.224342	0.148935	0.168189	0.417854	0.17779	0.984449	0.942936	0.905229	0.880051	0.754632	0.868987	0.280101	0.0772116	0.0657788	-0.153264	-0.043593	0.126007	-1.03042	-1.08435	-1.33034	-1.14787	-1.38882	-1.23237
Aromatized C-1027 chromophore	0.423005	0.166611	-0.148251	0.235134	-0.0536639	0.30498	0.649309	0.51558	0.839463	0.640502	0.590182	0.911167	-0.0488816	0.324625	0.295599	0.135238	0.405913	0.555498	-0.937334	-0.999651	-0.982278	-1.57962	-1.14491	-1.09822
Benoxacor	0.329293	0.0224007	0.276158	0.250001	0.414938	0.0338343	1.01686	1.07713	1.05007	0.969968	0.797975	0.998481	0.33921	-0.168916	-0.0930697	-0.290478	-0.214438	0.143763	-0.951007	-0.963332	-1.30502	-1.12127	-1.44969	-1.16287
Brimonidine	0.777481	0.219656	-0.116627	0.440753	0.725202	-0.0315691	1.59175	1.70056	1.384	1.58478	1.71887	2.00003	-0.190574	-0.513374	-0.268319	-0.247258	-0.315553	0.34867	-1.63306	-1.67941	-2.18501	-2.12225	-2.39121	-0.797532
CDP-abequose	1.5834	1.37266	1.10819	1.33906	1.53423	1.63543	1.14849	0.893562	1.15254	1.11033	0.883786	0.829213	-0.610092	-1.29223	-0.955931	-0.771665	-1.15716	-1.52624	-1.335	-1.42307	-1.0242	-1.34747	-1.54112	-1.60669
Carbosulfan	1.09369	0.73244	0.434825	0.596126	0.53761	1.28554	0.444745	0.404777	0.561465	0.579816	0.707442	0.634726	0.0815391	0.631644	-0.0366439	0.718126	0.553977	0.719325	-1.61243	-2.51157	-0.89833	-3.31622	-1.36395	-0.97866
Carbovir Triphosphate	2.38109	1.81843	0.897634	1.86671	1.02972	1.71867	2.1755	2.62601	2.13894	2.04937	3.63956	3.90317	-1.31572	1.53784	-1.85791	-0.910173	-1.67498	-0.140406	-0.0877269	-1.02863	-0.408433	-1.23912	-1.59967	-17.5199
Carboxyphosphate	1.40064	1.4987	1.14252	1.21131	1.08402	1.47042	1.28445	1.07958	1.28923	1.40314	1.30501	1.29899	-3.16323	-3.60109	1.44535	1.64263	-2.96911	1.38049	-3.05862	-3.02884	1.643	-3.05673	-4.33793	1.6361
Chlomethoxyfen	0.529614	0.134587	-0.00380507	0.558975	0.74874	-0.41453	1.57668	1.78561	1.31579	1.30077	1.87428	2.05788	0.0739908	-0.222572	-0.137288	-0.627187	-0.282463	0.526097	-1.3205	-1.35072	-2.52395	-1.75439	-2.58955	-1.25604
Chlorthiamid	0.56878	0.61763	0.233238	-2.1015	0.17789	0.753557	1.02451	0.529381	0.919964	0.859966	0.285683	0.890654	0.764548	0.363209	0.426696	0.678158	0.253538	0.238484	-1.62103	-1.65205	-1.50461	0.056501	-1.41316	-1.35004
Citreovirone	0.769616	0.2058	-0.0638623	0.416785	0.743729	-0.0456497	1.63577	1.75237	1.39895	1.60721	1.77291	2.05484	-0.188717	-0.546953	-0.219607	-0.242743	-0.300243	0.326735	-1.81656	-1.67514	-2.20244	-2.12498	-2.40596	-0.851854
Citrulline	1.27508	1.06305	0.343935	1.1325	0.399995	1.08817	0.850116	0.674832	0.827163	0.890632	1.41748	1.63036	-1.46862	0.419429	-1.56877	-1.50233	-1.01953	-0.976674	-0.18553	-1.2379	-0.375867	-1.01874	-1.2733	-1.38549
Condelphine	1.52916	1.22243	1.80643	0.841495	1.53466	1.43313	1.10988	1.14244	0.979246	0.817926	0.805626	0.89861	-0.579755	-1.02379	-0.795824	-1.36014	-0.59261	-1.7023	-1.69096	-1.27973	-1.3152	-1.32454	-1.58008	-0.876111
Costatone	0.847677	0.537831	1.32386	1.30411	0.938426	1.25326	0.441502	0.721351	0.0316966	-0.0818176	0.823788	0.937491	0.232664	0.36911	-0.41896	-0.404684	0.558881	0.567918	-1.77916	-1.89567	-2.27618	-0.405824	-1.94761	-1.67965
Cyanotriphenylborate	0.780717	0.526748	0.51877	0.582924	0.712271	0.557653	1.31267	1.41239	1.32742	1.20372	1.06935	1.28354	-0.0152001	-0.0603436	-0.186686	-0.209882	-0.0710094	0.207988	-1.7806	-1.79105	-1.82375	-1.89029	-2.071	-1.59634
D-Ribitol 5-phosphate	0.731469	0.452954	0.298895	0.361999	0.555917	0.489234	0.780401	0.747495	0.776236	0.756957	0.608151	0.768846	-0.0272543	0.0363103	-0.263608	-0.2595	-0.148667	-0.195273	-1.00747	-1.08166	-1.09931	-1.14866	-1.19868	-0.934775
D-Ribose 5-phosphate	0.414	0.224582	0.0707323	0.0797536	0.326121	0.290254	0.961278	0.889554	0.900627	0.95935	0.71167	0.824502	0.173606	0.0216913	0.0639188	0.0127792	0.00192713	0.0876285	-1.09137	-1.10383	-1.16608	-1.28577	-1.29684	-1.07009
DG(18:2(9Z,12Z)/22:6(4Z,7Z,10Z,13Z,16Z,19Z)/0:0)	0.865635	0.5759	0.569014	0.90936	0.860443	0.512323	0.805315	1.00827	0.664382	0.620754	1.21309	1.09594	-0.528438	0.36852	-0.969648	-1.51364	-0.764501	-0.430862	-0.240876	-1.40607	-0.71297	-0.608056	-1.32374	-1.57016
Dicloxacillin	0.996832	0.637921	0.548002	0.886622	0.66765	0.551699	0.84281	0.88556	0.783789	0.742356	1.22382	1.2423	-0.883047	0.327771	-1.01527	-1.52398	-0.781772	-0.552714	-0.134954	-1.11068	-0.753537	-0.811928	-1.39573	-1.37352
Eudistomin C	2.14665	1.86318	1.70635	1.98448	2.1127	2.23035	0.77124	0.165713	0.597389	0.566225	0.0892113	0.350486	0.234949	-0.22118	-0.226911	-0.552559	-0.764776	-0.467628	-1.88339	-1.74803	-1.96701	-2.42045	-1.89738	-2.66961
FADH2	3.13904	2.7849	3.08688	2.76556	3.38222	3.13099	0.632141	0.351605	0.558508	0.853436	0.361913	0.469289	0.446419	-0.998779	0.345174	0.449509	-0.0934062	-1.08735	-2.02973	-0.79313	-0.506556	-1.06754	-1.43319	-14.7479
Flurochloridone	0.402203	0.326024	0.796779	0.82671	0.927368	0.172268	1.12691	1.40389	1.14725	0.955478	1.33063	1.24419	0.430272	0.406574	-0.185806	-0.518104	-0.256253	0.264378	-1.4954	-1.44405	-2.20792	-1.46935	-2.29729	-1.88675
Genistein	1.0044	0.861608	1.17997	0.801077	1.13186	0.658496	1.09729	1.30553	1.01729	1.14566	1.22181	0.871302	-0.0776657	-0.452637	-0.335826	-0.93026	-0.654672	-0.356459	-1.51311	-1.38029	-1.82314	-1.13747	-1.54741	-2.08736
Glutathionylaminopropylcadaverine	0.785761	0.319693	0.392966	0.315949	0.243892	0.617346	1.13836	0.762276	1.28215	0.946937	0.904077	1.15234	-0.143069	-1.16273	-0.357003	-0.255985	-1.16816	-0.393738	-0.711559	-0.998733	-0.618807	-1.86161	-0.711684	-0.478669
Halcinonide	-0.188163	-0.254215	-0.626126	-0.301612	-0.340164	-0.490095	1.11849	1.48531	1.12194	1.18493	1.33235	1.46017	-0.292744	-0.191094	-0.0112047	0.091256	-0.0993873	0.655547	-0.897106	-0.787196	-1.38926	-1.67525	-1.37172	0.46534
Isocil	0.37569	0.203718	0.378898	0.246876	0.270624	0.198422	0.979143	1.22975	1.19371	1.09692	0.790554	0.806764	0.133955	-0.0762753	0.019265	-0.147732	0.189261	0.367179	-1.44255	-0.765766	-1.76989	-1.24707	-1.62465	-1.4068
Isoimide	0.0608299	-0.309137	-0.128525	0.070732	0.439655	-0.31117	1.33314	1.46144	1.32037	1.41621	1.10196	1.38093	-0.0653217	-0.39297	-0.107979	-0.641199	-0.172421	0.640516	-0.707362	-0.718605	-2.14202	-1.17869	-2.67251	0.322131
Kaempferol7-O--D-glucopyranoside	-0.259081	-0.482011	-0.246876	-0.485707	-0.185882	-0.56413	1.58538	1.27952	1.31133	1.36509	1.09198	1.18225	1.13476	0.631299	0.744836	0.418833	0.345468	0.482308	-1.33642	-1.36713	-1.59441	-1.5049	-1.68847	-1.85802
L-Dopa	0.535571	0.290958	0.0293043	0.0242442	0.112879	0.33315	2.95554	2.64143	2.90352	2.8132	2.74198	3.00274	-1.25701	-0.605572	-1.42914	-0.81686	-0.816681	-0.971032	-1.93772	-1.96054	-1.60004	-2.77399	-1.88242	-2.33352
Lamivudine-triphosphate	0.337928	0.262325	-0.35591	-0.305853	-0.027195	0.353639	1.41475	1.36108	1.31722	1.68293	0.365768	0.366918	0.0642245	-0.386583	0.441719	0.778739	-0.330628	-0.557462	-1.15611	-0.770053	-1.08287	-1.56597	-1.20066	-1.00796
Melatonin	0.60766	0.347996	0.449343	0.398495	0.539469	0.221605	3.18127	3.05578	3.11535	2.9625	3.00691	3.33502	-1.03901	-0.589627	-1.14643	-1.15462	-0.962474	-0.782901	-2.78627	-2.45954	-2.61447	-2.30875	-2.93794	-2.43936
Methyl 2-propenyl selenide	0.365342	0.0903808	0.0210051	0.159771	0.639651	-0.0803468	0.864176	1.01919	0.920317	0.740396	0.838171	1.08564	0.160396	-0.0203384	-0.0578774	-0.303357	-0.164319	0.261603	-1.02817	-1.07799	-1.25386	-0.839449	-1.17699	-1.16334
Methylselenocysteine Se-oxide	-0.144486	-0.0627372	0.292805	-0.17824	0.643132	1.08245	3.54147	3.00861	3.52025	3.31654	3.3161	3.61288	-1.04548	-1.26769	-2.51099	-3.19302	-1.24068	-1.82041	-1.05201	-1.3698	-2.0843	-1.71221	-1.49575	-3.15643
N,N'-Diacetylchitobiosyldiphosphodolichol	0.894367	0.697674	0.505455	0.698344	0.558621	0.943754	0.981903	0.964046	1.16163	1.25107	0.587766	1.24389	0.240716	-0.26679	-0.254123	0.117103	0.16395	0.113353	-2.92645	-1.89159	-1.46196	-1.60678	-1.71827	-0.997672
N,O-Bis- (trimethylsilyl)phenylalanine	1.5399	1.15438	0.786109	0.709815	0.957851	1.89831	1.06945	0.786697	1.10502	1.47101	0.924518	0.937484	-0.851612	-0.656482	-0.246737	0.605007	-0.0295122	-0.378238	-2.44735	-2.54898	-1.63946	-1.74627	-2.24718	-1.15373
N-Acetyl-D-tryptophan	0.280307	0.0381726	0.237232	0.209847	0.366284	0.0857451	1.04751	1.06691	1.02561	0.93961	0.710589	0.93643	0.305967	-0.16849	0.00944834	-0.278515	-0.19572	0.158806	-0.926157	-0.942776	-1.25943	-1.12241	-1.36503	-1.15994
N-Acetyl-L-aspartate	1.52258	1.02193	0.540955	1.19507	1.60892	1.14248	0.847124	1.58767	0.799035	0.737528	0.696711	1.18072	-0.355698	-0.136894	-0.659925	-0.656674	-0.533263	-0.679386	-1.11512	-1.64632	-2.25846	-1.64343	-2.84077	-0.35478
Octadecyl fumarate	1.93153	2.12292	-0.432729	1.75931	1.35231	2.16895	1.74961	0.640333	1.37766	0.845046	1.67809	1.40134	0.232027	2.01471	0.612486	2.02583	1.36017	0.769479	-1.48038	-15.4805	-1.73321	-1.36321	-1.86607	-1.68567
PC(24:0/24:0)	3.17419	2.81261	2.95414	1.81424	2.03872	3.42349	0.792662	0.375959	-0.419089	-0.0400136	0.0983452	-1.43012	1.15125	0.519416	0.19451	1.26982	0.740379	0.756707	-1.27888	-1.74177	-0.183854	0.144167	-1.34906	-15.8178
PE-NMe(22:6(4Z,7Z,10Z,13Z,16Z,19Z)/22:6(4Z,7Z,10Z,13Z,16Z,19Z))	0.889054	1.19994	1.04573	1.01697	0.878888	1.18767	0.290063	0.0422365	0.344942	0.259531	0.41625	0.647663	0.201311	0.280227	-0.343195	0.0716435	0.17086	0.329937	-1.91743	-1.4096	-1.13473	-1.92575	-1.37386	-1.16835
PS(18:0/22:5(7Z,10Z,13Z,16Z,19Z))	1.09554	0.507599	1.35373	1.37536	1.51623	1.75519	1.31572	1.49234	0.883392	1.79157	1.15201	1.56153	0.782866	0.737165	-1.54182	0.695251	0.413493	1.03905	-0.00155709	-15.3892	-0.0848232	-1.04697	-0.498735	-0.904972
PS(20:5(5Z,8Z,11Z,14Z,17Z)/22:6(4Z,7Z,10Z,13Z,16Z,19Z))	1.06032	1.04857	0.528603	1.16078	0.98778	1.14023	0.368299	1.30434	0.783741	0.84794	0.789935	0.956332	-0.250306	-0.602665	-0.607643	-0.133092	-0.626782	0.126546	-2.24145	-1.26272	-0.356303	-2.35283	-0.837066	-1.83256
Phe-Pro	0.489588	0.164376	0.212202	0.327547	0.578594	0.324618	0.85906	0.82335	0.778281	0.610841	0.739072	0.730406	0.354108	0.0320464	-0.137077	-0.34629	-0.0621673	0.0439935	-0.911992	-0.967624	-1.21309	-0.915119	-1.3321	-1.18262
Phenylacetyl-L-glutamine	0.0458955	-0.229467	-0.260616	-0.286844	-0.0371307	-0.171368	1.27791	1.05492	1.21773	1.26449	0.954904	1.16546	0.286311	-0.124709	0.135109	-0.0227365	0.0571773	0.0882853	-1.02815	-1.03797	-1.07283	-1.02085	-1.1509	-1.10462
Phosphophosphite	0.655431	0.457261	0.577487	0.361248	0.55067	0.41422	3.22653	3.00311	3.16944	2.92725	3.00563	3.28654	-0.749764	-0.611619	-1.20179	-1.27641	-0.936612	-0.819271	-2.81903	-2.55552	-2.40674	-2.60146	-3.56573	-2.09086
Physalolactone	1.19286	1.69183	0.366608	0.545894	0.902344	2.04717	1.20583	0.871397	0.886494	1.68381	1.24353	0.797884	-0.142845	0.107438	0.515249	0.984087	0.38885	-0.31227	-2.90416	-2.95722	-3.13729	-2.25745	-2.4264	-1.29365
Serine	1.71771	1.03496	0.117661	0.400746	1.7693	1.21274	1.25258	2.22882	1.04627	1.52166	0.894496	2.04807	-0.651695	-2.75944	0.715285	0.157778	-2.07076	-0.784927	-2.55299	-0.987669	-1.49588	-0.422189	-2.01075	-2.38178
Teleocidin B-1	0.945291	0.388508	-0.268315	0.21783	0.1921	1.06234	2.15099	1.92912	2.24095	2.32849	1.46745	1.98732	0.0944393	-0.370058	0.125203	0.41908	0.1872	0.380561	-2.94521	-2.41041	-2.09134	-3.59734	-2.64108	-1.79311
Triclosan	1.31746	1.06309	1.04759	0.876276	1.10723	1.1847	1.47125	0.997124	1.45743	1.23191	1.25757	1.04441	-0.132801	-1.03045	-0.234755	-0.475905	-1.15514	-0.635151	-2.1914	-0.927875	-0.996324	-2.64765	-1.42949	-2.19909
all-trans-Undecaprenyl phosphate	0.690071	0.149228	-0.59169	0.433905	0.248711	0.405646	0.82568	0.715156	1.0535	0.79706	0.76381	1.08757	-0.0170264	0.265721	0.33949	0.227029	0.331956	0.540374	-1.09742	-0.894526	-1.63464	-1.61528	-1.67603	-1.34829
dTDP	1.42134	0.680071	0.700804	1.00323	1.39962	1.29984	1.57577	1.21595	1.23283	1.67096	0.168095	0.825612	0.0634217	-0.132457	-0.16463	-0.293348	-0.214629	-0.238611	-1.17038	-1.84481	-3.05286	-1.12286	-1.91348	-3.10948
dTDP-D-galacturote	1.72203	1.42614	1.13985	1.40993	1.44249	1.46649	1.27505	0.955882	1.35152	1.28886	0.795304	0.952188	-0.786717	-1.07394	-1.02695	-0.71467	-1.32591	-1.38822	-1.40079	-1.58561	-1.35139	-1.30041	-1.85047	-1.42067
()-Leptophos	0.695978	0.467289	0.113509	0.72803	0.221732	0.780632	-4.65112	-1.67749	-3.0991	-2.24735	-0.256058	-1.25655	0.450619	1.84825	1.4843	1.4409	1.72577	1.57608	0.177207	0.17	0.0667499	-0.291707	0.360525	1.1718
(1R,16Z,24E,26E,28Z)-1,18-dihydroxy-12-[1-(4-hydroxy-3-methoxycyclohexyl)propan-2-yl]-19,30-dimethoxy-15,17,21,23,29-pentamethyl-35-methylidene-11,36-dioxa-4-azatricyclo[30.3.1.0hexatriaconta-16,24,26,28-tetraene-2,3,10,14,20-pentone	0.552582	0.505162	0.149606	-0.170165	-0.62328	0.0285197	-0.162692	-0.609488	-0.991106	-0.218807	-0.811533	-0.195269	0.450822	0.629921	0.201984	0.331145	0.352872	1.69558	-0.138886	-0.213095	-0.233712	0.121337	-0.043692	-0.607804
(Acetyloxy)triphenylstannane	0.730869	0.353917	-0.0717077	0.698519	0.178309	0.290572	-1.84551	-1.48926	-1.79375	-1.52167	-0.523335	-1.10134	0.11555	1.11559	1.04574	0.860914	1.00667	0.822758	0.308214	0.108518	0.125419	-0.307487	0.186668	0.705811
({7,8,9,12,13,14,17,18,19,25,29-undecahydroxy-4,22,27-trioxo-3,23,26-trioxahexacyclo[13.10.3.1,00,0]nonacosa-5(10),6,8,11,13,15(28),16,18,20-nonaen-24-yl}methoxy)sulfonic acid	0.919842	0.310206	0.895696	0.228238	0.785856	0.866826	-0.076705	-0.295117	-0.182258	0.00224829	-1.51533	-2.13929	0.374566	-0.057821	-0.0437838	0.275526	-0.167992	-0.376823	-0.217669	-0.054384	-0.0367716	0.369613	-0.285785	0.421116
1,1'-(1,4-Dihydro-4-nonyl-3,5-pyridinediyl)bis[1-dodecanone]	0.00523397	0.0102545	-0.453677	-0.11142	0.0290029	0.204557	0.134732	-0.0597705	-0.316766	-0.280809	-0.0053331	-0.149475	0.654925	-0.332041	0.833504	0.438109	0.694774	0.969229	-0.346105	-0.158503	-1.30907	-0.284843	-0.273618	0.107107
1-Hydroxy-2-methyl-2-butenyl 4-diphosphate	0.852544	0.0467547	-0.82289	0.847401	0.0261382	0.968488	-1.27104	-0.504489	-0.125228	-0.849567	0.475202	0.333273	0.946804	1.20091	0.656916	0.975089	1.01676	0.6296	-0.762332	-1.16909	-0.884267	-1.05659	-0.910268	-0.620112
16-Hydroxytestosterone	-0.146201	0.369967	0.86977	-0.251802	-0.0732789	-0.268021	-0.707042	-1.28852	-2.02957	-1.87623	-2.16591	-1.67861	1.12254	-0.299527	-0.00823861	0.222589	0.363426	-0.225292	0.536185	1.51309	1.39218	1.88747	1.64115	1.09986
1D-myo-inositol 1,4-bisphosphate(4-)	-0.863615	-0.517358	-0.213925	-0.52565	0.1435	-0.12514	-0.986551	-0.62205	-0.782571	-1.15592	-0.755816	-0.583055	1.02977	0.37542	0.982033	0.742086	0.772172	0.921817	0.211099	0.475605	0.0852083	0.296416	0.574491	0.522028
2,3,4,5-Tetrachloro-4'-biphenylol	0.0466329	-0.18741	-0.847464	0.923532	-0.268218	-0.751295	0.524844	-2.49382	0.472307	0.476966	0.109063	-1.701	0.380087	2.01157	0.956715	0.66442	1.52444	1.52405	0.17499	-0.750088	-1.16967	-0.729406	-1.02616	0.134902
2,4,5-trihydroxy-3-[3-hydroxy-4-methoxy-5-(3,4,5-trihydroxybenzoyloxy)benzoyloxy]benzoic acid	1.15863	1.28185	0.938786	0.797668	0.443892	1.53046	-1.9164	-2.15707	-1.37492	-0.685998	-1.64661	-2.13244	0.84173	-0.0679544	0.263459	1.88614	-0.0567244	-0.738025	-0.170126	0.170539	0.485648	-0.187441	0.678866	0.656026
2,4-DB	-0.444497	-0.652374	-0.353334	0.818535	0.0167879	0.184158	-0.906655	-0.630207	-1.00293	-0.834063	0.0107156	-0.544631	-0.222198	1.93864	0.616176	0.772621	0.95614	1.04933	-0.0863748	-0.373708	0.281067	-1.16877	0.0766038	0.498973
2,5-Dichloro-2,5-cyclohexadiene-1,4-diol	-1.0869	-0.285638	-0.940375	0.298005	-0.781902	-0.408708	-0.287267	-0.938647	-2.17565	-0.413627	-0.852075	-0.87449	1.11258	-0.540835	1.02249	1.31914	0.741625	-1.5209	1.17818	1.05448	1.4887	0.834829	1.14272	0.914263
2-(2,5-dihydroxy-4-methoxyphenyl)-3,5,6,7-tetrahydroxy-3,4-dihydro-2H-1-benzopyran-4-one	0.208971	-0.138059	0.360938	0.351743	-0.0349722	-0.475892	-0.768478	-0.357753	-0.856646	-1.10095	-0.494511	-0.460418	0.291256	0.799487	0.882822	0.316094	0.650637	0.92817	0.0330127	0.275549	-0.414548	0.0151406	-0.449967	0.43837
2-Bromo-1H-indole-3-carboxaldehyde	0.0653461	0.0698247	-0.00533375	0.198165	0.0462786	0.163221	-0.690443	-0.43908	-0.680615	-0.510839	-0.268572	-0.463097	0.0764811	0.357498	0.387399	0.411027	0.382122	0.319681	0.121539	0.0805422	-0.271538	0.0189432	0.229944	0.401507
2-Iodophenol methyl ether	0.286952	0.171209	-0.0152097	0.281818	0.0209182	0.097709	-0.768064	-0.579045	-0.730361	-0.608745	-0.156576	-0.470681	0.102842	0.377914	0.536228	0.296873	0.414283	0.372768	0.160526	0.00371444	-0.0529555	-0.104884	0.0547658	0.308001
2-[(sulfooxy)methyl]butanoic acid	0.847373	1.03655	0.983576	0.981455	-2.72802	1.14214	-2.35647	0.913285	0.942788	0.981365	-3.25779	0.894556	0.713968	0.988315	1.01596	0.92534	1.05926	1.04756	-3.24595	1.01033	0.973748	-3.32537	1.01936	-2.56332
2-hydroxy-3-(sulfooxy)butanedioic acid	-4.13744	-4.13744	-4.13744	-4.13744	10.3691	10.9741	-4.13744	-4.13744	9.86347	-4.13744	-4.13744	-4.13744	-4.13744	-4.13744	9.84606	-4.13744	-4.13744	9.36105	9.88976	-4.13744	10.0328	-4.13744	-4.13744	-4.13744
22-Oxo-docosanoate	0.876697	0.959883	-1.46439	0.785736	0.0958459	0.660214	-2.31328	-0.509302	-2.19247	-0.655945	1.10605	0.414822	-0.75393	1.65872	0.826109	1.0814	1.60996	1.61599	-0.689318	-0.814121	-1.55821	-1.14351	-0.725472	1.12851
3,4-Dichloroaniline	0.25796	0.243193	-0.263625	0.711632	-0.169351	-0.0448701	-1.72076	-1.43408	-1.50379	-1.4127	-0.240468	-1.21482	0.29723	1.08638	0.829042	0.644745	0.90817	0.898455	0.585273	0.137074	0.405881	-0.111537	0.394991	0.715979
3,5,7-trihydroxy-2-(4-hydroxy-3-methoxyphenyl)-5H-chromen-5-yl	-1.08706	-0.267279	1.03482	-0.368092	-0.137741	-0.0393294	-1.73089	-2.64062	-2.77155	-1.96421	-4.27031	-1.71191	2.65625	0.850038	1.04301	1.24145	1.32525	0.808868	0.383898	1.58648	1.40572	1.9741	1.79744	0.881652
3-Noprenyl-4-hydroxybenzoate	0.313325	0.732338	-0.0755464	0.880387	-0.362797	-0.19016	-3.0154	-1.49284	-2.63133	-1.16492	-0.25153	-0.967208	0.484914	1.28655	2.09571	1.50254	1.52185	1.49799	-0.260296	-0.149047	-0.681649	-0.527662	0.163676	1.29112
3-O-alpha-L-Arabinopyranosylproanthocyanidin A5'	0.13292	0.162543	0.832259	0.730893	-0.226671	0.329556	-1.16172	-1.26921	-1.39617	-1.63921	-1.0626	-0.89028	0.229887	0.928185	0.567189	0.471465	0.330418	1.01799	0.65579	0.185633	0.289602	0.379116	0.317889	0.0845231
3-Sulfodeoxycholic acid	-0.649243	0.0917237	-0.308275	0.267125	0.0648067	-0.390552	-1.15201	-0.636582	-1.0231	-2.10809	0.280081	-1.12871	-0.13672	0.921787	0.0613152	0.846655	0.557484	0.702831	0.644744	0.736987	0.134892	0.7088	0.667309	0.846738
3-hydroxyicosanoic Acid	-0.228567	-0.0815274	0.6067	0.085016	-0.513197	0.280205	-2.0835	-1.72839	-2.17434	-1.52366	-0.924112	-1.60399	0.269427	1.08262	0.522016	1.00108	0.99205	0.9122	0.526135	0.374541	1.18454	0.441391	1.20099	1.38238
3-phosphonato-D-glyceroyl Phosphate(4-)	0.147652	0.0546157	-0.104741	0.0807137	-0.0403205	0.251163	-0.709863	-0.474151	-0.704301	-0.49741	-0.221565	-0.619988	0.0534272	0.205611	0.502747	0.563672	0.513771	0.376849	-0.0311074	0.0271861	0.171707	-0.148764	0.183523	0.419573
4'-Demethyldeoxypodophyllotoxin	-1.07605	-0.291236	1.12314	0.231523	0.0182133	0.159044	-1.32018	-1.15104	-1.17452	-0.743345	-1.3879	-0.68679	0.848072	-0.115858	-0.0449245	0.406755	0.280627	-0.0893005	-0.107833	0.935069	1.08193	1.66534	1.0972	0.342054
4'-Methyl-(-)-epigallocatechin 3'-glucuronide	-0.105774	0.384739	0.0419486	0.0405483	-0.37271	0.96984	-1.72647	-0.751322	-0.402597	0.188327	-0.657128	-0.491191	-0.43737	-0.357474	0.492484	0.625938	0.646676	-0.259396	-0.272226	-0.0202354	0.549558	0.270107	0.914722	0.729006
4,4-Methylene-Bis(2-Chloroaniline)	0.816929	0.330215	-0.276943	1.09897	0.373233	0.468124	-1.27623	-0.543549	-1.14953	-1.08346	0.779328	0.655201	0.333957	1.99027	1.02746	0.743118	1.47713	1.14837	-0.624393	-1.18283	-1.45334	-1.3111	-1.30573	-1.03521
4-Hydroxycinmyl alcohol 4-D-glucoside	-0.956413	-0.57667	1.79975	0.426298	0.807291	0.833232	-4.94454	-2.53221	-3.44536	-4.00102	-1.7317	-2.21072	1.7478	0.612763	0.694428	1.10993	0.963293	0.674843	0.787092	2.07944	1.96406	2.56507	2.0529	1.28043
6'''-Deamino-6'''-oxoneomycin C	0.326641	0.211063	0.194655	-0.260391	-0.312271	0.458858	-0.918875	-1.02022	-0.687613	-0.790061	-0.402701	-0.500476	-0.194154	0.166427	0.297322	0.416492	0.302514	0.0816949	0.416302	0.0630051	0.791481	0.0333756	0.606743	0.72019
6-(3'-Triphosphoryl-1'-methylglyceryl)-7-methyl-7,8-dihydrobiopterin	0.18346	0.272729	-1.03812	0.752605	1.39321	0.673954	-0.801709	-0.0205603	-1.2543	-0.0372629	-1.07838	-0.541745	-0.119884	1.16412	0.0905482	0.765234	0.640715	0.357912	0.358778	0.0441296	-0.78686	-0.125927	-0.329356	-0.563299
6-Phospho-D-glucote	-0.52479	-0.509058	-0.969701	-0.845581	-0.459831	-1.24871	-2.03733	-0.710484	-0.442423	-0.631472	-0.931278	-0.694485	0.724864	0.383533	0.78191	0.587813	0.321947	0.676096	1.22754	1.37368	0.862831	1.0966	0.884859	1.08347
8-Hydroxy-3,4-dichlorodibenzofuran	0.428465	1.11613	-0.647332	0.332983	1.23565	0.909705	-0.900984	-2.68634	-3.30316	-0.344292	1.18342	-0.409914	1.25732	1.72139	0.992188	-2.32914	1.85778	1.51733	1.01315	-0.527787	-3.24147	-0.235611	0.355879	0.704646
9-Methyl-7-bromoeudistomin D	0.085935	-0.124577	-0.162916	-0.128848	0.14847	-0.0566865	-0.553279	-0.37973	-0.514752	-0.576448	-0.652604	-0.700735	0.644641	0.407879	0.694287	0.576479	0.635897	0.597727	0.0440448	-0.0334065	-0.0836285	-0.144763	0.0854866	0.191527
ADP-ribose 1'',2''-phosphate	0.422438	0.424338	0.54353	0.664876	-0.450087	0.30398	-1.11571	-1.14206	-2.4671	-1.97261	-1.55035	-2.80043	0.0526801	0.88429	0.335588	1.04447	0.905904	1.26108	0.618009	0.770446	0.961063	0.410728	0.764296	1.13063
Abscisic acid	0.420774	0.40377	0.0120876	0.349321	0.448769	0.373611	-0.630883	-0.745265	-0.887517	-0.797927	-0.814342	-0.633577	0.510996	0.30193	0.264922	0.19225	0.161274	0.11866	0.323614	0.178008	-0.0307467	0.152086	0.165276	0.16291
Adipic acid	0.616755	0.231766	0.847716	0.749821	0.774529	0.547453	-2.55587	1.05663	-2.25948	-0.71366	0.56799	-2.05554	0.808954	0.580477	0.551064	0.737185	-0.275076	0.846346	-2.51963	2.14802	-3.3054	0.511961	0.719185	1.3888
Anisatin	-0.554264	0.067175	1.80696	0.661624	0.895672	1.1136	-1.49888	-1.60627	-1.3413	-1.06163	-1.55718	-1.38025	0.974805	-0.318702	-0.0365256	0.271848	0.18135	-0.300516	-0.371026	0.766915	0.759592	1.31756	0.983184	0.226259
Apholate	-0.0600872	0.0593765	-1.6849	0.295189	0.291038	0.0572615	-1.15355	0.740632	-0.0491314	-0.897216	0.0614898	-0.210897	-0.386521	1.54869	0.187846	0.948045	0.899429	0.645211	-0.777721	0.238964	-1.24027	-0.256651	-0.702039	1.44581
Ascorbic acid	0.390818	0.146372	-0.0893298	0.663685	0.0158219	0.078945	-1.30247	-0.505469	-1.20709	-0.88516	0.451415	-0.0602573	0.327611	1.35124	0.749354	0.781172	0.760333	1.17437	-0.433714	-0.720215	-0.719561	-0.669977	-0.42391	0.126009
Bacteriochlorophyll a	0.842545	0.134743	-1.10688	0.590231	0.036877	0.962711	-0.661733	-1.25608	-0.822836	-1.17123	-0.175273	-1.54826	-0.0326198	0.650361	-0.389954	0.598399	0.30821	0.356664	0.446124	0.257228	0.521227	0.428505	0.189154	0.841882
Bacteriochlorophyll b	0.736085	0.403283	-1.01643	0.63054	0.133831	0.725223	-0.906013	-1.69827	-0.705382	-0.791213	-0.436814	-0.917686	-0.246372	0.541053	-0.105395	0.507296	0.416793	-0.0551398	0.695012	0.201008	0.50182	0.303094	0.520808	0.562875
Bromisovalum	0.121489	0.100494	0.148768	0.275471	0.0145879	-0.593725	-0.79726	-0.462748	-0.763069	-0.62253	-0.212892	-0.551919	0.177831	0.375564	0.403477	0.351232	0.447882	0.323787	0.226925	0.169584	0.121196	0.128771	0.238092	0.378992
Bromophos-ethyl	-0.135223	-0.306315	-0.300556	-0.439416	-0.122333	-0.0725017	-0.100244	0.0117787	-0.224269	-0.245574	-0.038189	-0.351982	0.196162	0.0681678	0.760423	0.575394	0.572575	0.842653	-0.145295	-0.359462	-0.0224083	-0.204096	0.0373944	0.00331527
Bropirimine	0.00186629	-0.0891079	-0.45232	0.106888	-0.0375819	0.00962476	-0.415064	-0.661687	-0.564325	-0.714551	-0.507554	-0.380438	0.324625	0.704002	0.235885	0.335319	0.429134	0.535638	0.512578	0.18064	0.12159	0.019835	0.156518	0.148487
CE(18:2(9Z,12Z))	0.500176	0.521165	0.504948	0.152315	-0.0300668	0.857399	-1.80718	-0.547578	-0.596078	-0.0784548	-1.2944	-1.06623	0.50441	0.665579	0.501989	0.746377	0.570554	0.7166	-0.262346	-0.114065	0.35865	-0.424659	-0.414263	0.0351615
Calcium arsete	1.13847	0.72795	0.676911	0.366768	0.248874	1.24907	-0.844135	-0.462538	-0.594924	-0.784325	-1.12671	-1.14188	-0.209828	0.00552705	0.239972	0.643852	0.803315	-0.517837	0.144878	-0.612537	0.431568	-0.566127	-0.0264235	0.210118
Captan	0.25297	-0.290556	-0.45153	0.982371	0.00385583	0.206765	-1.82274	0.456109	-0.941353	-0.395574	-2.90382	-1.45071	1.06797	0.777504	-0.0272834	-0.0476217	0.442733	0.580965	0.892609	-0.075336	0.47881	0.305507	1.36274	0.595619
Carbamoyl phosphate	-0.477292	-0.567135	-0.382052	-0.638359	-1.55753	-0.828486	-1.06202	-1.3994	2.17665	-1.51237	-0.339542	-1.64705	0.830585	0.0830314	0.622429	0.562787	0.329823	0.0663642	1.00538	1.03472	0.901149	0.939538	0.999859	0.858917
Cefpiramide	0.273597	0.494711	-0.625188	0.515626	-0.225269	-0.18345	-2.19123	-0.825405	-1.67077	-0.348208	0.00402742	-1.28031	0.611411	0.682158	1.2923	1.26783	0.870101	0.759035	0.115286	-0.122135	-0.325409	-0.543982	0.412791	1.04248
Cer(d18:0/25:0)	0.821126	1.00608	0.209335	1.20619	0.714633	0.280893	-2.6633	-0.169705	-2.20814	-1.31886	1.24171	1.28605	0.0864785	2.17652	0.676266	0.833622	1.69644	1.70323	-0.457467	-1.00783	-2.05448	-1.86094	-1.63868	-0.559184
Ceramide (d18:1/25:0)	0.623915	0.897752	-0.488686	1.52016	0.244474	0.195667	-5.4898	0.441886	-2.93831	-0.976974	1.99962	1.72948	0.269563	2.71105	1.32695	1.96605	2.22612	2.40397	-0.249592	-1.59846	-2.79542	-2.99067	-1.5219	0.493146
Chenodeoxycholate	0.248405	0.0175354	0.293675	0.445674	-0.303015	-0.0446955	-1.77703	-1.61394	-1.77123	-1.6812	-1.43922	-1.48804	0.390516	1.13138	1.04717	0.517365	0.884361	1.38432	0.656864	0.415486	0.569324	0.471025	0.768393	0.876877
Chlorophyll b	0.831057	0.429997	-1.04833	0.582523	0.107687	0.740898	-0.897018	-1.73579	-0.779157	-0.874289	-0.311377	-1.11652	-0.237896	0.596236	-0.0993582	0.462066	0.397109	0.0340857	0.603077	0.352667	0.625473	0.264411	0.433282	0.639165
Chromopyrrolate	-3.47713	-0.4257	2.22525	-0.0546929	0.710529	0.495321	-2.01308	-3.50634	-0.296841	-1.23158	-2.47502	-2.50209	1.64465	0.16197	0.422152	0.857757	0.767453	-0.0715202	-0.423372	1.79999	1.87994	2.76134	1.88202	0.868999
Citrate	0.245115	0.215572	-0.00473943	0.154311	0.00752333	0.257095	-0.67901	-0.602188	-0.664584	-0.530465	-0.229644	-0.476365	-0.0176773	0.233332	0.437308	0.371747	0.264189	0.219811	0.12639	0.0285969	0.139652	-0.102447	0.206064	0.400413
D-Citramalic acid	0.304991	0.192744	0.0498803	0.202451	0.0896676	0.145092	-0.750871	-0.517357	-0.687781	-0.518476	-0.242199	-0.487373	0.0417508	0.290538	0.466259	0.262007	0.285667	0.183357	0.218428	0.00998318	0.114459	-0.129164	0.180282	0.295664
D-Glucaric acid	0.666109	0.611907	0.255682	0.299499	0.208918	0.440564	-1.86206	-1.56863	-1.76899	-0.603789	-0.256802	-0.899507	0.151708	0.218659	0.737501	0.598036	0.24758	0.194715	0.535337	0.302133	0.228063	0.149909	0.395369	0.718091
D-Mannitol	0.132316	0.144656	0.195413	0.0357083	0.26473	0.332518	-0.459637	-0.484086	-0.437704	-0.470593	-0.748726	-0.741873	0.380556	-0.114797	0.210894	0.390704	0.128874	0.311104	-0.0116136	0.0602633	0.168824	0.0315201	0.346592	0.334358
DG(22:4(7Z,10Z,13Z,16Z)/24:0/0:0)	0.293186	-0.231583	0.304412	-0.305104	-0.0531674	-0.683314	-0.571225	-0.58851	-0.445496	-0.478515	-1.2092	-0.631216	1.06672	0.337988	0.845851	0.325192	-0.162565	-0.266131	0.137007	0.451681	0.538389	0.606977	0.422299	0.296332
DMPP	-0.554573	-0.696657	0.447046	-0.862981	-1.43917	-0.785472	-0.625963	-2.13902	-0.772255	-0.739065	-1.29618	-1.14196	1.18671	-0.354256	0.774659	0.260847	-0.307218	0.240101	1.35735	1.2827	1.27143	1.64505	1.67159	1.57728
Daidzein	0.0159116	-0.09108	0.175868	0.139633	0.0258515	-0.0333505	-0.664987	-0.947768	-0.754364	-0.606043	-0.913279	-0.906199	1.58603	0.636641	0.98107	0.782995	0.46847	0.260401	0.134722	-0.0546758	-0.181394	0.19861	-0.0421593	-0.210909
Diafenthiuron	0.829796	0.0478097	1.08614	0.447676	0.137796	0.0781379	-1.92667	-2.16366	-2.16946	-1.91421	-2.00479	-2.29432	0.818997	1.30966	0.984847	0.56745	0.90553	0.905177	0.746316	0.625985	0.632997	0.71275	0.785804	0.850238
Dichloran	0.392193	0.418949	-0.138971	0.0636672	0.264243	1.03413	-1.27629	-0.993273	-0.731743	-0.491898	-0.385271	-0.62077	-0.0913767	0.122131	0.337801	0.917929	0.930717	0.458209	-0.229778	-0.292088	0.454825	-1.26958	0.588224	0.538014
Diclomezine	0.127968	0.0805824	0.118149	0.115681	-0.0247892	0.512349	-0.43924	-0.671681	-0.771241	-0.392843	-0.268666	-0.551806	-0.12156	0.229707	0.212203	0.750546	0.39538	0.203743	-0.0888071	0.220702	0.125733	-0.194741	0.186191	0.246441
Dicloxacillin sodium	-0.266814	0.0956616	0.727256	-0.149159	-0.271709	0.271945	-0.548021	-0.529651	-0.172788	-0.140947	-0.0739834	-0.153229	0.55051	0.063034	0.467099	0.801838	0.421136	0.8156	-0.20186	-0.903851	0.00794186	-0.763424	0.00488322	-0.0514683
Dihydroxyacetone	0.885546	0.579096	0.305716	0.452246	0.617875	-0.561958	0.328082	-6.65438	0.465659	-0.718489	-1.14518	-0.922973	0.738119	0.434946	0.608907	-0.18125	0.572036	0.953355	0.0316039	0.60285	0.539903	0.694428	0.834727	0.539126
Dihydroxyfumarate	2.68492	-1.4521	-1.65416	2.72562	-1.79994	-1.16469	0.0902851	-0.200145	-0.137606	0.109392	0.185709	-2.89976	-2.02176	2.69671	-1.77552	3.0183	3.02263	2.76832	-0.573147	-0.568945	-0.855862	-0.494321	-0.756512	-0.947419
Disodium malate	-0.0227806	0.0249031	0.0470533	0.341493	0.294645	0.0214298	-0.568501	-0.425454	-0.800808	-0.681801	-0.530207	0.0859582	0.684453	0.139921	0.493787	0.669752	0.572507	0.649824	-0.541451	-0.124461	-0.431766	-0.248019	0.20208	0.147443
Dl-Glutamic acid	0.00988686	0.00136784	0.0519035	-0.06963	0.0143722	0.169238	-0.564788	-0.582825	-0.61376	-0.647657	-0.730752	-0.658099	0.0435813	-0.0191718	0.217356	0.296452	0.145544	-0.0161447	0.416906	0.464665	0.466544	0.270574	0.640377	0.69406
Echlomezole	0.318162	0.130672	0.00727644	-0.0314774	-0.190376	0.453495	-1.00975	-0.89488	-1.1353	-0.745439	-0.383867	-0.544997	-0.266308	0.121786	0.623108	0.330051	0.563266	0.206784	0.286298	0.285467	0.344352	0.103432	0.791884	0.636359
Erythrityl Tetranitrate	3.52122	-3.44399	4.21453	-3.57362	-3.52926	-3.2761	-1.94397	-2.12022	-1.782	-1.87445	-1.91799	-1.86243	3.089	3.43206	3.46655	2.9562	3.348	3.57264	3.16843	2.99951	-3.55302	3.08111	-4.05411	-3.91809
Fenpiclonil	-0.123928	-0.0414058	-0.213352	0.00238283	0.0368314	-0.313795	-0.491641	0.0232181	-0.471983	-0.382462	-0.0197503	0.0750331	0.371445	0.760387	0.454976	0.274784	0.749181	1.09627	-0.15482	-0.188918	-0.535681	-0.380385	-0.346872	-0.179518
Fentin acetate	1.13658	0.534357	0.178028	0.919285	0.363495	0.245036	-1.56566	-0.711249	-1.75938	-0.787182	-0.147551	-0.0321873	0.175101	1.60855	0.75352	0.751374	1.67387	0.888153	-0.22591	-0.29127	-1.4333	-0.982759	-1.40731	0.116425
Fluoroimide	-0.0747856	-0.381294	0.996877	1.02351	0.904419	0.901432	-1.11557	-0.869095	-1.12386	-0.992221	0.577837	-0.910302	-0.267216	-0.0327004	1.10879	-0.23057	1.09918	-0.218199	-0.216432	0.971286	-0.347038	-0.387698	-0.268906	-0.147445
Fluridone	-0.667117	-0.0703244	2.00846	0.834019	1.00751	1.16317	-1.42714	-1.81679	-1.47081	-1.52213	-1.8733	-1.35293	1.08564	-0.453433	-0.0718466	0.220367	0.261468	-0.19558	-0.288128	0.81266	0.831877	1.53832	1.13546	0.310585
Fluroxypyr	1.49357	1.28676	-1.79307	2.17764	1.29876	1.61142	-2.50626	-0.942174	-3.4984	-2.3725	-0.219434	-0.44702	0.559136	1.90793	0.967562	0.89274	2.09342	0.787167	0.222972	-0.889639	-0.869405	-2.71905	-0.0721282	1.02999
GW 3965	0.69713	0.130084	0.424401	0.332306	-0.57666	-0.628453	-1.05788	-1.25426	-2.79755	-1.54737	-0.690329	-0.787659	0.129955	1.12447	0.541583	0.53374	0.752796	0.817475	0.821231	0.628193	0.272791	0.766093	0.566879	0.801034
Gemcitabine triphosphate	-0.780688	0.0603303	-0.326228	-0.946645	0.237097	0.111751	-0.187158	-1.21419	-0.502229	-1.30423	-0.864929	-1.21134	0.895953	-0.258394	0.0708324	0.716413	0.447051	0.669779	0.199801	0.610514	0.913925	0.693976	0.763585	1.20503
Gly-Phe	0.533147	0.296503	-0.132535	0.340868	0.391845	0.48376	-0.588809	-0.709383	-0.680809	-0.581738	-0.734203	-0.570057	0.298183	0.228901	0.215445	0.23474	0.166373	-0.058323	0.208778	0.146108	0.103431	0.0203383	0.152687	0.23475
Iohexol	0.226849	0.97199	-1.81627	0.834057	-0.360756	-0.562705	-4.38222	1.51295	-2.391	-0.0734401	1.4222	1.26413	0.883569	1.96637	1.63584	2.36527	1.75603	2.62592	-0.461913	-1.84295	-2.55072	-3.72949	-0.517144	1.22344
Ioxynil octanoate	0.165398	0.0524524	0.259759	0.209914	-0.321176	0.303521	-1.50584	-1.1967	-1.51495	-1.26598	-0.854506	-0.975411	0.0778351	0.840853	0.388534	0.686346	0.598044	1.14235	0.467142	0.258294	0.673948	0.193504	0.580763	0.735909
Irisxanthone	0.715849	-1.34728	-0.598686	0.725271	-0.817912	-1.39557	0.00321323	-0.709302	-1.37776	-1.28356	-0.651258	0.876936	-0.923307	0.141846	3.94052	1.14019	0.91804	-1.38031	1.50495	-1.585	-0.645743	-0.885717	1.08396	2.55064
L 735821	-0.0869442	-0.0028472	0.576176	0.16988	-0.077952	-0.1324	0.397072	0.017317	0.149129	-0.292383	-0.621167	-2.88631	0.985037	-0.0927682	0.371502	-0.155106	-0.0922099	1.19545	-0.0417966	0.0500724	-0.191423	0.157638	0.765004	-0.160964
L-Ascorbate 6-phosphate	0.405681	0.0599889	0.0406378	0.118972	-0.0715181	0.505218	-0.929924	-0.513212	-0.690177	-0.434581	-0.330258	-0.528986	-0.205076	0.197471	0.197688	0.760194	0.3795	0.207681	0.13012	0.168452	0.0757113	-0.0872629	0.214838	0.328842
L-Glutamyl 5-phosphate	-1.17578	-1.22311	-0.369846	-0.954219	-1.55511	-0.757113	-0.540881	-0.288338	-0.377814	-0.481511	-0.519001	-0.273147	1.85975	1.7065	1.34597	1.4011	1.53574	1.17519	-0.165374	0.211147	-0.257083	0.263143	-0.158732	-0.40148
L-Gulonic--lactone	0.348127	0.0968777	-0.0833266	0.682965	0.225418	-0.123808	-0.92185	-0.279796	-0.755801	-0.623819	0.12288	-0.140937	0.259877	0.850279	0.216466	0.256013	0.946061	0.602099	0.0159751	-0.307529	-0.389124	-0.532769	-0.443779	-0.0204981
Lomefloxacin	-0.608919	0.296226	1.06356	-0.277506	1.47265	1.08562	-0.993352	-1.48961	-0.170683	-0.222669	0.278086	-0.746359	0.462687	0.378709	0.275565	1.08809	0.197	0.162898	-1.02656	0.675481	-0.565112	-0.327602	-1.11859	0.110372
Lufenuron	1.17818	0.808797	0.486233	0.782516	0.798957	0.59202	-1.11058	-0.632284	-1.17	-0.50782	0.251734	-0.684946	0.850093	1.2916	1.02653	0.950319	1.34129	1.51955	-1.33045	-1.78697	-1.69604	-1.73687	-1.00072	-0.221134
Lupulone	0.797057	0.843388	0.541759	0.188659	-0.282993	1.14549	-1.32401	-2.76158	-1.98656	-1.82076	-1.41089	-2.13168	-0.0605272	0.378955	1.19874	0.867168	0.817171	0.570496	0.219457	1.0311	1.11611	0.506972	0.832563	0.723907
LysoPE(0:0/18:2(9Z,12Z))	0.519556	0.676626	-0.140948	0.0606383	-0.672745	-0.0460388	-0.113826	-0.965152	-1.28391	-0.370429	-0.61431	-1.29104	0.177149	0.620207	0.66434	-0.15697	0.24756	0.448006	0.610301	0.0415977	0.322311	0.638065	0.438552	0.19045
Maltotetraose	-0.455687	0.709114	-0.889009	0.203788	-0.00622983	0.685791	0.0675945	-0.933349	0.0955983	-1.48048	-0.993785	-1.48958	0.563695	0.137355	0.476183	-0.0769461	0.232245	0.161875	0.946277	1.38018	0.745049	-0.362716	0.232938	0.0500908
Maraviroc	0.312938	0.03292	-0.284166	0.433282	0.0148912	-0.226177	-0.4961	-0.060406	-0.625317	-0.788985	0.711214	0.505981	-0.0662945	1.0199	0.447324	0.150221	0.635585	0.835711	-0.111807	-0.273544	-0.654319	-0.809887	-0.45591	-0.247057
Megalomicin C1	0.778668	0.0261029	0.299581	0.997646	-1.124	0.798934	-3.82627	-3.66656	-3.4181	-2.31312	-2.2162	-2.58606	-0.021866	1.53757	1.14566	1.42823	1.49517	1.91566	1.19615	1.18166	1.42847	1.16199	1.96479	1.81591
Monuron-TCA	-0.0912462	0.474477	-0.0608853	0.484663	0.392716	0.627905	-1.36124	-0.662441	-1.41669	-1.2891	-0.214362	-0.00536391	0.356884	0.14282	0.269496	0.462109	0.846331	0.538995	0.401745	-0.0503298	0.175556	-0.0517924	-0.146321	0.176079
N-Acetylneuramite 9-phosphate	0.305057	0.268368	-0.253437	0.933743	0.408083	0.287237	-2.28257	-0.448504	-1.83973	-0.355557	0.411407	0.133157	0.316202	0.863342	1.10823	0.82031	0.93181	0.786127	-0.0934944	-0.120575	-1.19843	-0.827994	-0.54009	0.387301
Nitarsone	-0.00841009	0.400882	-0.0496902	0.0910173	0.409058	0.0658656	-0.907698	-0.24044	-0.847448	-0.841504	-0.415026	-0.861225	0.109918	0.349345	0.364698	0.385261	0.434973	0.331085	0.160245	0.142833	0.150264	0.134459	0.241087	0.400449
O-Desmethylverapamil (D-702)	0.490079	-1.11028	-2.8193	-0.0367645	-1.6121	-0.0267067	-1.83945	-2.67238	-0.891044	-0.896418	0.504389	0.630441	0.361532	0.806647	0.817194	-0.220945	1.34096	-0.141487	1.46809	1.41479	1.567	0.0510901	1.31853	1.49612
O-Phosphocholine	-1.11345	-1.16776	-0.98111	-1.1388	-1.1903	-1.2857	-0.837479	-0.738756	-1.00571	-1.03572	-0.898321	-0.827602	1.55178	1.0953	1.57586	1.35795	1.32106	1.50211	0.672184	0.679406	0.55036	0.506982	0.768243	0.639484
PA(18:0/24:1(15Z))	0.201558	-0.0120722	0.654988	0.777093	-0.163365	0.109678	-1.42262	-1.53993	-1.42887	-1.85066	-0.991286	-1.01095	0.181462	0.928778	0.442534	0.206287	0.517811	1.18738	0.637539	0.336887	0.3628	0.727565	0.67044	0.476947
PA(18:1(11Z)/24:1(15Z))	0.0947548	0.107384	0.470166	0.452857	-0.374695	-0.0393629	-2.0181	-1.82553	-1.8897	-1.67327	-1.63066	-1.47127	0.464749	1.11706	0.995826	0.681297	0.839146	1.45738	0.727126	0.614222	0.596443	0.61839	0.824488	0.861299
PC(18:0/22:5(4Z,7Z,10Z,13Z,16Z))	1.76936	1.55457	-3.7032	2.73891	0.757656	0.41711	-4.18048	-0.808714	-5.00202	-2.71628	2.16881	0.516917	0.870909	3.6667	2.26174	2.34329	2.90069	2.9494	-0.142367	-1.82427	-3.46462	-1.79745	-2.46706	1.19041
PE(22:0/P-18:1(11Z))	0.291556	0.0166267	0.576753	0.554561	-0.0743366	0.168721	-1.60901	-1.17655	-1.28713	-1.15436	-1.10843	-0.714886	0.304201	0.789697	0.424471	0.186195	0.522432	1.00995	0.293734	0.255834	0.297844	0.433351	0.581676	0.4171
PE(22:1(13Z)/P-18:1(11Z))	0.0742846	0.0759388	0.374267	0.358485	-0.283688	-0.0536284	-1.96343	-1.5262	-1.73206	-1.63975	-1.40805	-1.47091	0.389267	1.07634	0.931801	0.656505	0.827781	1.40845	0.683464	0.577743	0.551527	0.518015	0.769739	0.804116
PE(22:4(7Z,10Z,13Z,16Z)/P-18:0)	0.606926	0.538555	0.983373	-0.10136	0.252175	0.519633	-0.358651	-0.312945	-0.778338	-1.01333	-0.425946	-0.412537	0.420311	0.203258	-0.0210509	0.177247	0.183825	1.15645	-0.111583	-0.0461398	-0.966799	-0.158986	0.182464	-0.516555
PE-NMe2(18:0/22:5(4Z,7Z,10Z,13Z,16Z))	0.625798	1.60137	-1.29308	1.65968	0.158358	0.17844	-18.5664	2.31475	-1.80214	0.604293	2.14676	2.18335	1.54544	2.81171	2.40211	3.15198	2.735	3.55193	0.262937	-1.17349	-3.46356	-3.74177	-0.0272872	2.13384
PE-NMe2(24:1(15Z)/24:1(15Z))	0.748501	0.476769	1.00849	0.96537	0.13945	0.792194	-1.98439	-0.939389	-2.13305	-0.220731	-1.35336	-0.744128	0.282024	-0.371434	0.565259	0.532509	-0.199424	-0.841261	0.271848	-0.00285293	0.86738	0.35702	0.796615	0.986586
PS(18:2(9Z,12Z)/24:1(15Z))	0.637701	1.05005	-0.202823	1.11522	-0.479481	0.0218492	-4.14262	-1.8849	-2.96274	-1.12063	0.239556	-0.731086	0.648598	1.53983	2.2649	1.83874	2.08414	1.56748	-0.140108	-0.169307	-1.34137	-1.12059	-0.0921365	1.37974
PS(18:3(6Z,9Z,12Z)/24:1(15Z))	0.684772	0.690857	-0.389829	0.863204	-0.369311	-0.145054	-2.82506	-1.26785	-2.23383	-1.04634	0.541894	-0.690852	0.321428	1.41699	1.96708	1.49401	1.78069	1.33466	-0.290313	-0.555032	-1.13576	-0.93223	-0.374123	1.16001
Pahutoxin	0.220353	0.113291	-0.118969	0.448139	-0.0507995	-0.0968178	-1.23675	-0.340636	-1.12741	-0.903052	0.277074	-0.146313	0.445101	1.17149	0.84943	0.588219	0.881868	1.20641	-0.4515	-0.416979	-0.665738	-0.488638	-0.328853	0.17108
Perfluorooctanoic acid	0.474382	0.338606	-0.76584	0.787328	-0.216586	-0.00879527	-2.40612	-1.49519	-2.21976	-1.89059	-0.0133332	-1.0224	0.317948	1.38925	1.43892	1.28	1.40794	1.38456	0.556028	-0.146048	-0.154086	-0.264063	0.0639328	1.16392
Perfluorooctylsulfonyl fluoride	-0.0124572	-0.0121061	-0.789395	0.13247	-0.490267	0.0671548	-1.17603	-0.373353	-1.07543	-1.24907	0.671251	0.278572	-0.445154	1.34281	0.578476	0.627436	1.20799	1.35226	0.0632381	0.0331164	-0.330523	-0.461796	-0.180589	0.241407
Phosphonoformyl-CMP	0.243836	-0.296256	0.307126	-0.326734	-0.665936	0.314073	-0.435434	-0.450383	-0.798205	-1.04431	-0.95893	-0.247662	0.819157	-0.20816	0.842702	0.340939	0.0419975	-0.508095	0.787507	0.533086	0.831107	0.0352398	0.466928	0.376409
Physalin E acetate	1.83863	-0.560413	-0.506788	2.01351	1.62832	-1.23256	-0.715805	-1.29589	-1.22615	-1.256	0.983673	-0.961953	0.495485	1.70474	0.408486	0.416048	1.95592	-2.29599	-0.15648	-0.828918	-0.199498	0.0394533	-0.776096	0.528271
Prochlorperazine mesylate	0.631884	0.335315	-0.589791	0.899242	-0.265616	-0.188088	-0.566284	-0.361172	-0.16819	-0.312848	-0.116149	-1.31428	0.142211	1.30998	1.04842	0.888335	1.18849	1.08776	-0.16303	-0.270602	-1.22169	-1.03041	-0.781943	-0.181544
Quinclorac	0.679062	0.317885	-0.408291	0.569751	0.0313474	0.517149	-0.956886	-0.518008	-1.28394	-0.841013	-0.325954	-0.705998	0.104686	0.344301	0.762116	0.693119	0.534916	0.129256	0.0463498	0.0885342	0.35717	-0.406678	0.0751876	0.195939
Robecoxib	0.039363	-0.196514	-1.12938	-0.322382	-0.180219	0.410931	-0.894442	-0.094551	-0.407782	-1.33445	-0.946994	-1.23363	0.154396	0.313896	0.567619	0.86013	0.629635	-0.277303	0.543148	0.79677	0.783368	0.297491	0.58393	1.03697
Roflumilast N-oxide	0.984338	0.801851	0.379558	0.864995	1.05321	0.838081	-2.02747	-3.13334	-2.94491	-1.89531	-3.05406	-2.25557	0.967781	0.64468	0.21983	0.242154	0.401781	-0.122493	1.3611	1.1934	1.37591	1.24586	1.44292	1.41571
Roxarsone	1.12301	0.512482	-0.642334	1.0806	-0.0503149	1.44908	-1.83602	-1.53909	-1.32255	-1.54977	0.978649	0.695223	0.156228	2.1504	1.33546	1.48451	2.05119	1.2161	-0.548823	-1.23926	-1.14024	-2.01477	-1.32408	-1.02569
SM(d18:1/22:1(13Z))	0.0639085	0.07218	0.421823	0.459766	-0.385549	-0.0181048	-1.94231	-1.67897	-1.74489	-1.49621	-1.48899	-1.37306	0.428208	0.97433	0.905421	0.621063	0.814299	1.40715	0.707108	0.528294	0.615662	0.515044	0.814561	0.779259
Sanguisorbic acid dilactone	-0.360204	-0.203177	1.11369	0.330521	0.189311	0.249951	-0.858454	-0.825095	-1.25139	-0.674435	-0.785341	-0.238171	0.714393	0.0981046	-0.0208218	0.241322	0.252276	-0.277868	-0.26961	0.402811	0.410786	0.627297	0.727102	0.406994
Sodium folite	-0.131407	-0.261748	0.970919	0.250253	0.0198483	0.599138	-1.26608	-1.07918	-0.322837	-1.22948	-1.1903	-1.26355	0.38912	-0.148194	0.196936	1.06752	-0.295666	-0.289166	0.210727	0.250297	1.0966	1.01944	1.12759	0.279232
Succinic anhydride	1.94795	1.66631	-3.68645	-3.4538	2.10012	2.136	-2.47078	-3.02465	-3.58499	-4.0071	-3.23511	-2.62712	1.51912	2.11397	1.70205	2.19352	2.1093	-3.51244	1.8971	2.11604	2.12508	2.13892	1.86324	1.9737
TDE	0.391358	0.304045	-0.0323635	0.174605	-0.0685492	0.171914	-0.586913	-0.747351	-0.657822	-0.287524	-1.1201	-0.486803	-0.00983375	0.258468	0.567733	0.444617	0.398704	0.452217	0.0960534	0.0848815	0.332104	-0.311787	0.122143	0.510203
TG(14:0/14:1(9Z)/16:1(9Z))	0.554873	-0.153405	-1.44681	0.880537	0.366819	0.320203	-0.69212	-1.64127	-0.445471	-1.20313	-0.282331	-0.568799	-0.150224	0.616404	0.106122	0.488768	0.209256	0.279856	1.13381	0.433651	0.246853	0.498336	0.0795163	0.368561
TG(14:0/15:0/22:5(4Z,7Z,10Z,13Z,16Z))	0.770392	0.420553	-1.59068	0.687598	0.012784	0.690458	-0.781717	-2.18223	-0.390552	-0.824446	-0.106888	-0.878366	-0.0203783	0.562249	0.0240784	0.287881	0.32151	0.0532645	0.539996	0.223599	0.619392	0.497282	0.4392	0.625024
TG(14:1(9Z)/18:4(6Z,9Z,12Z,15Z)/14:1(9Z))	0.0862978	0.470126	-0.808274	0.517291	-0.863839	-0.336398	-3.3955	-1.48032	-2.72859	-1.00449	-0.0400901	-0.741691	0.655208	1.79054	2.43248	2.00144	1.90208	2.22034	-0.22036	-0.244812	-0.871145	-0.813403	0.0395048	1.43361
TG(i-20:0/10:0/10:0)	0.903174	1.0874	-0.741159	0.66131	0.591254	-0.305808	-4.23611	-1.25592	-2.46352	0.243211	0.393312	-1.67959	0.623218	1.13741	2.06874	1.87766	1.63193	1.40952	-0.413924	-0.886044	-1.06878	-1.35669	0.531247	1.24815
Tetrachlorobisphenol A	0.476192	0.231665	-0.357712	0.637965	0.0845287	0.203856	-1.28065	-0.804417	-1.25007	-1.1178	-0.139478	-0.0438155	-0.0607825	1.0485	0.110995	0.326189	0.916927	0.625846	0.353778	0.112717	0.0463025	-0.36156	-0.169147	0.40997
Tetrafluoroethylene	0.263267	0.178685	-0.059893	0.217268	0.00743901	0.0849041	-0.776603	-0.578573	-0.724675	-0.610595	-0.135483	-0.455952	0.0719588	0.382783	0.528292	0.322021	0.380734	0.338927	0.150102	0.0184994	0.029672	-0.0840715	0.112328	0.338964
Thioxanthine monophosphate	0.253233	0.197627	-0.424295	0.111719	0.136692	-1.23168	-0.983952	-0.229685	-0.404296	-1.82628	-0.712369	-0.577093	0.241212	-0.0442256	0.387575	0.573792	0.0735372	0.0384368	0.705727	0.63132	0.904536	-0.011838	1.06937	1.12093
Tolrestat	-0.973468	0.210081	1.85192	0.50894	0.91454	0.780973	-1.43647	-1.6397	-1.88499	-1.18284	-2.48697	-1.97953	1.19329	0.0456425	0.285353	0.514896	0.609981	-0.0607357	-0.74789	1.13101	1.25754	1.7222	1.19072	0.175496
UDP-N-acetyl-6-(alpha-D-galactose-1-phospho)-alpha-D-glucosamine	0.12864	0.727127	-0.514636	-1.47448	0.0482863	0.380531	1.03396	-0.944595	-0.397456	0.47932	1.12102	-2.53931	0.557956	0.370259	0.901972	0.201751	0.954209	0.826267	0.211619	-0.9151	0.0262293	0.596947	-0.935631	-0.844886
UDP-glucurote	0.270124	0.10651	-0.2903	0.157684	0.366008	0.278278	-0.959362	-0.897826	-0.922265	-1.00524	-0.536876	-0.821244	-0.0366431	0.347232	0.505971	0.173096	0.123493	-0.11056	0.477122	0.326313	0.807129	0.356169	0.441571	0.843617
Usambarensine	0.30238	0.0148598	0.232195	0.109685	-0.271522	0.0304798	-1.45327	-1.31377	-1.01124	-1.22846	-0.747356	-0.931941	0.12366	0.811739	0.442188	0.367233	0.622373	1.00398	0.568329	0.209814	0.559932	0.16816	0.650927	0.739624
Zinc dithionite	0.504247	0.467257	-0.589247	0.640209	-0.0699606	0.52415	-1.29626	-0.792926	-0.667658	-0.630272	0.422304	0.490411	0.129351	1.12835	0.838107	1.05119	1.04017	0.569218	-0.368299	-0.669536	-0.543071	-1.31133	-0.324444	-0.541965
alpha-D-Ribose 1,2-cyclic phosphate 5-phosphate	0.189132	0.0811449	0.552759	0.252878	0.299639	0.452692	-1.11263	-0.770063	-1.83373	-0.438689	-1.8685	-1.81616	0.997453	1.01123	0.885379	1.15435	0.866625	0.636273	-0.486387	-0.325727	0.285718	0.06081	0.385775	0.540029
beta-Hydroxypyruvic acid	0.510814	0.374102	-0.605265	0.810219	-0.320713	-0.0646351	-2.27374	-1.87797	-2.10788	-1.8366	-0.0365463	-1.22528	0.377867	1.47726	1.44299	1.14347	1.44646	1.33656	0.655946	-0.0695975	-0.140839	-0.158408	0.086541	1.05525
norsertraline	1.39793	0.849214	0.575835	1.09811	1.26468	1.37178	-1.57843	-1.2813	-1.77199	-1.52949	-1.63267	-2.11011	0.607714	-0.0158252	0.37318	0.124024	0.230215	0.226472	0.601906	0.0934271	0.316268	0.184699	0.479291	0.125084
p-Aminobenzamidine dihydrochloride	1.32785	1.16185	-0.347161	1.6979	0.594668	0.921726	-1.58168	0.0313352	-1.98703	-0.449597	0.779835	0.133191	0.153554	1.67069	1.91747	1.66014	1.80842	1.81312	-1.67476	-2.89393	-1.98338	-3.28513	-2.35858	0.889494
()11(12)-EET Ethanolamide	-16.2703	-0.0438952	0.922158	-1.04435	1.10467	1.48069	1.09384	0.852673	1.77159	2.03638	0.045621	0.999551	1.47539	-0.0559497	0.541347	1.20841	-0.0122884	-1.93356	1.13416	1.60617	0.981246	1.43393	0.778284	-0.105766
(5,7-dihydroxy-4-oxo-2-phenyl-3,4-dihydro-2H-1-benzopyran-3-yl)oxidanesulfonic acid	-0.867923	-1.18626	-0.51361	-1.40966	-0.34195	-0.877419	-0.0829652	0.424098	-0.127711	-0.358533	-0.393158	-0.397651	0.68013	0.319763	0.34753	0.913392	0.295325	0.641196	-0.200565	0.69749	0.791818	0.647887	0.354583	0.6442
1,1-Dichloro-2-(dihydroxy-4'-chlorophenyl)-2-(4'-chlorophenyl)ethylene	-0.0900089	-0.388621	-0.228916	-0.645437	-0.411793	-0.14312	0.797349	0.74213	0.793052	0.825037	0.523314	0.652638	0.0642977	-0.800356	-0.294903	-0.286068	-0.745434	-0.55212	-0.154565	0.0593167	0.0320178	0.0282419	0.0484436	0.175503
1,2,3,4,6,7,8-Heptachlorodibenzodioxin	-12.4009	-12.4009	2.79364	3.11822	5.52157	-0.506141	7.93787	2.49917	1.35887	3.96555	-12.4009	0.121107	5.4537	-12.4009	3.26782	-1.01555	1.83911	1.85298	-1.1898	5.00981	3.25318	0.0372539	1.54574	2.73944
1-Chloro-2,2-bis(4'-chlorophenyl)ethylene	-0.21467	0.453727	-2.10695	-1.45641	-1.09828	-0.436913	0.0332367	1.09345	0.61179	0.52899	0.560946	1.57776	-1.36596	-0.0623249	0.315112	0.607789	0.756286	0.816032	0.362185	-1.54362	0.0182255	-0.936577	0.420925	1.06526
17beta-Hydroxy-7alpha-mercaptoandrost-4-en-3-one 7-propiote	-0.496015	-0.413733	-0.560238	-0.644797	-1.0859	-0.237046	0.0775401	-0.421308	-0.354604	0.318614	-0.305818	-0.164546	0.289693	0.0154218	0.384481	0.611707	0.258608	-0.115271	0.230439	0.470531	0.773668	0.010327	0.538513	0.819736
1alpha,5alpha-Epidithio-17a-oxa-D-homoandrostan-3,17-dione	-0.280883	-0.0648756	-1.36257	-0.352141	-1.22387	-0.57925	-2.22035	0.673522	-0.766002	-0.0381285	1.28573	1.27481	0.0581254	0.983635	0.499077	0.90897	0.676938	0.901781	0.85383	-0.357137	-0.411277	-1.82491	0.406484	0.958492
2,4-Dihydroxypteridine	-0.695184	-0.581676	-0.259354	-0.33992	-0.184495	-1.08428	0.743498	-0.262034	-0.384584	0.43158	-0.226176	0.704608	0.872361	0.834558	0.557205	-0.971608	0.538618	-0.523398	-0.615187	0.774884	0.248436	-0.274084	0.382491	0.31374
2-Iodo-6-methoxyphenol	-4.97541	-3.65139	-5.53689	-3.2726	-5.25594	-3.63209	1.59234	1.37218	1.40195	1.42025	1.37806	1.32976	1.448	1.31142	1.59472	1.37004	1.3918	1.31351	1.49296	1.58984	1.71758	1.47686	1.58349	1.53958
2-Nitroaniline	-1.64652	-1.30621	-0.69404	-1.46267	-1.16977	-1.55842	-0.688494	-0.980335	-0.545335	-0.295015	-0.584066	-0.41785	1.63676	1.44564	1.04339	1.9077	1.20817	1.01272	0.276022	0.622326	0.720695	0.753529	0.367198	0.354567
2-[({3-[3,4-dihydroxy-5-(3,4,5-trihydroxybenzoyloxy)benzoyloxy]-2,4,5-trihydroxyphenyl}(hydroxy)methylidene)amino]acetic acid	-1.40311	-1.22477	-1.32183	-1.21739	-1.06459	-0.773386	0.805099	0.520008	0.984368	0.967798	0.286512	-1.29266	0.494755	0.156933	0.847001	0.607321	0.26791	0.295666	-0.00790328	0.567125	0.609057	0.0690712	0.488316	0.338691
2-[({3-[3,4-dihydroxy-5-(3,4,5-trihydroxybenzoyloxy)benzoyloxy]-4,5-dihydroxyphenyl}(hydroxy)methylidene)amino]acetic acid	-0.464529	-0.601195	-0.600462	-0.576411	-0.768918	-0.654074	0.628054	0.677018	0.636338	0.78126	0.465518	0.658912	0.030273	-0.263816	-0.176995	-0.275836	-0.292699	-0.0806117	-0.0949233	0.0668711	0.138621	0.695868	0.235157	-0.163421
2-amino-4-({1-[(carboxymethyl)-C-hydroxycarbonimidoyl]-2-{[2-hydroxy-3-(4-hydroxy-2-methoxyphenyl)-1-phenylpropyl]sulfanyl}ethyl}-C-hydroxycarbonimidoyl)butanoic acid	-0.161684	-0.0699573	-1.17323	0.0222189	-0.565865	-1.2669	-1.24954	0.499607	-0.680762	0.0959804	0.179332	-0.157175	0.262629	0.106327	0.996355	0.553935	0.128192	0.7411	0.565553	-0.375499	0.0922594	-0.0816358	0.604183	0.934575
3,4-Dihydroxymandelate	0.998734	0.989441	-2.74218	-3.36125	1.28052	1.01659	0.301119	0.77522	0.179359	0.396765	0.607859	1.41426	-0.348425	-0.467214	-0.346874	-0.310107	-0.3487	-0.413989	0.35819	-0.0523047	0.00597181	-0.322571	0.318589	0.071
3,5-Dichloro-4-hydroxy-2-methoxy-6-methylbenzoic acid	-1.31172	-0.355029	-1.93692	1.83999	-2.06335	-0.697187	-13.7987	0.816328	4.19319	3.75251	2.00645	3.92663	0.439598	-0.00791136	-0.574607	3.63458	2.16011	-0.0937757	0.176032	-2.28956	0.724	-1.62511	0.232229	0.852196
3-(Dichloromethylene)-2,5-pyrrolidinedione	-0.0852539	-0.167122	0.146333	-0.344301	-0.206191	-0.310327	0.651722	0.899164	0.656333	0.893306	0.538691	0.836599	0.205179	-1.38793	0.0307256	-0.0853444	-0.742335	-0.737302	-0.339521	0.0206545	-0.132878	-0.117708	-0.110059	-0.112432
3-Deoxy-lyxo-heptulosaric acid	-2.48172	-1.6798	-0.891713	-1.7418	-2.35414	-3.01384	1.21717	1.14431	0.922022	1.32613	0.840888	0.928398	0.837379	0.154412	-0.463483	0.62017	0.834734	-0.464346	0.370674	0.508079	0.633714	0.598201	1.31654	0.83802
3-Methyleneoxindole	0.040323	-0.620155	-1.34044	-0.507492	-0.213626	-0.359838	1.44918	1.38263	1.27023	1.02905	1.23556	1.42472	0.206234	-0.0831814	-0.279815	-0.265772	-0.300233	-0.448056	-0.28124	-0.780691	-0.43691	-0.706142	-0.752187	-0.662145
3-oxo-3-[(3,4,5,6-tetrahydroxyoxan-2-yl)methoxy]propanoic acid	-0.757658	-0.249394	-0.252499	-1.32556	0.869628	-0.820265	1.13419	0.433927	0.867171	0.483847	0.670693	-0.139109	0.0407095	0.46957	-0.14171	-0.767194	-0.563791	0.312599	0.616258	0.306768	-0.714301	-0.165174	-0.623863	0.315157
4-Androstene-3,17-Dione	-0.318623	-0.288847	-0.426618	-0.317857	-0.276098	-0.290435	0.703269	0.351175	0.638802	0.512632	0.4176	0.41262	-0.171356	-0.216951	-0.167916	-0.030933	-0.0911694	-0.252786	-0.0555569	-0.0192988	-0.00529607	-0.0287014	-0.0463973	-0.031259
4-Hydroxybutanoic acid	-5.03869	0.136389	0.394529	0.341422	0.33729	0.424858	0.186579	0.214041	0.208248	0.125074	0.124615	0.36732	0.177207	0.303562	-0.0209309	0.00886319	0.0819177	0.00714017	0.427918	0.225815	0.195174	0.264761	0.295756	0.211147
5,6-Indolequinone-2-carboxylic acid	-1.54188	-0.704682	-0.450678	-1.31155	1.12862	-0.672925	1.43664	0.530404	1.01427	0.743591	0.873045	-0.254233	-0.0654559	0.144806	-0.114485	-0.254899	-0.384942	-0.0496508	0.323266	0.164044	-0.357782	-0.0831791	-0.407861	0.295519
6-Thioguanosine monophosphate	1.12832	0.989523	-3.91367	-3.65969	-1.92894	1.27954	0.936716	1.02283	-3.21198	0.837857	-1.68355	1.15764	-1.14593	1.04965	0.994978	1.07865	1.0727	1.01708	1.06533	1.16044	1.18653	-2.79795	1.27484	1.08909
6-phosphonatooxy-D-gluconate	-0.107672	-0.552738	-0.901631	-1.00566	-1.26857	-0.859795	1.05805	0.678169	0.849895	1.25716	1.17864	1.50996	-1.11792	-0.202928	-1.77561	-1.3603	-0.985393	-1.35139	0.933174	0.878741	1.13381	0.585816	0.609937	0.816254
7-hydroxy-6-methoxy-3-(2,3,4,5-tetrahydroxyphenyl)-3,4-dihydro-2H-1-benzopyran-4-one	-1.00174	-1.57029	-0.595677	-1.48282	-0.123092	-1.60332	0.149291	0.707536	0.181826	-0.484794	-0.295744	-2.39538	1.13836	0.508713	0.407515	1.23059	0.597986	0.879077	-0.0175243	0.929429	0.921508	1.04418	0.446695	0.42768
7-{3-[(6-carboxy-3,4,5-trihydroxyoxan-2-yl)oxy]-4,5-dihydroxyphenyl}-6,11-dihydroxy-3-(hydroxymethyl)-28-dioxatricyclo[7.3.1.0]trideca-1,3,5(13),6,9,11-hexaen-2-ylium	-0.711808	-0.752939	-1.12224	-1.35003	-0.697263	-0.484914	0.459336	-0.52051	0.549706	0.423686	-0.380338	-0.641098	0.161714	0.0719973	0.355553	0.714403	0.59236	-0.089983	0.355513	0.458566	0.652739	0.586044	0.581307	0.788201
8-Hydroxyalanylclavam	-2.40588	-2.99708	-0.412776	-2.39183	-1.71647	-1.25787	0.262895	-0.234123	-0.161919	-0.00275821	-0.387943	-0.189864	1.20535	0.684517	1.16858	0.773354	0.738278	0.629865	0.635219	1.57808	1.15476	1.27409	1.34497	0.708549
9-Carboxymethoxymethylguanine	-1.7908	-1.10983	-0.308165	-0.364611	-0.831995	-0.10731	-0.42164	-0.662531	-0.214507	-0.270147	-0.244581	-0.159572	1.07294	0.249104	0.818939	0.76963	0.836879	0.414088	-0.0260027	0.448886	0.594351	0.643652	0.405199	0.258023
Albendazole-beta-hydroxysulphone	-0.912513	-0.723366	-0.902106	-0.812773	-0.591808	-0.663456	0.0845694	0.87806	0.712829	0.39661	-0.208569	-0.0654182	1.28124	0.293714	0.273967	-0.123364	0.091112	0.713623	-0.142221	-0.08039	0.538107	0.14751	-0.442765	0.257411
Alendronic acid	-0.215135	-0.463655	-0.588001	-0.449218	-0.29642	-0.289118	0.604897	0.402606	0.587873	0.591689	0.504744	0.846538	0.194263	0.206811	0.290337	-0.0434229	0.397748	0.686136	-0.352846	-0.440082	-0.524377	-0.710179	-0.603191	-0.337997
Anthragallol	-0.286751	-1.6359	0.195524	-0.465784	1.01065	-1.09395	0.26926	0.35139	0.389587	0.28408	-0.456965	-0.669436	1.67888	0.318849	1.26897	1.45569	-0.209084	0.519768	0.504202	0.204828	-1.17533	-2.42595	-0.385372	0.352835
Aucubin	-1.2852	-2.10919	-1.50023	-1.98032	-0.357957	-1.21872	1.0501	1.73209	1.35272	0.9873	0.77981	0.742177	1.01484	0.39517	0.654982	0.272609	0.101287	1.33829	-0.691953	-0.101843	0.329703	-0.334623	-1.32256	0.151524
Bay-K-8644	-0.505823	-2.48095	-1.70877	-0.874211	-15.0461	-0.905211	2.84874	2.47227	2.46832	2.91314	2.18852	2.11786	1.56493	-0.0572808	0.923121	0.622723	0.232966	1.13937	0.763001	0.883157	-0.934354	-0.355392	0.773624	0.956346
Boc-Asn-OPhNO2	-0.904163	-1.06798	-0.683634	-1.23028	-0.627867	-0.769414	0.0388292	-0.275705	-0.138755	0.333499	-0.334917	-0.637612	0.144102	0.231744	0.323496	0.900432	0.498743	0.132495	-0.000571822	0.552995	1.08893	0.534243	0.886905	1.00449
Bortezomib	0.514235	0.404927	0.396774	0.59969	-2.90151	-3.1545	0.383128	0.393995	0.408895	0.352599	0.431663	0.471296	-2.4969	0.334442	0.40839	0.112127	0.36766	0.522396	0.496855	0.491335	0.361378	0.476834	0.19079	0.433495
Brompheniramine	-1.87393	-0.392815	-0.174152	-0.0142681	0.649215	-1.07722	0.437377	2.13095	1.11201	0.36024	0.0233155	-0.112288	0.351457	0.225829	-0.393779	-0.985787	-0.41189	1.52671	-1.18765	0.745597	0.122038	0.104478	-0.509525	-0.655928
Capensinidin	-1.23844	-1.64095	-1.26527	-1.43123	-0.304154	-0.997982	0.964792	1.64132	1.20861	0.862356	0.653139	0.668743	0.801559	0.283892	0.573172	0.163165	0.0882587	1.14311	-0.81106	-0.265115	0.320317	-0.439748	-1.15732	0.178836
Clofentezine	-0.673002	-0.362652	-1.54519	-0.287781	-0.691715	-0.246205	0.780995	0.577539	1.13149	0.959334	0.468709	0.46975	0.446119	-0.198433	-0.0140404	-0.175064	-0.242757	0.0472683	0.209262	0.403527	-0.151075	-0.125038	-0.464459	-0.31658
Clomeprop	0.194776	-0.264548	-1.01658	-1.07899	-0.264115	-0.0780063	2.1636	1.84152	2.09426	2.34426	1.56275	1.76527	-2.13212	-1.2488	-2.04664	-1.61012	-1.36011	-1.47556	0.6189	-0.136234	0.382894	0.335001	-0.437101	-0.154296
D(+)-Tryptophan	-0.0439348	-0.299627	-0.736079	0.0576002	-0.283224	-0.0781799	0.41215	0.822643	0.308097	0.391294	1.16007	1.74912	-0.812643	0.428933	-0.979314	-1.00227	-0.193819	-0.149631	0.343232	-0.273911	0.144419	-0.379962	-0.257743	-0.327217
D-3-Phosphoglyceric acid	-0.46053	-0.596098	-0.654026	-0.56176	-0.634032	-0.522523	0.21399	0.176925	0.180984	0.210089	-0.156606	0.0242397	0.0789642	-0.425805	-0.0945692	-0.297043	-0.343653	-0.399331	0.680205	0.71995	0.754035	0.730616	0.723048	0.652932
D-Glucono-1,5-lactone	-1.73826	-2.6092	0.0766502	0.209328	-2.21142	0.700195	0.275779	0.087921	0.338002	0.289487	0.276186	0.218255	0.200553	0.289029	0.262235	0.410255	0.387082	0.172454	0.163702	0.271988	0.604658	0.259137	0.55999	0.505992
D-Glucose 6-phosphate	-0.0927237	-0.593266	-0.617319	-0.470066	-0.346159	-0.363812	0.60104	0.574634	0.508894	0.660664	0.403197	0.655499	0.115187	0.0905925	-0.103221	-0.151562	-0.215917	-0.197853	-0.201708	0.00289259	0.0372953	-0.239526	0.0191891	-0.0759521
D-Leucine	-0.423381	-0.604335	-0.513566	-0.481164	-0.714103	-0.474195	0.541475	0.452451	0.39155	0.697224	0.816737	1.10012	-0.725654	-0.145569	-0.942536	-0.868727	-0.703017	-0.903371	0.714715	0.438967	0.899834	0.546015	0.446872	0.453653
D-Prephenyllactate	-0.984523	-1.31743	0.180947	-1.22856	-0.966919	-1.2901	0.553703	0.237443	0.329044	0.81779	0.260519	0.318994	0.0412439	0.565509	-2.13818	1.33565	0.849689	0.493429	0.591588	0.400211	1.17478	0.347751	-1.72245	1.14987
DCI	-0.335992	-0.269389	0.0104973	-0.0162001	-0.000261437	-0.408112	0.932681	0.536932	0.669668	0.451306	0.637799	0.567073	0.0760077	-0.0318675	-0.222532	-0.590315	-0.142968	-0.308146	-0.0383123	-0.0116822	-0.503673	0.0340912	-0.472311	-0.564293
DG(18:2(9Z,12Z)/24:1(15Z)/0:0)	-0.405033	0.24338	-1.14082	0.0812214	-1.33417	-0.706855	-0.889135	0.195918	-0.34876	-0.18892	0.685257	0.72968	-0.378503	0.11056	0.187276	0.655442	0.581633	0.205355	0.438813	0.244232	0.100404	-0.357125	0.572885	0.71727
DG(22:2(13Z,16Z)/24:1(15Z)/0:0)	0.39727	0.690195	-15.169	0.466044	-2.16902	-0.0443898	-0.186768	0.925312	0.128548	0.157365	1.65146	1.89262	1.03799	2.21636	1.518	1.92494	2.07936	2.33259	0.26455	0.00644525	-0.744645	-0.615276	0.264619	0.975441
DG(22:4n6/0:0/22:6n3)	-0.373903	-0.127316	-1.49623	0.273888	-0.478961	-0.969788	-1.55436	0.869675	-0.912929	0.25196	1.22279	1.03393	0.0921818	0.683072	0.371777	0.694789	0.64204	0.699639	0.325207	-0.186198	-0.751671	-0.854953	-0.0604634	0.605816
Damascenone	-1.28906	-0.821833	-0.384156	-1.13315	1.20839	-0.932759	1.15693	0.440973	0.989586	0.366541	0.692941	-0.414366	-0.162982	0.302383	-0.255707	-0.0840397	-0.398023	0.18307	0.711739	-0.0140977	-0.389874	0.433756	-0.270751	0.0644877
Deoxyribose triphosphate	0.0324175	0.66445	-2.34562	0.695119	-0.527397	-0.639629	-2.91093	1.42451	-1.53596	-0.254647	2.30628	2.16759	-0.0842257	1.74453	0.934256	1.86119	1.71478	2.25372	-0.755402	-1.75081	-2.09415	-2.77303	-0.974929	0.847879
Deoxyviolaceinic acid	-0.981646	-0.963605	-0.878685	-0.546921	-0.970331	-0.957681	0.10656	0.812944	0.514051	0.163326	0.163904	0.0921535	1.17307	0.379993	0.655136	0.603835	0.323424	0.986775	-0.295639	-0.336662	0.134621	-0.0856862	-0.482265	0.389331
Dichloroarcyriaflavin A	-1.92854	-2.17701	1.5587	-2.17203	1.9804	-2.12549	-2.57688	-1.82736	1.32618	1.45222	-2.25149	1.44392	0.7984	0.313133	0.809164	0.442332	0.980357	0.127334	0.868686	0.656873	0.540787	0.564254	0.650137	0.545926
Dihydropteroate	-1.01493	-13.8848	-0.461356	-2.04591	-0.422423	-13.8848	2.26477	1.88476	2.82697	3.00407	1.44724	1.99232	2.26263	1.40038	2.18644	2.44108	1.17674	1.66969	1.42686	0.884563	2.04554	1.37828	0.739173	0.682771
Dl-Isoleucine	-0.400208	-0.628803	-0.532759	-0.524053	-0.663913	-0.44922	0.481271	0.288029	0.31987	0.595027	0.675869	0.897952	-0.68712	-0.125366	-0.746943	-0.815763	-0.703559	-0.815411	0.857403	0.598296	0.826489	0.521574	0.54978	0.481558
Flumioxazin	-1.16239	-1.16478	-0.890461	-1.74734	-0.905924	-0.908685	-0.0198269	-0.188015	-0.0287374	0.281303	-0.402236	-0.527339	0.0907143	0.290152	0.51054	1.12295	0.632387	0.284333	0.124225	0.7298	1.19832	0.733515	0.977367	0.970127
Fosetyl	-2.27371	0.981517	-0.88201	-1.08149	-0.508227	0.314008	-0.723654	0.419927	0.418477	0.480591	0.980053	0.938953	-1.19939	-0.808047	-1.63125	1.00504	1.18736	1.12033	0.574954	-0.175092	0.499132	-1.19071	1.14764	0.405592
Fraxetin	-1.55723	-0.818764	-0.309034	-1.29106	0.741583	-0.662618	1.40262	0.0946641	0.739727	0.838413	0.453721	-0.370836	-0.420742	0.289161	0.0745803	0.176349	-0.557077	-0.263638	0.285284	0.380586	-0.186834	0.34879	0.19122	0.42113
Glyphosine	-0.219078	-0.501806	-0.922453	-0.516086	-0.367057	-0.381144	0.63208	0.465993	0.62533	0.597139	0.463398	0.525004	0.679032	0.435896	0.745465	0.485856	0.651328	0.633471	-0.571582	-0.709518	-0.703925	-0.860185	-0.651004	-0.536152
Gonyautoxin 5	-0.8554	-0.404478	-0.423999	-1.27519	-0.671871	-0.704394	-0.795141	0.131927	-0.27288	0.0489942	-0.55707	-0.691717	0.330232	0.340485	0.570187	0.984313	0.517226	0.708234	-0.438427	0.422637	0.885068	0.669954	0.577426	0.903887
Halomon	-0.61264	-0.661492	-0.788816	-0.899776	-0.852057	-0.292675	0.402334	0.476463	0.60437	0.677652	0.528796	0.531684	0.767153	0.526834	0.550726	0.55665	0.308618	0.13916	-0.298411	-0.344895	-0.173236	-0.0927913	-0.860444	-0.193207
Hydroxymalote	-0.323163	-0.716397	-0.57751	-0.41601	-0.714227	-0.427473	0.739152	0.660889	0.833102	0.815328	0.830988	0.983081	-0.635663	-0.386297	-0.754032	-0.516168	-0.443978	-0.734216	0.435506	0.154108	0.331461	0.216597	0.357879	0.287045
Iodofenphos	-0.737609	-0.390287	-0.441205	-0.3972	-0.476515	-0.443124	1.18324	0.984707	1.21068	1.22321	0.997246	1.04941	-0.620874	-0.729819	-0.946965	-0.866655	-1.02111	-0.458626	0.348885	0.324767	-0.243701	0.206938	0.0352856	0.209326
Jacareubin	-2.03806	-1.04355	0.540157	-2.06612	0.0531724	0.116792	0.745824	0.237809	0.433528	0.658806	-0.579087	0.146452	0.41492	0.876472	0.660418	-0.338217	0.352746	-0.187095	0.0969741	0.121626	0.900301	-0.0370581	0.12396	-0.190775
Kaempferol 7-(6''-galloylglucoside)	-1.14846	-2.03028	-1.14304	-1.12281	-0.722326	-2.106	1.19534	1.20792	1.53545	0.692771	1.11623	1.49724	0.531241	1.14473	0.815131	-0.125516	0.382899	0.676116	-0.15399	0.076718	-0.355401	0.137187	-1.63573	-0.465413
L-Allo-Isoleucine	-0.380908	-0.535733	-0.341064	-0.371197	-0.481271	-0.626317	0.602425	0.042295	0.441212	0.166977	0.349681	1.04107	-0.490722	-0.00326622	-0.759538	-0.969408	-0.578447	-0.662788	0.838275	0.610223	0.705903	0.629054	0.415748	0.357793
L-Glutamine	-0.276887	-0.417725	-0.560491	-0.350513	-0.442137	-0.059667	1.06831	0.907229	0.954422	1.30823	1.08967	1.2767	-0.834249	-0.655116	-0.726988	-0.982353	-1.05862	-1.49248	0.298238	0.148486	0.279229	0.110741	0.201692	0.214275
L-Homoserine	-0.347426	-0.523167	-0.527643	-0.505429	-0.520773	-0.279424	0.765844	0.656206	0.804975	0.743788	0.733348	0.881341	-0.615351	-0.32128	-0.555418	-0.520342	-0.483136	-0.691162	0.302946	0.0559268	0.34484	0.103095	0.230018	0.268221
L-Isoleucine	-0.402573	-0.604824	-0.45489	-0.417263	-0.625024	-0.451832	0.383975	0.0273229	0.259204	0.531052	0.598562	0.725787	-0.602465	-0.12764	-0.720667	-0.745957	-0.595862	-0.63426	0.799683	0.624455	0.812301	0.454131	0.605284	0.5615
L-Saccharopine	0.111536	-0.446462	-1.4675	-0.328277	-0.421594	0.296511	1.05639	0.411923	0.944681	1.12089	0.276691	0.676144	-0.29546	-1.08839	-0.191425	0.077071	-0.333439	-0.921703	0.216732	-0.146616	0.177664	-0.0922688	0.055112	0.311783
L-Tryptophan	0.00711344	-0.207849	-0.568531	0.0719965	-0.290184	-0.0834189	0.374058	0.732751	0.256745	0.42482	1.12378	1.75912	-0.867354	0.512111	-0.976169	-1.09792	-0.226181	-0.144703	0.349306	-0.23812	0.0883316	-0.392013	-0.270113	-0.337581
Letrozole	-0.60109	-0.725492	-0.730014	-0.719596	-0.747741	-0.433002	0.124275	0.253147	0.329026	0.22443	-0.031553	0.0758914	0.700247	0.352786	0.378535	0.44864	0.180301	0.501825	-0.0507857	-0.0684257	0.376084	-0.0952091	-0.0950386	0.35276
Malic acid	1.10339	0.683684	0.554699	0.908173	0.797115	-17.9754	0.477747	0.977553	0.770078	0.203305	1.20474	1.07593	0.5523	0.309132	0.942707	0.829698	1.01315	1.12677	0.412928	1.07104	0.957311	1.10366	0.0178505	0.882409
Melicopine	-2.39137	-1.7689	-1.45173	-0.0248067	-1.33666	-1.44875	0.594035	0.625612	1.08138	1.111	0.154446	0.322686	0.550669	0.111779	0.749879	0.639709	0.504285	0.353146	-0.0653556	0.216259	0.656497	0.214384	0.605241	-0.00342975
Miraxanthin-I	-1.0939	-1.09331	-0.986046	-0.671585	-1.16029	-0.936935	0.113689	0.880069	0.553206	0.16413	0.23649	0.188903	1.2544	0.466472	0.706429	0.59004	0.431219	1.07191	-0.4361	-0.338213	0.262527	-0.0949747	-0.560846	0.45271
Mitomycin B	-0.351749	-1.0162	-0.568159	-0.886757	-0.120863	-0.674997	-0.139978	0.120566	-0.0604261	-0.597465	-0.330892	-0.542088	0.544147	0.434605	0.497597	0.230519	0.679983	1.03339	-0.32532	0.450826	-0.0122958	0.561318	0.365014	0.709229
Molybdopterin	-1.42468	-1.52313	-0.921959	-1.66393	-0.739811	-1.11978	0.163775	0.147653	0.0916723	0.335286	-0.110953	-0.340134	0.356679	0.2846	0.693884	0.690589	0.596535	0.383415	0.170825	0.731965	0.895032	1.00676	0.797759	0.497949
Muricatenol	-0.715382	-1.26778	-1.56479	-0.750224	-0.418816	-0.527396	1.81361	1.66587	1.48456	1.58847	1.46518	1.38138	-0.797465	-0.850956	-1.55831	-1.37945	-0.352701	-0.867319	0.353325	0.677431	0.296858	0.0791444	0.382711	-0.137938
N-(2R-Hydroxyhexacosanoyl)-2S-amino-1,3S,4R-octadecanetriol	-0.292886	-0.0250461	-2.59374	0.423316	-0.362514	-0.815351	-2.21565	0.783152	-0.758672	-0.309055	1.43681	1.063	0.0190262	1.31254	-0.119384	0.547334	0.71388	1.17241	0.659971	-0.0927577	-0.362186	-0.99513	0.077034	0.733902
N-Acetyl-L-phenylalanyl-L-diiodotyrosine	-0.450136	-2.09168	-1.46143	-0.80132	-1.38216	-1.22816	1.37531	1.06381	1.32745	1.40914	0.676541	1.13938	0.75372	0.212812	0.105566	0.499331	-0.155592	-0.203153	0.152679	-0.0157068	-0.430391	-1.02729	0.279763	0.251515
N-Adenylylanthranilate	-2.34386	-2.00738	0.628848	-0.31161	2.75618	-2.05605	4.90522	1.02262	0.105627	1.23574	-0.753454	-1.51896	2.82897	-2.71002	1.44887	-0.985097	0.518941	-0.335731	-2.92481	2.42474	1.02373	-1.69593	-0.742852	-0.51372
N-Pyruvoyl-5-methoxy-3-hydroxyanthranilate	-0.581671	-1.21255	-0.675194	0.00238363	-0.224342	-0.50558	-0.401597	-0.621704	0.0410252	-0.270234	-0.311535	-0.313625	1.48704	-0.0744942	0.283805	-0.00775299	1.39851	0.616861	-0.201233	0.703421	0.139748	0.688323	0.0180348	0.0223529
N-[(5-Hydroxy-2-pyridinyl)methyl]adenosine	-1.27801	-1.38649	-1.16648	-1.34865	-0.220582	-0.792554	0.8144	1.87663	0.931396	0.60519	0.446395	0.476064	0.660569	0.477378	0.240901	-0.15156	-0.151754	1.29635	-0.648115	-0.160197	0.504663	-0.00595655	-0.98217	-0.0374118
N-[4'-hydroxy-(E)-cinnamoyl]-L-aspartic acid	-0.304802	-0.648402	0.0363887	0.0627383	0.4148	-0.982619	-0.253309	2.78123	0.258141	0.116626	0.0173262	0.315574	0.0903767	-0.242573	-0.14051	-0.0259919	-0.354254	-0.144338	0.194012	0.0273044	-0.500712	0.335575	-0.102483	-0.950097
Neosurugatoxin	-0.321286	-0.700995	0.13118	-0.715753	0.0255983	-0.635616	0.653406	0.816299	0.626936	0.605886	0.373013	0.600368	0.890297	0.0797266	0.88368	-1.71432	-0.100281	0.474754	-0.663313	0.209835	0.49577	-0.141169	0.260902	-2.13492
Oxapyrazon	-0.0248882	-0.421226	-0.703224	-0.264427	-0.229632	-0.328986	0.498886	0.425552	0.453428	0.438807	0.309898	0.438394	0.373599	0.419497	0.31912	0.286931	0.562891	0.691799	-0.416008	-0.557557	-0.631871	-0.770705	-0.65766	-0.212618
PA(14:0/24:0)	-0.80606	-0.30018	-0.827136	0.345108	-0.777211	-1.11482	-1.96646	1.08113	-0.844589	0.220299	1.15211	1.33594	-0.223467	1.04294	0.440502	0.693352	0.399374	1.03383	0.606747	0.0154028	-0.969953	-1.13674	0.00300218	0.596879
PA(22:4(7Z,10Z,13Z,16Z)/22:5(4Z,7Z,10Z,13Z,16Z))	-0.640242	-0.181518	-1.34818	-0.0350188	-0.62779	-0.424373	-0.621007	0.609611	0.0665383	-0.24093	0.86	0.874605	-0.205927	0.281329	0.0612154	0.293987	0.284674	0.192349	0.40893	0.249433	-0.306202	-0.151271	0.187517	0.412267
PC(16:0/24:1(15Z))	-0.0622883	-0.50052	-0.898138	-0.0388896	-0.485913	-0.433342	-0.347571	-0.621148	-0.315521	-0.526889	0.339533	0.224992	-0.594414	0.249764	0.462341	-0.11263	0.669991	-0.199866	0.918585	0.751755	0.606165	-0.128227	0.330697	0.711533
PE-NMe(22:2(13Z,16Z)/24:1(15Z))	-2.60074	-0.692848	-13.9839	-1.01575	-1.14219	-0.172132	1.10455	1.3815	1.19981	1.16998	1.09181	1.1459	1.16419	1.39564	1.00356	1.31525	1.25764	1.76741	1.29565	-0.0559051	0.132843	1.07348	1.04677	1.11753
Perfluorohexane sulfonic acid	-0.038612	-0.550061	-0.463964	-0.455339	-0.0824133	-0.0105301	0.572644	0.584851	0.565517	0.125416	0.431236	0.473473	0.407689	0.425208	0.481789	0.227709	0.324425	0.810027	-0.276542	-0.808022	-0.436132	-0.822813	-0.759701	-0.725855
Phloroacetophenone 6'-[xylosyl-(1->6)-glucoside]	-0.753991	-1.90339	-1.11635	0.104114	0.0498042	-1.06162	0.945718	-0.341251	-1.02701	-0.920841	-0.694021	-0.351439	-1.69552	0.579196	1.59963	1.90063	-0.078367	0.0446735	0.296898	0.571023	1.18345	0.0983602	0.753764	1.81654
Phosphoramide mustard	-0.793335	-0.989002	-0.734903	-0.960538	-0.91998	-2.3845	-0.427783	-0.162446	-0.440606	-0.467254	-0.241168	-0.150622	1.35695	1.00585	1.18165	0.939321	0.860584	1.07674	0.431632	0.436454	0.364014	0.380476	0.321296	0.31717
Piperazine phosphate	-1.65067	-0.179531	0.446904	-1.77464	0.0391595	-0.0910298	1.27955	1.17172	1.182	1.08283	1.27284	1.72155	-1.5955	-0.0684938	-0.514298	0.926292	-0.217022	-0.763768	0.140669	-0.00243558	-0.359279	0.102924	-0.147565	-2.0022
Pretetramid	-0.882617	-1.27671	-0.55827	-1.36545	-0.349152	-0.833385	-0.0521229	0.404573	-0.189139	-0.256737	-0.339783	-0.473532	0.692776	0.30175	0.344382	0.910747	0.272852	0.626651	-0.15589	0.703383	0.793727	0.7063	0.323762	0.651888
Propenoyl-CoA	-0.725986	-0.900139	-1.04824	-0.64889	-2.73583	-0.376923	0.843502	0.499928	1.0835	0.86348	0.551683	0.52881	0.892923	0.496793	0.393985	0.281667	0.244537	0.380867	-0.119038	-0.28308	0.318189	0.0489336	-0.309607	-0.281064
Pyraflufen-ethyl	-0.310416	-0.837682	-0.820373	-0.650013	-0.565778	-0.614599	0.837732	0.635852	0.957644	0.956861	0.542426	0.667001	0.293271	-0.232689	0.157676	0.0434228	-0.0660408	0.0975048	-0.0759632	-0.245641	-0.230053	-0.276732	-0.263079	-0.000330304
Pyridoxine phosphate	-0.36547	-0.252851	0.00407169	-0.0335053	0.00238374	-0.493204	0.902029	0.509681	0.690841	0.45726	0.623115	0.58411	0.051352	-0.0203757	-0.137353	-0.683099	-0.170003	-0.346632	-0.0146678	-0.0155791	-0.460896	0.0779537	-0.411286	-0.497876
Quercetin 3-O-[beta-D-xylosyl-(1->2)-beta-D-glucoside]	-0.71346	-0.86828	-0.423915	-0.773744	-0.434246	-0.70942	0.646336	0.58278	0.765661	0.306139	0.776208	0.661933	0.595342	0.572323	0.258864	-0.110341	0.19466	0.354963	0.0312333	-0.448416	-0.0880163	-0.0442898	-0.695302	-0.437011
Rugosinone	-1.51612	-1.73056	-0.586722	-2.13782	-0.429704	-1.22799	-0.0899697	0.549879	-0.106241	-0.550594	-0.33864	-0.78082	0.929821	0.671282	0.63921	1.19161	0.384701	0.759481	0.152462	0.866502	0.976015	0.791205	0.635837	0.947174
S-Nitrosoglutathione	-0.564273	-0.859454	-0.516195	-1.02921	-0.186654	-1.16389	-0.129046	0.335347	-0.0681827	-0.479227	-0.245596	-0.527572	0.550171	0.512674	0.474738	0.330551	0.474601	1.07086	-0.394346	0.544208	0.417689	0.540719	0.435418	0.476673
SM C16:1	-0.707736	-0.616015	-0.488451	-0.519399	-0.420245	-1.17635	-0.0183439	0.0370791	0.213577	-0.0729416	-0.0473887	0.0534804	0.562798	0.139875	0.468699	0.208974	0.0689895	0.017886	0.720105	0.295899	0.338985	0.408776	0.239373	0.292373
Samaderin A	-0.982192	-0.838923	-0.943639	-0.762098	-0.838823	-0.709192	0.236376	0.569717	0.417343	0.172017	0.296066	0.0786011	1.23319	0.569827	0.824342	0.858337	0.510933	0.87372	-0.47421	-0.280242	-0.0226929	-0.373139	-0.622366	0.207048
Scoparone	-0.389302	-0.429043	-0.491464	-0.363373	-0.484867	-0.996607	0.425118	-0.254059	0.24298	0.0808909	-0.411662	-0.0292101	0.455131	0.0184517	-0.162578	-0.181301	0.158951	-0.305563	0.498187	0.546572	0.600875	0.622633	0.386553	0.462685
Se-Propenylselenocysteine Se-oxide	-3.79528	-2.42963	-2.50225	-3.83649	0.858288	-3.33228	0.723515	0.959432	0.770967	0.75656	0.940304	0.913652	1.49726	0.94431	0.871313	0.765038	0.875885	0.830622	0.859132	0.701672	0.665874	0.753125	0.596522	0.612454
Sinapic acid	-0.174234	-0.738589	-0.346549	-0.558264	-0.454115	-0.343698	-0.0519214	-0.240266	0.153551	0.238116	-0.120682	-0.192289	0.172264	0.0964811	-0.340867	0.0509614	-0.221459	-0.241926	0.56891	0.297453	0.786148	0.437232	0.689349	0.534393
Sinigrin	-1.60737	-2.2042	-1.63159	-1.50987	-1.25861	-2.77817	0.376438	1.32829	0.89599	0.290018	0.561555	0.56244	2.19334	0.764454	1.48198	1.29854	0.430149	1.69908	-0.873298	-0.622403	0.289346	0.419716	-0.416208	0.310374
TG(20:1(11Z)/20:1(11Z)/20:1(11Z))	-0.354206	-0.607345	-1.09237	-0.832583	-0.243046	0.317028	0.432013	-1.4073	0.484559	0.0538031	0.261884	-0.294291	0.0931341	-0.14382	0.357134	0.42075	-1.09444	-0.314818	0.688968	0.453334	0.761971	0.760679	0.711396	0.587569
UDP-2-deoxyglucose	-0.295486	-0.655677	-1.22737	-0.43786	-0.630407	-0.251229	0.581652	1.00421	0.516653	0.582895	1.47922	1.78615	-0.255228	0.210263	-0.221275	-0.122243	0.124246	0.12087	-0.00445801	-0.753303	-0.313836	-0.702368	-0.420003	-0.115411
Violaceinic acid	-1.16503	-1.41733	-1.10904	-1.24381	-0.301813	-0.717437	0.808353	1.84179	0.928903	0.567117	0.405444	0.446442	0.626858	0.388038	0.249051	-0.0936832	-0.0906957	1.26475	-0.531997	-0.190655	0.478288	0.00495273	-1.06396	-0.0845513
Xanthurenate-8-O-beta-D-glucoside	-1.04013	-1.48094	-0.0956878	-1.31527	1.14806	-1.73082	-0.993424	-0.99156	1.15588	-1.36007	0.785175	1.00098	0.496073	0.244828	0.196164	0.0909305	0.098107	0.211672	0.196322	0.82386	0.929944	0.740828	0.506881	0.382205
[3-(3,5,7-trihydroxy-4-oxo-3,4-dihydro-2H-1-benzopyran-2-yl)phenyl]oxidanesulfonic acid	-11.5687	-11.5687	1.49468	0.168435	2.57443	0.253609	3.39017	0.0583772	3.65756	2.77108	2.90841	-0.114458	1.94117	0.193741	1.728	1.95891	0.862397	1.68676	3.00598	1.36308	1.72601	-11.5687	1.25444	1.82322
[4-({[7,8,8,12,13,22-hexahydroxy-19-(hydroxymethyl)-3,6,16-trioxo-2,17,20,23-tetraoxapentacyclo[16.3.1.1.00tricosa-4,10,12,14-tetraen-21-yl]oxy}carbonyl)-2,6-dihydroxyphenyl]oxidanesulfonic acid	-0.810092	-0.696843	-0.959122	-1.38439	-0.694336	-0.246693	0.203491	-0.584751	0.386952	0.407925	-0.759199	-0.876139	0.292472	-0.134821	0.318629	1.12909	0.499019	-0.14863	0.286783	0.415868	1.06614	0.643567	0.728019	0.917054
alpha-1,5-L-Arabinotriose	-1.14402	-1.77289	-0.408017	-2.02894	-0.19723	-1.41953	0.0460113	0.8315	-0.290766	-0.0108386	-0.176498	-0.0457004	0.962181	0.759781	0.911127	0.825188	0.456408	0.82796	-0.714382	0.610581	0.372656	0.391773	0.384274	0.829378
beta-Cotonefuran	-1.22121	-0.811526	-0.809388	-1.20251	0.494147	-0.465484	0.848458	0.205747	1.02786	0.739792	0.288419	0.126446	0.19741	-0.497827	-0.961194	0.152067	0.468112	-0.398077	-0.393504	0.981644	0.677077	0.79932	0.569553	-0.815323
dTDP-3-amino-3,4,6-trideoxy-D-glucose	0.0636311	-0.444962	-0.944476	-0.164659	-0.371617	0.0800487	0.828916	0.706456	0.716803	0.655385	0.628889	0.805555	0.0113987	-0.492144	-0.348309	-0.307723	-0.28133	-0.431664	0.333824	-0.448231	-0.122202	-0.415388	-0.0919264	0.0337236
dTDP-4-oxo-2,3,6-trideoxy-D-glucose	0.00686561	-0.830485	-0.699759	-0.486222	-0.243029	0.150625	1.19074	1.07028	1.02551	1.10574	0.574472	0.864247	-0.111786	-0.748048	-0.405227	-0.481923	-1.06566	-1.45493	0.487874	-0.08357	0.202148	-0.0451633	0.238741	-0.26144
dTDP-D-mycaminose	-0.621384	-0.771628	-0.929679	-1.06249	-1.02905	-1.28397	0.785865	0.888474	0.913688	0.930703	0.785753	0.801077	-0.11858	-0.0712396	-0.536071	-0.327629	-0.242714	-0.12837	0.119291	0.177969	0.134536	1.08531	0.483726	0.0164172
dTDP-L-olivose	-0.00611372	-0.529921	-1.17711	-0.420162	-0.361472	0.187193	0.899266	0.734149	0.713985	0.770401	0.75687	0.890481	0.00146143	-0.389185	-0.285909	-0.285991	-0.373097	-0.378148	0.203436	-0.615984	-0.103853	-0.339457	0.0737247	0.0354363
m-Trigallic acid	-0.474268	-0.227442	-0.328193	-0.207921	-0.299247	-0.23542	0.654863	0.500774	0.706764	0.540781	0.693164	0.647905	-0.0558748	-0.170846	-0.260227	-0.403656	-0.0715617	-0.302139	-0.143295	0.169223	-0.381905	0.134766	-0.211486	-0.274759
meso-Tartaric acid	-0.350804	0.750147	-0.914877	0.0538409	-3.54133	0.626448	-0.182877	1.40692	1.11387	0.877846	-0.0833513	0.0832621	-0.75287	-0.338163	0.284083	0.318317	0.0668527	0.0916949	-0.9801	-0.594047	0.813834	-0.321331	0.740977	0.831661
p-Chloromercuribenzoate	0.0461486	-0.436141	-0.994245	-0.244685	-0.534153	0.282407	1.23617	0.576593	1.22194	0.986897	0.550403	0.62266	-0.368705	-1.0451	-0.474123	-0.233206	-0.528721	-1.04402	0.168816	-0.355115	0.408445	-0.23888	0.215278	0.181348
Carboplatin	-13.4615	-13.4615	-13.4615	-13.4615	-13.4615	-13.4615	4.67457	4.24458	4.49561	4.65242	4.65238	3.78433	4.70479	3.95377	3.532	4.59076	4.39063	4.00106	4.38761	5.11502	5.12582	5.30605	4.79384	4.36374

## Sheet: metabolite-differential-S
Table S1B. Normalized metabolic profile of DAMs in S var. (matrix of log2 fold change)
Metabolite	S_CK_1	S_CK_2	S_CK_3	S_CK_4	S_CK_5	S_CK_6	S_1_1	S_1_2	S_1_3	S_1_4	S_1_5	S_1_6	S_3_1	S_3_2	S_3_3	S_3_4	S_3_5	S_3_6	S_5_1	S_5_2	S_5_3	S_5_4	S_5_5	S_5_6
Asparenomycin A	-10.6835	-10.6835	3.84783	-10.6835	4.68878	4.73503	2.74378	2.61047	-10.6835	-10.6835	3.44028	3.23409	-10.6835	2.57654	-10.6835	-10.6835	3.08114	-10.6835	10.2058	10.5016	11.3314	11.6752	11.0904	10.3887
Betanidin	-7.09871	-7.09871	4.84707	-7.09871	-7.09871	3.68983	-7.09871	-7.09871	-7.09871	4.931	-7.09871	-7.09871	3.70512	-7.09871	-7.09871	-7.09871	-7.09871	4.7732	11.0328	11.5109	12.5506	12.024	12.3226	10.8961
2-amino-4-({1-[(carboxymethyl)-C-hydroxycarbonimidoyl]-2-{[2-hydroxy-3-(4-hydroxy-2-methoxyphenyl)-1-phenylpropyl]sulfanyl}ethyl}-C-hydroxycarbonimidoyl)butanoic acid	1.27691	1.5806	2.29469	3.07415	1.45368	2.58427	5.49141	5.50128	4.31784	-0.0776772	0.851436	0.319961	-0.46603	-11.382	-11.382	-11.382	-11.382	-11.382	4.03671	5.77425	4.39344	2.66894	5.55819	6.27615
22-Oxo-docosanoate	6.17757	5.20987	7.08317	7.8428	4.01851	5.59444	8.4545	8.64056	-9.49234	3.92103	-9.49234	-9.49234	-9.49234	-9.49234	3.87742	-9.49234	-9.49234	-9.49234	5.08581	4.09177	4.10729	-9.49234	5.02083	6.30552
3'-Phosphoadenylylselete	3.46779	2.93102	3.29328	4.31729	2.53313	3.5886	4.04505	3.71507	2.82685	0.907205	0.46758	1.17411	-2.59656	-14.2748	-1.25464	-14.2748	-14.2748	-1.13858	3.00103	3.0855	1.98077	0.113389	2.34442	4.02198
3-Noprenyl-4-hydroxybenzoate	2.95102	2.91385	3.42457	4.14625	1.62362	3.30998	5.19636	4.4874	2.72216	1.86348	1.81036	0.89082	-14.5779	-14.5779	-14.5779	-3.33233	-1.57981	-0.367921	2.69868	2.7517	1.99877	0.623698	2.63183	2.96917
Bromucozole	4.57073	3.34387	4.15629	4.72006	3.02226	4.43283	5.94411	5.43427	3.70256	3.20684	3.22666	3.4867	-14.2741	-14.2741	-0.802022	-14.2741	-14.2741	-0.567388	2.01607	3.17365	-0.896361	-0.85981	1.37573	4.40926
CE(20:0)	3.95375	2.98689	4.55069	5.14928	2.42351	3.24235	6.41649	5.48468	3.66456	5.00332	4.61439	3.80924	-1.78546	-15.3393	-15.3393	-15.3393	-15.3393	-15.3393	4.26934	5.97248	4.00318	2.34252	6.04739	4.54791
CE(20:1(11Z))	2.28093	1.55233	2.5905	3.12146	0.536776	1.5629	4.43099	3.55573	2.19261	-0.405459	-1.23541	-0.774211	-3.27556	-20.8131	-2.33841	-3.40852	-3.692	-4.86447	2.43664	3.81537	2.44256	1.4097	4.01657	4.86204
DG(16:0/0:0/24:0)	3.67687	3.21154	4.05018	4.44354	2.21914	3.30615	5.52101	4.98941	3.86116	1.46634	0.898914	0.927651	-14.7839	-14.7839	-14.7839	-3.94776	-14.7839	-2.79486	4.04334	5.00748	4.01681	3.2568	5.17788	5.80401
DG(20:0/0:0/22:4n6)	2.19125	1.87022	2.3224	2.80906	0.708322	1.82779	3.76508	3.31033	2.3542	0.29429	-0.490435	0.0495566	-16.608	-5.66916	-4.61937	-4.05756	-4.58307	-3.53521	2.46569	3.50916	2.69016	1.71803	3.58321	4.09402
Docosanoic acid	3.80075	2.85167	4.24492	4.57676	3.00155	3.38976	5.73479	4.83851	3.71995	1.88898	-0.585263	0.432067	-13.0026	-13.0026	-2.18156	-13.0026	-13.0026	-13.0026	4.54053	5.43344	4.22245	3.67191	5.41433	6.01745
Iohexol	8.24889	4.23065	9.10428	10.6879	-9.07378	5.9561	13.4625	11.7663	8.26086	-9.07378	-9.07378	-9.07378	-9.07378	-9.07378	-9.07378	-9.07378	-9.07378	-9.07378	5.86804	9.58184	-9.07378	-9.07378	9.94152	11.7766
PA(20:5(5Z,8Z,11Z,14Z,17Z)/24:1(15Z))	2.56557	1.00338	2.3119	3.06276	0.657814	1.85377	4.29876	3.47205	2.27877	1.04845	-1.07138	-1.54019	-1.97521	-1.89508	-12.9865	-0.944204	-12.9865	-12.9865	3.1656	4.46366	3.82676	2.67344	4.66849	5.03427
PE-NMe2(16:0/24:0)	4.08953	3.2346	4.42065	4.22139	2.93039	3.31959	5.17328	4.34774	2.44498	2.46539	1.86711	2.08229	-13.3095	-1.77447	-2.17521	-13.3095	-13.3095	-1.87889	-0.911726	1.14391	1.64	-0.54796	1.57918	2.25672
PE-NMe2(18:0/22:5(4Z,7Z,10Z,13Z,16Z))	7.36054	-7.18596	9.68027	11.1067	5.61079	-7.18596	14.3772	12.5576	6.04194	-7.18596	-7.18596	-7.18596	-7.18596	-7.18596	-7.18596	-7.18596	-7.18596	-7.18596	-7.18596	10.2965	-7.18596	-7.18596	10.8284	12.7436
PS(18:2(9Z,12Z)/24:1(15Z))	5.20318	6.00855	6.09089	7.19383	3.10215	5.40809	8.16634	7.30162	5.4003	3.94726	1.82811	-9.62986	-9.62986	-9.62986	-9.62986	-9.62986	-9.62986	-9.62986	2.68264	4.82971	-9.62986	1.91159	3.26722	4.69736
PS(18:3(6Z,9Z,12Z)/24:1(15Z))	2.48264	2.62138	2.85601	3.59574	1.55203	2.65588	4.63547	3.80251	2.24951	1.11352	1.02001	0.62782	-4.83724	-15.9714	-4.85856	-3.59126	-3.15096	-1.84054	1.2581	2.04868	0.477681	-2.18101	1.43347	2.00051
Perfluorooctylsulfonyl fluoride	1.32423	2.14751	2.38519	2.98213	1.34881	1.16241	3.15608	2.88059	1.28374	1.71595	1.27401	1.05245	-16.9893	-0.484057	-2.28853	-16.9893	-1.0492	-2.37022	2.90587	2.68214	2.74906	3.02813	2.83198	3.26022
Roxarsone	3.02788	2.96168	2.659	3.69981	2.09557	2.68856	3.56054	2.91202	1.74587	0.854997	1.04246	0.92229	-3.11728	-3.72829	-1.73819	-16.5371	-3.33857	-1.00898	0.709382	-0.0195234	0.0838237	-1.08503	-0.637234	2.24632
TG(14:1(9Z)/18:4(6Z,9Z,12Z,15Z)/14:1(9Z))	4.15527	3.69905	4.03818	5.14204	-0.180355	3.76059	6.59375	5.84539	3.61468	2.16114	1.97085	0.875774	-11.5552	-11.5552	-0.200891	-11.5552	-0.164087	-11.5552	3.17723	3.68361	2.18407	-11.5552	3.21876	4.20113
TG(i-20:0/10:0/10:0)	3.86434	-6.97869	-6.97869	6.97541	4.01864	6.3439	9.30208	9.11359	7.15257	4.87137	-6.97869	-6.97869	-6.97869	-6.97869	-6.97869	-6.97869	-6.97869	-6.97869	5.45383	5.61672	5.17653	-6.97869	4.26071	4.61594
1alpha,5alpha-Epidithio-17a-oxa-D-homoandrostan-3,17-dione	6.32407	6.08168	-8.57934	7.11367	4.72604	-8.57934	9.24388	7.33687	6.11898	-8.57934	-8.57934	-8.57934	-8.57934	-8.57934	-8.57934	-8.57934	-8.57934	-8.57934	6.06639	8.38863	6.87412	7.09984	9.27434	9.72426
4-Hydroxycinmyl alcohol 4-D-glucoside	1.17827	0.784998	0.967572	0.027386	1.47606	1.69776	-1.66588	1.09524	1.04107	0.583423	-1.15972	-0.0464103	-15.6804	-15.6804	-15.6804	-0.0962773	-0.18899	-0.521733	6.33099	6.54778	7.42089	7.83644	7.17324	6.55923
Chromopyrrolate	3.20012	2.44683	2.05131	2.68145	4.21806	2.42596	1.82582	1.52488	3.09049	3.81467	-12.101	2.49799	-12.101	-12.101	-12.101	-12.101	-12.101	-12.101	8.26919	8.76085	9.65274	10.0018	9.46904	8.77556
DG(22:4n6/0:0/22:6n3)	5.87369	-9.18458	7.6104	8.06306	4.22216	5.50278	10.2023	9.4104	5.91198	-9.18458	-9.18458	-9.18458	-9.18458	-9.18458	-9.18458	-9.18458	-9.18458	-9.18458	6.47886	9.32287	7.52271	-9.18458	10.0425	10.8666
N-(2R-Hydroxyhexacosanoyl)-2S-amino-1,3S,4R-octadecanetriol	5.99085	6.04324	8.17644	7.94066	-8.70111	5.14645	10.1157	8.44301	-8.70111	-8.70111	-8.70111	-8.70111	-8.70111	-8.70111	-8.70111	-8.70111	-8.70111	-8.70111	5.9872	8.04601	5.90701	4.65722	8.9011	10.3573
N-Heptanoylsolamine	-8.47636	6.54278	7.62843	9.35848	-8.47636	8.23323	10.9992	10.8693	8.79553	-8.47636	-8.47636	-8.47636	-8.47636	-8.47636	-8.47636	-8.47636	-8.47636	-8.47636	8.41931	8.87637	5.36386	-8.47636	8.13521	8.49458
PA(14:0/24:0)	4.69372	4.8548	7.59761	6.80632	4.61243	-8.66708	10.3559	8.56278	5.85666	-8.66708	-8.66708	-8.66708	-8.66708	-8.66708	-8.66708	-8.66708	-8.66708	-8.66708	7.07375	9.25145	5.59985	-8.66708	9.82673	10.2459
PA(22:4(7Z,10Z,13Z,16Z)/22:5(4Z,7Z,10Z,13Z,16Z))	5.37976	2.38007	5.37803	6.68583	-8.72021	5.12444	7.36667	7.27258	4.95318	-8.72021	-8.72021	-8.72021	-8.72021	-8.72021	-8.72021	-8.72021	-8.72021	-8.72021	6.14109	7.84387	6.99855	5.48588	8.08011	8.11203
Tolrestat	0.346425	0.189011	0.431164	-0.338299	0.597979	0.832256	-0.594103	0.472052	1.05151	1.65669	0.162233	0.864225	-2.85856	-1.63175	-16.3882	-2.80054	-0.763887	-16.3882	5.12996	5.42532	6.2469	6.74285	6.11113	5.50377
Cer(d18:0/25:0)	8.23425	7.73703	7.44278	8.62921	6.84182	7.6416	8.31252	6.41466	2.77812	3.153	-9.43459	1.35546	-9.43459	-9.43459	-9.43459	-9.43459	-9.43459	-9.43459	3.2235	3.71872	-9.43459	-9.43459	3.85541	5.57325
Ceramide (d18:1/25:0)	9.92326	8.77168	9.53401	10.7262	7.2618	9.12439	11.1654	8.90808	4.95074	-9.47176	-9.47176	4.05182	-9.47176	-9.47176	-9.47176	-9.47176	-9.47176	-9.47176	-9.47176	5.80893	-9.47176	-9.47176	6.08208	7.88098
PC(18:0/22:5(4Z,7Z,10Z,13Z,16Z))	7.58302	6.49336	7.9499	9.00719	4.98999	6.87395	9.24952	6.56407	1.66459	1.72613	2.91985	3.67022	-9.73059	-9.73059	1.77669	-9.73059	-9.73059	-9.73059	1.65121	-9.73059	2.40693	-9.73059	-9.73059	3.31814
Phosphonoformyl-CMP	8.38234	7.60354	8.74523	-5.7547	8.88311	7.44516	8.8568	7.86896	7.49713	-5.7547	7.76643	-5.7547	-5.7547	-5.7547	-5.7547	-5.7547	-5.7547	-5.7547	-5.7547	-5.7547	-5.7547	-5.7547	7.51708	-5.7547
(3''-Apiosyl-6''-malonyl)astragalin	1.52809	1.59606	1.65182	1.6892	1.73195	1.6712	0.117687	0.349839	0.537975	0.316813	0.792275	0.800391	-0.571793	-1.32491	-0.537532	-1.00211	-0.612487	-0.421939	-0.772327	-0.803782	-1.6546	-3.37221	-1.40482	-0.304794
({7,8,9,12,13,14,17,18,19,25,29-undecahydroxy-4,22,27-trioxo-3,23,26-trioxahexacyclo[13.10.3.1,00,0]nonacosa-5(10),6,8,11,13,15(28),16,18,20-nonaen-24-yl}methoxy)sulfonic acid	-0.37363	0.0261134	0.251859	0.250274	0.612339	0.440971	-0.0525154	0.572815	0.784088	0.0707723	0.845889	0.416465	0.63134	1.21131	1.15306	0.807342	1.10104	1.10286	-0.408445	-1.72209	-3.02804	-1.62345	-1.78949	-1.28086
1-Amino-2,4-dibromoanthraquinone	0.660336	0.299912	0.67522	0.526698	0.4577	0.192502	0.016068	0.63026	0.0850375	0.430537	-0.281987	0.828743	0.821522	0.893658	0.924754	0.899636	0.72019	0.747	-1.33358	-2.41043	-1.05135	-2.25864	-1.60114	-0.872653
1-Chloro-2,2-bis(4'-chlorophenyl)ethylene	0.417178	0.304905	0.61053	-0.178032	0.524119	0.609361	0.467455	0.987028	1.56579	0.649072	1.02071	0.96053	-0.795424	-0.499141	-0.371504	-0.645378	-0.481069	0.248879	-0.629957	-0.0378105	-2.06196	-1.479	-0.792836	-0.393431
1-Phosphatidyl-1D-myo-inositol 3,4-bisphosphate	0.70919	0.246422	0.459216	0.423619	0.91002	0.70079	0.370881	1.04147	0.603834	0.475335	0.645973	0.877917	0.0632094	-0.0320253	0.536082	-3.03737	0.218532	0.364119	-0.40005	-0.453213	-0.953916	-2.08837	-0.952015	-0.729653
19-Bromoaplysiatoxin	0.652056	0.514104	0.678428	0.840552	0.787479	0.253554	0.375206	0.584872	0.523427	0.120484	0.0596587	-0.0430361	0.207903	0.679728	0.484142	0.295492	0.768172	-0.040238	-0.927759	-0.773013	-1.94707	-2.0007	-1.14066	-0.95278
2, 4-Diacetylphloroglucinol	0.739914	0.762266	0.780779	0.617043	0.886479	0.554488	0.818594	0.745727	0.489049	0.577798	0.533097	0.759547	-0.305493	-0.340163	-0.30609	-0.430596	-0.346603	-0.415293	-0.841607	-0.832527	-1.1575	-1.57691	-1.07295	-0.639051
2,3,4,5-Tetrachloro-4'-biphenylol	0.444498	0.132141	0.653002	1.04027	-0.203085	-0.0499657	1.45837	-0.0395653	1.22241	1.20249	1.3084	1.41414	-1.83659	1.20681	1.27838	1.22169	-1.84099	-1.97362	-1.96928	-1.17845	-2.0057	0.551684	-1.05512	-0.981922
2,3-Di-O-phytanyl-sn-glycerol	1.48783	1.32831	1.48926	1.40493	1.85328	1.52108	1.29368	1.74479	1.33357	1.90266	1.91687	1.61967	-0.108959	0.482252	0.216162	0.19353	-0.110486	-0.517132	-3.14073	-3.16298	-2.51326	-3.2444	-3.53121	-3.45872
2,3-Dihydroxyisovaleric Acid	0.827777	0.713644	0.73648	0.643827	0.954306	0.725373	0.303118	0.176174	0.287375	0.2072	0.153349	0.53028	-0.151698	-0.170886	-0.0218084	-0.0618986	-0.0496042	-0.301311	-0.841223	-0.602498	-1.17889	-1.21953	-1.01323	-0.646327
2,4-Dichlorophenoxyacetate	0.943485	0.839827	0.756134	0.687323	0.910956	0.936354	0.306529	0.639228	0.375517	0.708325	0.758707	0.58336	-0.454815	-0.13222	-0.0250752	-0.349442	-0.641277	-0.602753	-0.84119	-1.21538	-0.76452	-1.07791	-1.21237	-1.12879
2-Amino-5,6-dichloro-3,4,-dihydroquinazoline	0.753019	0.813563	0.269203	0.714491	0.512719	0.435729	-0.0848301	0.321292	-0.1415	0.276548	0.231606	0.223625	0.699823	1.04634	0.813876	0.931355	0.642957	0.79982	-1.20454	-1.54482	-1.56587	-1.95928	-1.77022	-1.2149
2-AminoAMP	0.13661	0.491219	0.380272	0.109848	0.470978	0.44072	0.487572	0.769386	0.860446	0.948249	0.924061	0.959493	0.143523	0.248405	0.191634	-0.00806308	-0.104785	0.101796	-0.725242	-0.929007	-1.23211	-2.70023	-1.11184	-0.852936
2-Phospho-4-(cytidine 5'-diphospho)-2-C-methyl-D-erythritol	0.186011	0.661079	0.0372005	0.498215	0.420035	0.872946	-0.788958	0.384378	0.166309	0.438054	0.531479	0.526149	1.30604	1.43219	1.10997	1.27448	1.0889	1.29622	-1.52972	-1.85357	-1.74542	-1.92881	-2.13916	-2.24403
2-Pyrone-4,6-dicarboxylate	0.790363	0.37684	0.816753	0.428066	0.936866	0.55275	0.559828	0.377375	0.163775	0.407151	0.640558	0.673563	0.323053	0.0148221	-0.281309	-0.440723	0.247546	0.0151398	-1.51117	-0.958336	-0.983194	-1.01446	-1.241	-0.894253
3'-Keto-3'-deoxy-ATP	-0.0481153	0.274838	0.11242	-0.32038	0.120734	0.239789	0.948652	1.08727	1.82941	1.18377	1.30823	1.67766	-0.095058	-0.137407	0.423074	-0.190015	0.00356683	0.199371	-1.1818	-1.40123	-1.50407	-1.63572	-1.40448	-1.4905
3, 5-Tetradecadiencarnitine	0.217766	0.556101	-0.451478	0.392709	-0.197265	0.532787	0.461472	1.03189	1.03145	0.921098	1.1806	0.726472	0.289343	0.66629	-0.356665	0.254718	-0.432956	0.274416	-0.723062	-0.97119	-1.11001	-2.17881	-1.53102	-0.584657
3,3',4,4'-Tetrachloroazobenzene	1.66408	1.33086	1.53435	1.53646	1.38036	1.11258	0.823938	0.563358	-0.335329	-0.422873	-0.233625	-0.261565	-0.159491	0.0266245	-0.131719	-0.20328	0.066835	-0.54889	-1.11049	-0.401066	-1.44384	-3.8902	-0.687667	-0.209411
3,4,5-Trimethoxycinnamic acid	0.8399	0.723082	0.834606	0.629942	0.956814	0.838049	0.450159	0.593485	0.488651	0.721159	0.601782	0.698146	-0.115752	-0.214267	-0.237324	-0.0802463	-0.00958803	-0.0361673	-1.18753	-1.16457	-1.35685	-1.38629	-1.34703	-1.24015
3,5-Dichloro-L-tyrosine	0.650162	0.476908	0.646522	0.833429	0.757002	0.804341	0.844246	1.00755	0.729983	0.678712	0.693381	0.653948	-0.308621	-0.188269	-0.19145	-0.275794	-0.561199	-0.112104	-1.63775	-0.85591	-0.949527	-1.69717	-0.896516	-1.10187
3,5-Dinitro-4-hydroxyphenylpyruvate	0.611853	0.808982	0.598461	0.585619	0.950229	0.65989	0.755257	1.03812	0.824692	0.739857	0.776578	1.00057	-0.0375558	0.0154098	0.330925	0.0222395	0.183701	0.127338	-1.78269	-1.66886	-2.18549	-1.47166	-1.34165	-1.54181
3-Iodo-L-tyrosine	0.196705	0.673598	0.0972367	0.225835	0.49743	0.551656	0.331166	0.757471	0.851661	0.834077	0.96638	0.968793	-0.21481	0.245911	-0.29722	-0.146018	-0.351481	0.113676	-0.790924	-0.846864	-0.960156	-1.63131	-1.57938	-0.493434
3-Methyleneoxindole	0.970751	0.649766	0.794274	0.832146	0.990963	0.619861	0.249607	0.873695	0.352113	0.6122	0.700982	0.679652	0.609363	0.600077	0.662479	0.420629	0.460151	0.408196	-1.52318	-1.46838	-2.31416	-3.02586	-2.31025	-0.845086
3-[(2,6-Dichlorobenzylidene)amino]-6H-dibenzo[b,d]pyran-6-one	0.112436	0.360546	0.202731	0.0932951	0.397844	0.375065	0.616942	0.922888	0.922245	0.869847	1.11899	1.02328	0.0167917	0.146589	0.0775442	0.0812429	-0.0459683	-0.0280904	-0.794804	-1.01743	-1.21291	-1.89251	-1.43602	-0.910543
3-hydroxyguanfacine glucuronide	0.508529	0.761236	0.492347	0.459522	0.644831	0.559023	0.189147	0.458961	0.376015	0.407896	0.576328	0.502019	0.626571	0.783511	0.654888	0.573341	0.451499	0.61566	-1.21553	-1.66632	-1.7291	-2.12216	-1.68428	-1.22394
5-(5-Phospho-D-ribosylaminoformimino)-1-(5-phosphoribosyl)-imidazole-4-carboxamide	0.643177	0.705124	0.821571	0.526948	0.954125	0.72093	0.476703	0.683402	0.67828	0.606435	0.845533	0.73024	-0.0651844	0.0187946	-0.0655629	-0.240787	-0.0152136	-0.0797084	-1.05561	-1.27893	-1.23488	-1.69183	-1.38886	-1.2947
5-Deoxy-5'-methylthioadenosine	1.06698	0.683872	0.918144	0.877151	0.878833	0.50037	0.913693	0.673713	0.367269	0.442405	0.536776	0.577398	-0.267355	-0.499503	-0.127396	-0.453626	-0.200825	-0.832942	-1.04708	-0.806288	-1.16634	-1.40873	-0.951471	-0.675054
5-Methoxyindole-3-acetic acid	0.837834	0.781962	0.962043	0.669686	1.10347	1.07692	0.924348	0.936979	0.754546	0.982998	1.04674	1.07487	-0.404037	-0.383553	-0.241072	-0.460761	-0.45085	-0.520733	-1.60138	-1.42946	-1.61723	-1.79248	-1.22309	-1.02775
6-Demethylsterigmatocystin	2.17206	2.38909	2.06973	2.23353	2.4834	2.24276	0.102453	0.520308	0.249754	0.117299	0.177455	0.27559	0.137927	0.275057	0.0768384	0.150469	0.370018	0.626375	-1.57371	-2.80251	-4.19047	-2.95472	-1.84917	-3.29954
6-Keto-prostaglandin f1alpha	0.278012	0.50121	0.270162	0.142052	0.524766	0.454397	0.414583	0.627408	0.644394	0.721593	0.813429	0.777273	0.221736	0.315014	0.225879	0.104128	0.046483	0.0763912	-0.840198	-1.04614	-1.17089	-1.91012	-1.38323	-0.808332
7-{3-[(6-carboxy-3,4,5-trihydroxyoxan-2-yl)oxy]-4,5-dihydroxyphenyl}-6,11-dihydroxy-3-methyl-28-dioxatricyclo[7.3.1.0]trideca-1,3,5(13),6,9,11-hexaen-2-ylium	-0.0642132	0.916346	-0.153926	0.355508	0.668773	0.612899	0.562847	0.443916	1.43326	0.855889	0.991343	0.496781	0.529074	0.976013	0.526374	0.682495	0.695541	0.84415	-1.48838	-1.6662	-2.45238	-2.41319	-1.74241	-1.61051
8-Bromoadenosine	0.345594	0.086824	-0.0888683	-0.183957	0.634404	0.101894	0.605167	1.00102	0.626442	0.450517	0.798843	0.692739	0.672681	0.577845	0.845092	0.543523	0.65926	0.670026	-0.91399	-1.17055	-1.69018	-3.28906	-1.10845	-0.866824
8-Hydroxy-3,4-dichlorodibenzofuran	1.96425	1.08748	1.82086	1.20595	1.5851	-2.23091	1.66184	0.257747	0.651776	-0.0223682	0.651128	0.0850758	0.29168	0.238633	-1.25502	-0.488614	0.405601	-0.115401	-1.5692	-0.597876	-1.81234	-2.87755	-0.563146	-0.374711
8-Isoprostane	1.19097	1.18884	1.28671	1.09799	1.30966	1.30985	0.685818	0.766812	0.878746	1.05455	0.974018	1.11925	-0.479192	-0.300844	-0.137619	-0.364833	-0.677213	-0.538608	-1.92554	-2.56353	-0.838216	-0.964922	-1.76701	-2.30568
Aristolochic acid	1.19687	0.992075	0.891487	0.754723	0.731798	0.976904	0.873796	1.01421	0.753961	0.977898	0.855785	0.980974	0.921845	1.12174	0.982687	0.973715	0.92884	0.972711	-1.85663	-4.19928	-2.44663	-3.57045	-2.70968	-2.11936
Aromatized C-1027 chromophore	0.412651	0.674054	0.605453	0.0743296	0.606696	0.308036	1.46626	1.58687	2.22036	1.38094	1.49824	2.04299	0.371905	0.378117	0.651951	0.165347	0.409433	0.483089	-2.4559	-2.28931	-2.177	-2.9279	-2.52261	-2.964
Atoxin a(s)	0.626676	0.916867	0.419808	0.520438	0.627413	0.923741	-0.0333381	0.284408	0.330459	0.587549	0.677415	0.479829	0.0735555	0.132375	-0.176846	-0.0833298	-0.0998456	-0.0372958	-1.2305	-1.12591	-0.777096	-0.474097	-1.2638	-1.29848
Aurothioglucose	1.23155	0.992926	0.973318	0.883114	0.8907	0.932167	0.979287	0.792624	0.635372	0.448195	0.908257	0.802993	0.903717	1.03108	1.01289	0.509707	0.901639	1.20763	-2.29581	-2.05636	-2.95871	-4.67745	-2.95145	-1.09738
Bortezomib	0.632342	0.343078	0.474533	0.459243	0.413508	0.546667	0.565991	0.518017	0.0391524	0.375912	0.28621	0.367629	0.493713	0.28697	0.570917	0.512603	0.528932	0.486067	-2.07997	-1.82089	-1.28067	-1.12958	0.486719	-2.0771
Brimonidine	0.999204	0.691706	1.00373	0.978465	1.19607	0.958844	0.785151	0.313685	0.216105	0.427646	0.150083	0.661971	-0.338651	-0.388691	0.107444	-0.68697	-0.557164	-0.622735	-0.564584	-0.612499	-1.40353	-1.79592	-1.27304	-0.246322
CDP-abequose	0.657995	0.797969	0.819593	0.393795	1.06854	0.70719	0.361497	0.788893	0.723362	0.481891	1.01622	0.924555	-0.0774187	0.0517658	-0.160087	-0.354194	-0.0557789	0.030976	-1.14257	-1.23724	-1.28158	-1.73024	-1.54452	-1.24062
CDP-glycerol	1.15271	0.448734	0.804094	1.05803	1.14469	0.835462	1.44208	1.06339	0.939527	0.171098	0.443043	0.439104	0.313754	-0.169644	-0.173405	-0.0860036	0.223877	-0.606021	-1.14745	-1.10557	-2.67879	-2.34718	-1.79979	-0.365735
Carfentrazone	1.08845	0.768534	0.687451	0.261316	1.56161	0.647897	0.795682	0.755985	0.779011	0.858947	0.773508	1.41765	0.55202	0.219632	0.87989	0.459511	0.584077	-0.163336	-1.43412	-1.66883	-2.7608	-2.83518	-2.19481	-2.03409
Chloramphenicol 3-acetate	0.154816	-0.404046	0.871148	0.0457377	1.21356	0.499185	1.12275	1.19346	1.03711	0.862473	0.757655	1.0793	-0.175645	-0.943424	0.521242	0.341643	0.140602	0.885301	-0.695331	-0.928767	-2.83621	-2.7609	-1.46495	-0.516711
Chloranocryl	0.774517	0.729176	0.803603	0.704776	1.06208	0.79081	0.0336526	0.219037	0.155645	0.188753	0.223442	0.317283	0.0500064	-0.0342044	0.187387	0.0368808	0.0767688	0.0206873	-0.766903	-1.06815	-1.16439	-1.56572	-1.20077	-0.574373
Citreovirone	1.03101	0.667501	1.00956	1.01571	1.21521	0.9112	0.836581	0.308627	0.231868	0.365816	0.171997	0.629068	-0.318111	-0.394191	0.116783	-0.701093	-0.48286	-0.70435	-0.64595	-0.575576	-1.41793	-1.85352	-1.17252	-0.244826
Condelphine	1.45415	1.32167	2.10903	1.58222	1.95006	1.80565	0.658013	0.668867	0.548029	1.38309	1.23629	1.16759	-2.19458	-0.773508	-1.13338	-1.28677	-0.647521	-1.77648	-1.33581	-1.41969	-1.25146	-1.05044	-1.46703	-1.54801
Costatone	0.851447	0.411439	0.979031	0.95843	0.82914	0.384126	1.24195	1.25649	0.378771	0.963945	0.714873	0.721878	-0.18156	0.496108	-0.238126	0.260766	-0.0359294	-0.655878	-2.62207	-1.38775	-1.38279	-1.55992	-1.51088	-0.873488
Coumeroic acid	0.672958	0.766261	0.309699	0.701219	1.07289	1.06677	0.305522	1.10865	1.0493	0.952296	1.08512	1.11517	-0.715896	-0.124871	-0.748581	-0.86965	-0.972734	-0.0494309	-1.25427	-1.59745	-0.624981	-0.880068	-1.76476	-0.603151
D(+)-Melezitose	-0.0191848	0.213046	0.0612857	-0.16975	0.0796544	0.00469809	0.978803	1.16579	1.64117	1.00223	1.13757	1.56275	0.0376183	0.0135945	0.300036	-0.156335	0.0339228	0.106605	-1.1316	-1.29311	-1.29842	-1.59662	-1.56689	-1.10685
D-Fructose 6-phosphate	0.66455	0.0302949	0.462431	0.549897	0.588036	0.474613	0.720192	1.16031	1.05201	0.705884	1.20067	1.22127	-0.313185	-1.25201	0.162166	-0.364365	-0.606912	-0.424176	-1.33066	-1.36286	-0.357437	-1.40714	-1.0508	-0.522764
DTP	0.756163	0.648125	0.0850878	0.273738	0.914604	0.691992	-0.0144943	0.774034	0.641063	0.289093	0.562841	1.19962	0.693554	0.942848	0.469928	0.951003	0.759286	0.921085	-2.58786	-1.52783	-1.55509	-2.87425	-1.97408	-1.04046
Deoxyadenosine	0.683655	0.698771	0.782951	0.673243	0.8422	0.74935	0.407158	0.61749	0.525573	0.422452	0.589373	0.645347	-0.378041	-0.202762	-0.26588	-0.4271	-0.453825	-0.413707	-0.904704	-1.17475	-0.931589	-1.13995	-1.10337	-0.241876
Dibromobisphenol A	0.941463	0.497426	-0.209825	0.358906	0.418333	0.32032	0.0816847	0.608835	0.340406	0.904176	0.900247	1.008	0.890201	1.06488	0.450807	0.190787	0.393536	1.01227	-0.694608	-1.24415	-1.99338	-3.27218	-1.59882	-1.36932
Dichloroarcyriaflavin A	0.498764	0.74952	0.485788	0.43549	0.577433	0.546045	0.134053	0.346013	0.221403	0.265376	0.401682	0.363575	0.795885	0.949701	0.794773	0.739443	0.625042	0.81282	-1.22501	-1.65376	-1.72261	-2.27562	-1.68709	-1.17871
Esculetin	1.30907	1.22137	1.14678	1.27506	0.862413	0.983595	0.570269	0.264162	-0.265971	-0.568954	0.133845	0.0261543	0.0475016	0.180352	0.0798517	-0.181435	0.175737	-0.19023	-1.16597	-0.789886	-1.33678	-2.56826	-0.675976	-0.532699
Estramustine phosphate sodium	0.712485	0.980421	0.953645	0.590238	1.08642	1.13573	-0.0180981	0.138713	0.16347	0.205893	0.449534	0.555043	0.12122	-0.183444	-0.464211	-0.0678396	0.260314	0.110883	-1.14868	-0.810261	-0.999212	-1.64788	-1.28642	-0.837955
Ethalfluralin	0.800671	0.691251	0.56823	0.388494	0.816157	0.890348	0.766172	0.459918	0.502227	0.780796	0.777599	0.741368	-0.275714	-0.237043	-0.391037	-0.364524	-0.542749	-0.312448	-1.047	-1.99509	-0.686666	-0.533749	-0.963212	-0.834006
Ethiprole	0.239447	-0.617597	-0.552432	0.370441	1.00105	0.360835	0.160812	1.34008	1.60205	0.367145	1.15358	1.03532	0.665188	0.342514	-0.196142	-0.28541	-0.0715095	-0.237736	-0.926677	-1.18524	-0.209137	-1.99154	-1.33161	-1.03343
Fentin acetate	1.93099	0.0726722	1.22133	1.75047	0.895839	0.188475	1.26433	0.647356	0.283734	0.480076	-0.255793	0.688534	0.406713	-0.338382	0.761748	-0.211741	-0.190563	-0.608785	-0.0740074	-1.93605	-1.52288	-3.26292	-1.6137	-0.577434
Formamidopyrimidine nucleoside triphosphate	0.539281	0.330046	0.706681	0.322998	0.746256	0.596069	0.351204	0.702717	0.861496	0.677337	1.03035	1.17655	0.146815	-1.28138	-0.0120504	-0.00432627	0.262485	-0.520077	-0.906069	-0.792811	-1.42313	-1.52629	-1.16071	-0.823433
GDP-4-acetamido-4,6-dideoxy-alpha-D-mannose	0.763009	1.1082	0.698915	0.442209	0.90185	0.983809	-0.190612	0.239874	0.499192	0.447773	0.772141	0.644334	-0.141763	-0.233231	-0.199779	-0.0586816	0.0158944	-0.0445756	-0.684492	-1.00679	-0.967802	-1.53582	-1.47771	-0.975942
Genistein	1.25739	0.865184	1.32111	0.98346	1.51752	1.09817	0.76831	0.645226	0.661186	0.907796	0.804648	0.892296	-0.666455	-0.570041	-0.188941	-0.491669	-0.455558	-0.845829	-1.42466	-1.72599	-1.35291	-1.03441	-1.34554	-1.62029
Geranyl diphosphate	0.388655	0.745711	0.31871	0.52823	0.748851	0.894109	0.314464	0.617915	0.25032	0.820583	0.600306	0.520905	0.0215336	0.105249	0.10919	0.0540042	-0.601943	0.141569	-1.14945	-0.972035	-0.883637	-1.24084	-0.8392	-1.49319
Glutathionylaminopropylcadaverine	0.56974	0.944229	0.238797	0.200595	0.602588	0.978775	-0.0632576	0.922918	0.85335	0.45596	0.870126	0.759315	0.535994	1.13597	-0.0171629	0.940679	0.96529	0.991348	-1.1471	-1.83547	-1.4487	-1.68086	-4.15641	-1.61672
Glycyl-Glutamate	0.355186	0.229751	0.696718	0.647595	1.1401	0.469451	0.386747	0.278328	0.132639	0.309396	0.380239	0.576714	0.512632	0.183335	0.88337	0.803546	1.03843	0.61767	-0.806984	-1.0155	-1.47333	-2.70207	-1.57592	-2.06804
Homophytanic acid	0.85689	0.271944	0.172094	0.48152	-0.120867	0.116787	0.251526	0.985029	0.528059	0.35612	1.01722	0.783627	-0.0363901	0.361713	0.0581069	0.205927	0.586739	0.581477	-0.462999	-2.15413	-0.621989	-1.51599	-1.65475	-1.04766
IACI	0.22251	1.15314	0.701838	0.643893	0.847551	1.30351	0.358968	1.62565	1.21575	1.16854	1.57108	0.948989	0.925996	-3.34659	0.622444	0.51434	1.00333	1.42463	-4.28064	0.487174	-4.06854	-0.161325	-4.76928	-0.112973
Isoimide	1.09995	0.380818	1.32331	0.969791	1.37174	0.876022	0.943537	0.34889	-0.0806562	-0.341524	-0.0213064	0.00363544	0.104667	-0.344125	0.503051	-0.170579	-0.0365063	-0.967086	-0.949437	-1.04655	-1.6426	-2.13935	-0.4512	0.26551
Kaempferol 7-(6''-galloylglucoside)	0.654224	0.434456	1.01455	0.682864	0.922849	-0.318046	0.792022	0.208782	0.474862	0.37885	0.0774767	0.206213	0.891683	0.682857	0.982037	1.0632	1.04612	-0.0766263	-2.26207	-0.235083	-2.14411	-3.78054	-0.73286	-0.963718
L-Saccharopine	0.87219	1.06433	0.343634	0.879083	0.616041	1.15381	-0.673688	0.343316	0.647791	0.102092	0.635045	0.393622	0.57009	0.629955	0.390312	0.2522	-0.0893894	0.641753	-0.940886	-1.28919	-1.65824	-2.35519	-1.69588	-0.8328
Lamotrigine	0.375903	0.219271	0.8372	0.765918	1.07897	1.22028	0.24719	-0.266254	-0.202279	0.0782965	0.77483	0.166031	0.506552	1.07089	1.40437	1.64093	1.43492	1.30684	-0.716779	-1.80842	-4.26698	-2.67882	-1.64493	-1.54391
MK 571	1.15649	1.12783	1.2951	1.11712	1.20885	1.46815	1.04214	0.16326	-0.564062	-0.569209	-0.104083	-0.118889	1.69341	1.65484	1.18356	1.31198	0.871789	1.23094	-1.32999	-1.23065	-4.03592	-4.04045	-2.76235	-1.76985
Mandrax	-0.415472	-0.0561185	0.135797	-0.340028	0.117356	-0.154851	0.954153	1.16791	1.31385	1.03297	1.10239	1.38557	0.379511	-0.145249	0.577815	0.231758	0.613927	0.454016	-1.13659	-0.989364	-1.96644	-1.45567	-1.56348	-1.24376
Methylselenocysteine Se-oxide	0.110401	0.266613	-0.138214	0.171612	0.369684	-0.00974125	0.734722	0.805343	0.954788	0.494184	1.22196	0.497933	0.6647	1.37941	0.363767	-0.173763	0.418243	0.840394	-3.69836	-1.49067	-1.49995	-0.793164	-0.795457	-0.694429
Metosulam	1.21658	1.11051	1.28883	1.11144	1.12315	0.953023	1.14378	0.919057	1.11906	0.621561	0.889987	0.988414	0.181841	0.300787	-0.121178	-0.0760429	-2.29357	0.624915	-1.93284	-1.52222	-2.17694	-3.04274	-1.93108	-0.496324
Mometasone	1.03662	1.06424	1.28547	0.76308	1.48588	1.22256	0.348755	1.3103	0.649461	0.705049	1.15172	1.14008	0.831224	0.725603	0.90948	0.674786	1.04592	0.463122	-1.82266	-2.34852	-2.54622	-5.18249	-2.97501	-1.93846
N,N'-Diacetylchitobiosyldiphosphodolichol	0.41439	0.428019	0.392948	0.511008	0.783807	0.691175	0.210872	0.561883	0.496324	0.227502	0.653873	0.735156	-0.0841716	0.239163	0.175733	-0.188899	0.107381	0.269517	-0.676315	-1.34482	-0.757418	-1.56875	-1.82593	-0.452457
N,O-Bis- (trimethylsilyl)phenylalanine	0.913655	1.67832	0.882491	1.2511	0.894945	1.57817	0.378338	1.02668	1.35197	1.18232	1.54313	1.13154	-0.809541	0.201492	-0.589457	-0.480109	-0.743039	-0.257954	-2.30768	-2.3736	-1.17643	-1.48876	-1.74128	-2.04631
N-Acetyl-L-aspartate	1.79293	1.38996	1.65641	1.51164	1.80989	1.30499	0.668915	0.52474	-0.0929093	0.17047	0.281933	0.465482	-0.785038	-0.0821538	-1.02818	-0.826505	-0.424943	-1.41073	-0.56805	-0.703041	-1.9442	-2.19403	-1.25099	-0.266608
N-Demethyl-desepoxymaytansinol	2.09319	1.70575	2.31918	1.87128	2.26682	1.8814	1.50279	1.17896	1.48849	1.49339	1.09867	1.57586	-1.52979	-1.06675	0.0477934	-0.714471	0.346928	-0.787315	-2.75521	-4.45519	-1.90937	-1.69908	-2.07381	-3.87947
Noviflumuron	0.644782	0.799662	0.0710489	0.131604	0.654032	0.497352	0.27866	0.577975	0.477135	1.03017	1.01778	0.968024	0.578834	-0.0105625	0.384213	-1.11829	0.00778163	-0.161822	-0.889047	-0.853198	-1.16288	-1.98254	-0.905197	-1.03552
Octadecyl fumarate	0.136652	0.209409	-0.181127	0.377637	-0.0927667	0.323001	0.549281	0.953119	0.946117	0.961477	0.734234	0.784303	0.517829	0.760971	0.483126	-0.0525283	-0.256597	0.355946	-0.77105	-0.810911	-1.68803	-1.87323	-1.52663	-0.840236
PC(24:0/24:0)	0.658451	1.49376	0.718159	0.169931	0.205358	1.40215	0.0391573	0.934906	1.44059	0.842491	0.513462	0.911634	0.715687	-0.287273	-0.250178	0.0269416	0.0646962	0.613575	-2.28859	-1.51378	-0.661549	-1.87802	-0.704056	-3.16751
PE(20:0/P-18:0)	1.10974	0.917079	0.906698	0.75937	1.31339	0.996141	1.23021	0.644118	0.629942	0.919943	0.905867	0.840434	1.44116	0.0711641	0.456477	0.0674488	0.0619173	0.821821	-1.99864	-2.71709	-2.17417	-2.89879	-2.61405	-1.69018
PE-NMe(22:6(4Z,7Z,10Z,13Z,16Z,19Z)/22:6(4Z,7Z,10Z,13Z,16Z,19Z))	0.895934	1.03211	0.780968	0.723719	1.03928	1.01405	0.84036	1.05646	0.757641	0.92705	1.25749	1.07328	-0.0519972	0.440956	0.31599	-0.0162722	0.06946	-0.131146	-1.61181	-1.96576	-2.00348	-2.08559	-2.26401	-2.0947
PE-NMe2(22:6(4Z,7Z,10Z,13Z,16Z,19Z)/22:6(4Z,7Z,10Z,13Z,16Z,19Z))	9.81569	8.31812	-2.68828	10.387	-2.68828	-2.68828	14.049	8.5075	-2.68828	-2.68828	-2.68828	-2.68828	-2.68828	-2.68828	-2.68828	-2.68828	-2.68828	-2.68828	-2.68828	-2.68828	-2.68828	-2.68828	-2.68828	-2.68828
Phosdiphen	0.354898	0.477442	-0.507036	0.434204	0.609268	0.337868	0.776201	1.1423	1.05147	1.13844	0.982782	0.95091	0.606641	0.546011	0.513416	0.476863	0.433826	0.149075	-1.12471	-1.5568	-2.64955	-2.0065	-1.41114	-1.72588
Prochlorperazine mesylate	1.43664	1.15398	1.30619	1.40433	0.938946	0.704428	1.59235	0.0255933	1.89746	0.893781	1.24824	1.6121	-0.601739	-0.170213	-0.248785	-0.490441	-0.0730149	-0.150454	-1.87192	-2.03208	-2.29007	-3.12719	-1.43346	-1.72467
Riluzole	0.874959	1.16872	0.73471	1.00629	0.854607	1.02424	0.123578	0.316407	0.645146	0.670194	0.706095	0.101296	0.11463	0.205337	-0.0379579	-0.70632	0.171532	-0.954327	-1.7041	-0.835849	-1.19877	-1.01644	-1.24176	-1.02223
S-Methyl-3-phospho-1-thio-D-glycerate	0.988933	-0.205444	-0.162885	-0.111455	0.422404	0.686731	-0.308453	0.0965215	0.0229602	0.54789	0.799053	0.786042	1.58889	1.28738	1.12153	0.898525	1.24558	1.08779	-2.39704	-0.34245	-1.81196	-3.20575	-2.04429	-0.990514
Sedoheptulose 1,7-bisphosphate	1.00369	0.388764	1.01218	0.535397	1.19202	0.626838	1.10154	0.692207	0.415158	0.356752	0.352144	0.63227	1.03903	0.673667	0.987263	0.75494	0.804641	0.451021	-1.23551	-1.32323	-3.69311	-3.29921	-2.1799	-1.28854
Semicarbazide	1.65311	1.43757	1.50443	1.47981	1.62939	1.66575	-0.0865215	0.0493894	0.1081	-0.180886	-0.116777	0.177356	-0.193256	-0.269259	-0.321667	-0.262162	-0.411215	0.0768912	-1.27425	-1.19342	-1.59503	-1.6905	-1.00517	-1.1817
Sulfentrazone	0.798429	1.15799	0.0807393	1.51885	0.326015	1.32761	0.836086	1.32647	1.05754	0.0433806	0.472432	0.444661	-0.21344	0.146887	-0.387536	-0.523789	-0.985214	-0.630344	-0.727323	-0.588607	-0.744309	-2.68891	-1.7227	-0.324922
Surugatoxin	0.29683	0.159323	0.176099	0.86887	0.894688	0.762574	1.18029	1.16298	0.275806	0.464515	0.597744	0.8011	-0.0418752	0.108632	-0.0744349	0.00412516	0.483898	0.307515	-0.700125	-0.634294	-2.0292	-4.26146	-0.925683	0.122084
TG(15:0/18:0/22:4(7Z,10Z,13Z,16Z))	0.113008	0.908735	-0.0483757	0.574556	0.788362	0.70787	0.633484	0.769971	0.662971	0.410211	0.078097	0.780236	0.327671	0.602362	0.281174	1.12085	-0.143805	0.849112	-1.37584	-2.04344	-1.3584	-3.23508	-2.02088	0.61715
TG(15:0/18:3(6Z,9Z,12Z)/o-18:0)	-0.0232628	1.60422	-0.761118	0.513098	0.660318	1.05024	-0.348072	0.623111	0.0216394	0.846283	0.770014	0.738821	-0.293182	1.2309	-0.267162	0.593052	-0.178089	0.99183	-0.382961	-1.62733	-0.385704	-2.88373	-2.03988	-0.453032
TG(15:0/20:0/20:3(5Z,8Z,11Z))	1.11843	0.878332	1.21187	0.583635	1.41026	0.875144	-0.70023	0.366128	-1.2608	-0.634119	-0.0578806	0.398752	-0.0529498	1.22563	1.92191	1.30876	1.47791	0.810637	-1.43269	-1.00318	-3.01286	-2.07342	-0.656282	-2.70298
TG(15:0/22:4(7Z,10Z,13Z,16Z)/o-18:0)	2.22905	2.51071	2.10938	1.77638	1.79657	2.04651	-0.191609	-0.136059	0.35993	-0.140892	0.103648	-0.419375	0.405151	0.832613	0.781131	0.648396	-0.05897	0.698227	-1.24551	-2.95271	-2.50864	-3.842	-2.55884	-2.2431
TG(18:0/20:1(11Z)/20:4(5Z,8Z,11Z,14Z))	0.413019	0.805902	0.351973	0.349342	0.464036	0.890772	0.479465	0.556264	0.652086	0.822477	0.895563	0.429737	0.491745	0.697991	-0.0102457	-0.0180981	-0.05594	0.260045	-1.73128	-1.63779	-1.03625	-0.829883	-1.25367	-1.98726
TG(18:0/20:3(5Z,8Z,11Z)/o-18:0)	0.637977	1.06402	0.256373	1.07815	0.837758	0.972512	0.428495	1.02638	0.872565	0.314854	0.620833	0.281842	0.0910953	0.498479	0.104152	0.180645	-0.272236	0.484501	-0.707253	-1.06628	-1.78067	-3.38221	-1.85784	-0.684156
TG(20:3(5Z,8Z,11Z)/22:6(4Z,7Z,10Z,13Z,16Z,19Z)/o-18:0)	1.18248	1.11794	1.09854	1.17894	0.885323	0.966872	0.937061	0.959891	0.747718	0.490675	0.42694	0.708468	-0.556369	0.0371818	-0.053063	-0.227009	-0.141137	0.238619	-1.80478	-0.754478	-1.62055	-3.51241	-1.23384	-1.07302
TG(20:4(5Z,8Z,11Z,14Z)/18:1(9Z)/22:5(7Z,10Z,13Z,16Z,19Z))	1.07839	1.9042	0.377667	0.840276	0.16547	1.62497	-1.56799	0.569099	1.3761	0.484929	1.02462	0.729286	1.37611	1.44674	0.959945	1.16133	1.09953	1.50587	-1.40971	-1.45445	-3.41191	-4.11038	-1.98275	-3.78733
Teleocidin B-1	0.500825	1.16104	0.332958	0.463667	0.917936	0.93514	0.742495	1.26671	1.72199	1.36697	1.78193	1.66951	-0.0472109	0.447367	-0.405939	0.237415	-0.361436	0.33783	-1.2037	-1.89047	-1.34468	-3.85306	-4.08144	-0.695834
Tenitramine	0.727282	0.76809	1.42606	0.769863	1.05215	0.789956	-0.0712496	-0.0263432	0.364871	0.0728621	0.391449	0.275649	-0.164066	-0.191294	-0.0290548	-0.0989239	0.0651445	0.0305887	-1.14042	-0.83933	-1.28223	-1.44416	-1.08768	-0.359211
Terpendole K	1.74615	1.3545	1.77475	1.76392	1.24391	1.6695	1.69698	1.30479	0.817141	0.295965	0.882121	0.471745	0.128957	0.0179162	0.190071	0.0329025	0.504555	0.284677	-19.3878	0.646503	0.709921	0.357825	0.626643	0.866394
Triclosan	1.48338	1.27569	1.43324	1.26117	1.59474	1.45907	0.754089	0.909646	1.21472	1.09414	1.14844	1.05985	-0.890433	-0.0787173	-0.048611	-0.307695	-1.01307	-0.917023	-1.54363	-2.46564	-1.41784	-1.56637	-2.34705	-2.09208
UDP-2-deoxyglucose	0.780358	0.993673	0.728612	0.830109	0.720823	0.98284	0.225309	0.297669	0.204524	0.142742	0.310424	0.247807	0.288857	0.32057	0.308916	0.168697	0.040803	0.35175	-0.822949	-1.15948	-1.27199	-2.32017	-1.44779	-0.922104
UDP-N-acetyl-alpha-D-glucosamine 3'-phosphate	1.65583	1.36602	1.58032	1.52355	1.32355	1.8016	-0.505894	0.208667	-0.258675	0.459067	0.56415	0.173019	0.531597	0.744345	0.375854	0.12748	0.484919	0.499139	-1.34589	-1.1213	-2.09368	-4.35114	-2.67892	-1.06362
Urate-3-ribonucleoside	1.22484	1.55119	1.35012	1.26977	1.75508	1.43925	-0.387938	0.329901	-0.267475	0.122078	0.358193	0.260343	0.913052	1.24941	0.847057	0.979323	0.935735	0.800056	-1.16195	-1.97691	-2.7126	-4.22785	-2.93987	-1.71081
Wedelolactone	1.14079	1.16321	0.916377	1.04681	1.08715	1.23771	0.362873	0.584014	0.479001	0.713737	0.652322	0.705667	0.284612	0.318485	0.218004	0.201531	0.225281	0.301857	-1.68619	-2.09754	-1.94329	-1.94567	-2.04996	-1.91678
Zoledronate	1.23158	1.39069	1.11071	0.911122	1.24729	1.8238	-0.568929	-0.256459	-0.274366	0.477089	-0.123049	0.64667	1.21473	0.530482	0.260989	0.47873	0.399306	0.264687	-1.08671	-1.41839	-1.95114	-2.83296	-2.00274	-1.47313
[Nitrilotris(methylene)]trisphosphonic acid	0.134734	0.76176	0.360476	0.292741	0.0436749	0.977419	-0.209882	0.593372	0.303215	0.57078	0.339382	0.215059	0.827632	1.26954	0.61269	0.595554	0.518988	0.725493	-0.804416	-1.3567	-1.11138	-2.47046	-2.1099	-1.07977
all-trans-Undecaprenyl phosphate	0.354976	0.34734	0.918694	0.501113	0.526676	0.591878	2.02127	1.88451	2.60613	1.72517	1.91809	2.16504	0.394268	0.599556	1.14858	0.566684	0.554655	0.526053	-2.26482	-4.17712	-1.97954	-4.82227	-3.10544	-3.00151
alpha-D-Ribose 1-methylphosphote 5-triphosphate	0.162837	0.621678	0.105716	0.450842	0.722388	0.469194	-0.0819186	0.603019	0.63052	0.565607	0.34684	0.345535	0.533985	0.757972	0.759519	0.475434	0.296733	0.579261	-0.588314	-0.355992	-1.38563	-1.85583	-1.7783	-2.3811
dADP	0.603468	0.86875	0.605864	0.480271	0.750231	0.622538	0.278976	0.557395	0.389367	0.308728	0.451084	0.487524	0.561076	0.609677	0.613209	0.49894	0.461671	0.565106	-1.24547	-1.5992	-1.76106	-2.32409	-1.65891	-1.12515
dTDP-3-N,N-dimethylamino-2,3,6-trideoxy-4-keto-D-glucose	0.914552	0.187441	0.75906	1.1897	0.929108	0.692015	1.59803	1.2001	-0.199319	-0.068077	-0.166113	0.336576	-0.378648	-0.524463	-0.0528793	-0.216958	-0.121528	-0.328892	-0.676664	-0.115267	-1.85996	-2.35135	-0.454392	-0.292064
dTDP-3-amino-3,4,6-trideoxy-D-glucose	0.872715	0.954466	0.751014	0.769956	1.05273	1.02863	-0.0664799	0.212006	0.334047	-0.0875988	0.406718	0.0992102	0.370365	0.375945	0.449638	0.211089	0.156297	0.45535	-1.01849	-1.07228	-1.67897	-2.13194	-1.41621	-1.0282
dTDP-4-oxo-2,3,6-trideoxy-D-glucose	0.949537	1.00656	0.764059	0.802254	0.908233	1.05836	-0.196771	0.198836	0.235832	0.130057	0.265373	0.156368	0.503157	0.429468	0.528405	0.273601	0.154416	0.455181	-1.02334	-1.30376	-1.6912	-2.15429	-1.35524	-1.0951
dTDP-D-galacturote	0.633706	0.782868	0.863146	0.537123	1.01905	0.760459	0.597556	0.736027	0.718672	0.709721	0.879014	0.845046	-0.0254226	-0.0250764	-0.161425	-0.345916	-0.117141	-0.117282	-1.00177	-1.27391	-1.2474	-1.60729	-1.78605	-1.3737
dTDP-L-olivose	0.752207	0.95763	0.874222	0.902781	1.15019	0.991376	-0.00542746	0.333946	0.39304	0.00547676	0.541081	0.239236	0.446004	0.394312	0.512507	0.145186	-0.0197371	0.713715	-0.951571	-1.22328	-1.71683	-2.95489	-1.40457	-1.0766
p-Chloromercuribenzoate	0.900603	1.29033	0.475709	0.818658	0.807485	1.29224	-0.419224	0.240972	0.579971	0.302259	0.48032	0.435047	0.46581	0.616159	0.312621	0.331813	0.0463114	0.622774	-1.18389	-1.21384	-1.81326	-2.76852	-1.54546	-1.07487
trans-Zeatin riboside triphosphate	1.042	0.859812	0.828976	0.951414	0.999855	0.959077	0.398759	0.563359	0.28173	0.518944	0.485066	0.382392	0.534233	0.422068	0.586663	0.415086	0.34597	0.394903	-1.91414	-1.97802	-1.66798	-1.66274	-1.86893	-1.87849
1-Phosphatidyl-D-myo-inositol	1.68013	1.72878	1.80728	1.48828	2.27353	1.72261	-0.086953	0.710967	-1.33348	0.467805	0.475799	0.963427	1.85409	2.17868	2.12633	2.2865	2.38245	1.86923	0.234282	-1.81559	-2.19623	-16.6792	-3.05837	-1.0804
11-O-Demethylpradinone I	2.57971	3.30117	1.82813	2.82241	3.07197	2.92241	-0.120385	-12.2516	0.610853	1.02025	-1.13824	-1.14824	3.23282	3.42275	3.5577	3.34688	3.16918	3.50563	-12.2516	1.30296	-0.0643725	0.496118	-12.2516	-0.964898
13-Desoxyterpendole I	1.26071	1.53477	0.465464	0.949924	0.930265	1.43343	0.271072	1.09335	1.3058	1.34713	1.68449	1.0854	1.70948	2.32898	1.4175	1.6306	1.21604	1.81307	-0.919897	-17.4892	-0.347699	-1.67849	-1.97713	-1.06504
2,2-Bis(4-hydroxyphenyl)hexafluoropropane	1.47016	1.99057	1.53613	2.1571	1.95026	1.86386	0.906623	1.13103	1.22265	1.13828	1.50539	1.1954	0.992135	1.247	0.482657	1.38055	0.484629	1.15858	-1.22837	-17.9387	-1.0609	-1.36904	-1.33138	-0.884624
2-hydroxy-3-(sulfooxy)butanedioic acid	-0.782753	1.64538	0.886624	0.927161	2.0263	-0.38251	0.723608	1.01994	1.11577	2.40135	2.00824	1.9208	2.33224	2.0246	2.25809	2.03581	1.64887	1.79428	-1.04244	-0.933369	-1.53693	-2.91345	-17.1955	-1.9821
5-(acetyloxy)-4,14-dihydroxy-9-oxo-8,17-dioxatetracyclo[8.7.0.0,0,heptadeca-1(10),2,4,6,11,13,15-heptaen-13-yl acetate	-4.55945	-4.55945	-4.55945	-4.55945	-4.55945	10.4332	-4.55945	-4.55945	9.45061	-4.55945	8.13944	-4.55945	-4.55945	10.4281	-4.55945	14.9906	11.7168	12.352	-4.55945	-4.55945	-4.55945	-4.55945	-4.55945	-4.55945
6-[5-(5,7-dihydroxy-4-oxo-3-{[3,4,5-trihydroxy-6-(hydroxymethyl)oxan-2-yl]oxy}-4H-chromen-2-yl)-2,3-dihydroxyphenoxy]-3,4,5-trihydroxyoxane-2-carboxylic acid	0.203872	1.87757	1.10426	0.969196	1.2354	0.991164	1.07771	1.2628	2.31508	1.14702	1.82401	1.21897	0.576965	1.64881	0.469035	1.05189	0.338392	0.922858	-0.851236	-1.59364	-0.954069	-14.3182	-0.595077	-1.92275
Acaciabiuronic acid	1.7061	1.6795	1.53897	1.62174	1.76513	1.60246	0.914855	1.03393	0.955205	1.09062	0.909251	1.16138	0.831572	0.689778	0.64038	0.616255	0.754404	0.531082	-4.82188	-3.28178	-3.50552	-3.50818	-2.2713	-2.65395
Adenophostin B	1.63759	2.03126	1.67697	1.61831	2.25011	2.09449	-1.12896	0.504293	-0.132045	0.11443	0.640644	0.540205	2.30611	2.34123	1.85457	2.15169	2.51407	2.20638	-0.683706	-2.2813	-2.63081	-16.245	-0.722465	-2.65808
Bay-K-8644	0.573363	0.860273	0.775323	-0.229849	0.799847	0.776568	0.0193898	0.287057	-0.230032	0.329428	0.457199	0.459576	1.98834	2.23639	1.91251	1.75099	1.63842	1.72642	-2.88768	-2.16525	-2.45207	-3.89199	-3.64115	-1.09307
Cholestane	0.720003	0.867345	0.910852	1.14094	1.42867	1.0063	0.888647	0.540809	0.223543	0.168316	1.12779	0.43225	2.41552	2.8692	2.21311	1.94862	2.37847	2.51367	-1.84099	-1.09505	-1.43532	-16.1901	-2.66128	-0.571336
Clomeprop	0.173061	0.516068	0.594594	-0.293506	1.39344	0.183905	1.27271	1.92348	0.8897	1.12815	1.50559	1.94933	2.38174	1.90373	1.88804	2.47427	2.83058	2.13848	-1.00192	-2.73412	-2.67261	-0.986453	-1.72706	-15.7312
Enilcozole	2.35701	2.23298	1.60414	1.72075	2.04267	1.96619	-0.291184	1.04294	0.518076	1.41997	1.92407	2.14999	1.77919	2.89467	2.41498	2.09139	2.66412	1.83985	-0.993929	-14.2731	-1.39732	-1.71598	-14.2731	0.281743
Eudistomin C	3.47536	3.47357	3.17079	3.39666	3.62379	3.36463	0.571275	0.527504	0.136927	0.308623	0.0969674	0.553385	1.36605	1.09401	0.733186	0.809924	0.929307	0.929869	-4.37503	-5.08461	-4.451	-6.04043	-4.84039	-3.77037
FADH2	2.06831	2.44604	1.32404	1.44534	2.40733	1.58621	1.50126	1.0994	1.76261	0.98438	2.06209	1.16781	0.495626	0.582572	0.664605	-0.515785	-0.231838	-0.18178	-1.66647	-1.02975	-3.15887	0.000296404	-0.649585	-14.1638
Fluroxypyr	4.52754	4.14386	4.05612	4.40788	3.5259	2.88278	2.79496	1.7703	0.788788	-0.382452	0.247256	-0.56908	0.636449	0.275747	0.667079	-0.190659	0.828963	-1.23801	-2.29589	-2.84141	-17.0225	-3.82333	-2.40803	-0.782282
GTP	2.06818	2.56974	1.94512	2.07887	1.75202	1.45909	1.8667	2.5535	3.02816	1.97779	2.12268	2.37686	1.26505	1.4307	1.39127	0.533564	0.769667	1.69364	-0.426714	0.25654	-15.8009	-15.8009	-1.2208	0.110164
Hyoscyamine methylbromide	-5.03533	-5.03533	5.96784	-5.03533	6.05028	9.0816	-5.03533	-5.03533	-5.03533	-5.03533	5.76162	-5.03533	-5.03533	8.92813	5.83823	12.936	9.84174	11.1245	-5.03533	-5.03533	-5.03533	-5.03533	-5.03533	-5.03533
Latanoprost	0.895499	1.88965	1.95706	1.50076	1.92728	1.45543	-0.547625	0.521769	0.538894	0.250467	0.907628	1.14953	1.24561	1.25937	1.15462	0.866694	0.408801	0.535607	-2.37051	-2.46255	-2.46917	-4.43732	-2.91159	-3.26592
Lufenuron	2.03043	2.53854	2.22073	2.83222	2.13372	2.47825	3.21633	2.80958	1.92255	1.692	1.56341	1.63936	-0.0241749	0.113694	-0.151851	-0.00115028	-0.471964	-0.311171	-17.5411	-1.68843	-3.16333	-1.95811	-1.44342	-0.436147
Maltotetraose	1.60572	1.17115	1.90599	1.54176	2.17204	1.49171	1.94863	1.67176	2.55669	1.36326	1.66005	2.18909	2.33889	2.72006	3.50396	2.66341	2.92373	2.62337	-0.918001	-1.75032	-0.0899961	-0.930539	-17.1812	-17.1812
PA(16:0/24:0)	2.88111	3.09896	2.61555	2.31065	2.51685	2.46307	2.10336	2.92247	1.89074	1.95111	2.46214	2.20492	0.0106508	-0.147063	1.75712	0.549008	0.914361	1.09421	-2.08184	-0.620998	-14.9723	-14.9723	-0.479614	-0.472252
PC(20:5(5Z,8Z,11Z,14Z,17Z)/P-18:1(11Z))	3.2473	3.30406	3.16363	2.81792	3.52537	3.09178	1.87823	2.58277	2.54079	2.82645	2.90705	2.55307	0.0460141	0.836225	0.498747	0.178649	0.603042	-0.539483	-3.95315	-3.73897	-3.56368	-3.79328	-17.2909	-3.72161
PC(22:6(4Z,7Z,10Z,13Z,16Z,19Z)/24:1(15Z))	0.704826	1.42663	-0.0423089	0.495611	0.394529	1.09846	-0.744113	0.496623	0.313834	0.064408	0.343924	0.880552	2.06685	2.56944	1.5647	2.04265	1.66077	2.30175	-1.567	-1.37788	-4.13146	-4.4753	-4.29842	-1.78909
Physalin E acetate	3.57736	3.2708	3.37768	3.51658	3.42213	2.48194	2.36425	1.52583	0.00662691	0.394757	1.57768	0.413002	0.0774994	1.04198	1.20806	1.53278	1.81585	-0.27851	-15.8037	0.604298	-1.67686	-15.8037	0.849443	0.504198
Physalolactone	2.3059	3.29159	2.54417	2.97985	2.84246	3.10959	2.11736	2.5491	3.00164	2.84068	3.19737	2.59331	0.0627939	1.61617	1.09312	1.22041	-0.385553	0.729059	-0.438479	-16.37	-1.3328	-0.94819	-16.37	-2.24955
TG(15:0/14:1(9Z)/20:5(5Z,8Z,11Z,14Z,17Z))	1.55041	1.29754	1.32509	1.42666	0.404521	0.967193	0.362557	0.885831	1.15237	0.263011	0.679542	0.594649	1.37141	1.04873	1.34236	1.23033	1.64738	1.36288	-0.240786	-0.63529	-1.44335	-16.2991	-0.728203	0.434229
TG(15:0/16:0/22:5(4Z,7Z,10Z,13Z,16Z))	1.52738	1.58543	1.85615	1.15257	1.74898	0.839716	1.78841	1.43283	-0.0744836	1.33318	0.224611	-1.48067	3.16817	3.23288	3.02205	3.33018	3.61635	3.22854	0.671808	-0.419034	-15.0425	-15.0425	-0.336124	-1.36401
TG(15:0/18:1(11Z)/o-18:0)	1.21028	0.977559	1.67492	1.10591	1.89845	1.12967	0.525576	0.917519	0.400744	1.19802	1.27607	0.967121	1.59051	1.12391	1.26808	1.30268	1.64239	1.20434	-1.33038	0.352972	-2.05442	-17.0828	-1.47321	0.174057
TG(16:0/20:0/20:0)	2.13859	2.47504	1.95006	1.58145	2.40543	2.0609	0.509493	1.53183	1.80193	1.48159	1.93452	1.89564	1.75154	1.54611	1.45754	0.976156	1.32745	1.08136	-1.67894	-3.93689	-3.61671	-16.8575	-1.40568	-2.41094
TG(20:3(5Z,8Z,11Z)/o-18:0/20:3(5Z,8Z,11Z))	2.7628	-12.3432	1.93047	-12.3432	3.65333	1.86145	0.947823	2.50499	2.16971	2.45719	2.54965	2.7812	6.19776	6.05576	4.70081	6.25387	5.57216	5.26953	1.00964	0.890806	-12.3432	-12.3432	-12.3432	2.14689
TG(20:4(5Z,8Z,11Z,14Z)/o-18:0/20:4(5Z,8Z,11Z,14Z))	1.43199	1.81821	1.48048	1.26752	1.70748	1.67665	0.164049	0.617056	0.877552	0.753263	0.971416	0.702406	1.25225	0.934616	1.16979	1.1333	0.961401	1.04901	-2.06405	-3.35834	-2.94989	-4.56837	-3.20856	-3.81922
Tetrabromophenol blue	1.93665	2.34823	2.16069	2.30266	3.03683	2.17193	-14.4576	0.078255	1.43958	0.842693	0.755764	1.15721	2.91286	2.56268	2.85234	2.77599	2.44311	2.18944	-2.45345	-0.174425	-1.7035	-14.4576	-0.24022	-0.480013
XTP	2.3629	1.75964	2.20332	1.87268	2.04434	1.46668	1.62739	0.858199	0.222811	0.205461	0.778006	0.104326	1.71939	1.49143	1.85419	1.841	1.78081	1.78246	-19.3689	-2.05815	-1.37379	-0.984181	-1.24357	-0.946398
beta-nicotinamide D-ribonucleotide	0.647673	0.441008	0.591195	0.596213	0.867716	0.630781	-0.33401	0.0964907	-0.7012	-0.162179	0.354113	-0.216486	2.18008	2.53213	2.26504	2.39078	2.2888	1.95122	-1.20821	-1.55071	-3.45902	-4.35887	-3.03132	-2.81123
dTDP	-0.0671361	2.03684	1.30665	1.4736	2.44772	1.39591	1.82727	1.68744	0.803588	1.39804	1.76806	1.85853	0.212737	1.85129	2.23204	1.05689	2.11523	2.28867	-0.185274	-0.00677988	-0.104271	-13.8168	-13.8168	0.236561
dTDP-D-desosamine	1.99553	2.51025	2.15687	3.15237	2.93722	2.65	1.80768	2.35199	2.23355	1.16309	0.900756	1.21558	1.46351	1.40152	2.0073	1.71586	-0.6103	0.429917	-1.03034	0.209539	-14.3607	-14.3607	-1.5059	-0.434599
(2R,3S)-Piscidic acid	4.91442	3.00398	4.97309	4.62309	4.88566	3.80203	4.30125	4.25004	2.28517	3.36077	3.58491	4.50326	4.31568	-11.3374	4.07276	3.09956	2.11247	3.98428	-11.3374	-11.3374	-11.3374	-11.3374	1.95183	-11.3374
6-[5-(2-carboxy-2-oxoethyl)-2,3-dihydroxyphenoxy]-3,4,5-trihydroxyoxane-2-carboxylic acid	5.27514	5.4221	5.10069	5.29403	5.45394	5.16992	2.10995	2.2346	1.67154	1.33517	1.90061	2.33569	2.92949	2.83354	2.3876	2.53282	2.66727	2.56101	-3.11741	-16.8892	-16.8892	-3.24184	-2.18815	-16.8892
CDP-4-dehydro-3,6-dideoxy-D-glucose	4.55388	4.74192	4.84819	4.76345	4.3023	4.54936	4.91323	4.47438	3.58501	3.68524	4.24997	3.88726	1.49102	2.39697	1.67686	1.47193	2.34004	2.72216	-13.1961	-13.1961	-13.1961	-13.1961	-13.1961	1.32724
L-Oxalylalbizziine	4.49329	4.47582	4.35379	3.94845	4.94437	5.55554	7.00093	7.99416	7.57476	7.46924	8.09238	7.93418	2.32501	0.26751	1.06327	1.15015	2.15921	-0.629281	-13.3621	-13.3621	-13.3621	-13.3621	-13.3621	-13.3621
Phoslactomycin B	5.60357	5.48973	5.60141	5.40203	5.9141	5.64112	4.39654	4.89796	4.9751	5.12443	5.17345	5.22907	0.355212	3.03946	2.92245	2.32131	1.97133	2.08635	-15.2606	-15.2606	0.158287	-15.2606	-15.2606	-15.2606
Prothiocozole	7.17496	7.47715	7.10527	7.10585	7.35476	7.00133	2.06607	2.21413	2.14597	1.30591	1.17651	2.20754	3.90755	3.29201	3.03966	4.02532	3.6305	3.60941	-12.64	-12.64	-12.64	-12.64	-12.64	-12.64
Remoxipride	6.4585	6.31633	6.1547	6.28732	6.5709	6.17827	3.42133	2.94024	2.20812	2.11795	1.93499	3.01334	4.12079	3.4801	3.4815	3.6257	3.64814	3.79971	-1.51856	-14.8479	-14.8479	-14.8479	-14.8479	-14.8479
TG(14:0/14:0/20:4(5Z,8Z,11Z,14Z))	6.0919	5.19956	5.83465	6.03517	6.36303	5.84133	3.97096	5.0396	3.32241	4.43152	3.80954	4.07359	-10.1481	0.702103	2.55974	2.28927	-10.1481	2.78421	-10.1481	-10.1481	-10.1481	-10.1481	-10.1481	2.6884
()11(12)-EET Ethanolamide	-0.755028	-0.212358	-0.461076	0.178072	-0.398678	-0.220862	-0.818099	-0.507304	0.0718874	0.71684	0.340664	-1.21192	0.195821	1.34556	0.532286	0.608675	0.638914	0.135422	0.898095	-2.229	0.613983	0.302754	0.096237	0.139118
(1R,16Z,24E,26E,28Z)-1,18-dihydroxy-12-[1-(4-hydroxy-3-methoxycyclohexyl)propan-2-yl]-19,30-dimethoxy-15,17,21,23,29-pentamethyl-35-methylidene-11,36-dioxa-4-azatricyclo[30.3.1.0hexatriaconta-16,24,26,28-tetraene-2,3,10,14,20-pentone	-0.296128	-0.304964	-0.995608	0.336751	0.212239	-0.196902	0.719341	0.734078	0.238451	-0.0560551	0.692633	0.134153	0.824217	0.814687	0.638611	0.987734	0.712174	0.897063	-0.472519	-0.15851	-0.862181	-2.0265	-2.11828	-0.454495
(1R,16Z,24E,26E,28Z)-1,18-dihydroxy-12-[1-(4-hydroxy-3-methoxycyclohexyl)propan-2-yl]-29-(hydroxymethyl)-19,30-dimethoxy-15,17,21,23,35-pentamethyl-11,36-dioxa-4-azatricyclo[30.3.1.0hexatriaconta-16,24,26,28-tetraene-2,3,10,14,20-pentone	0.281587	0.558802	0.41792	0.218805	0.489924	0.520343	-0.147503	0.106972	0.240918	0.523746	0.404461	0.311309	0.100057	0.171659	-0.0897178	0.0511274	0.13595	-0.0146112	-0.786453	-0.844571	-0.505895	-0.667924	-0.576135	-0.90077
(6S)-6beta-Hydroxy-1,4,5,6-tetrahydronicotimide-adenine dinucleotide phosphate	0.29464	0.122638	0.119147	0.381455	0.185603	0.346294	0.346675	0.450675	0.0996702	-0.025292	0.198045	0.212716	0.175063	0.383344	0.183608	0.236921	0.0938973	0.236005	-0.429931	-0.362143	-0.697094	-1.57318	-0.698248	-0.280505
1,1'-(1,4-Dihydro-4-nonyl-3,5-pyridinediyl)bis[1-dodecanone]	0.431327	0.0658401	0.262347	0.206703	0.208869	-0.106804	0.529866	0.430566	0.568143	0.074633	0.32189	0.386508	0.0934688	-0.00106378	0.235949	0.244161	0.406224	-0.0819552	-0.358975	-0.345071	-0.772517	-1.32068	-1.02058	-0.458846
1,1,1-Trichloro-2,2-bis(4-hydroxyphenyl)ethane	-0.0455477	0.493415	0.199855	0.0303843	0.35479	0.336959	0.157344	0.806475	0.965909	0.882896	0.870966	0.921527	-0.0925583	-0.29278	-0.197179	-0.241805	-0.533748	0.188562	-0.685416	-0.67711	-0.853337	-0.900454	-1.22946	-0.459689
1,3-Dibenzyltetramethyldisiloxane	-0.219893	-0.531614	-0.434985	-0.489455	0.168603	-0.96471	0.114734	0.418915	-0.0137539	0.0735078	-0.226949	0.351125	0.722159	0.459061	0.871518	0.509987	1.14406	0.709346	-0.133582	-0.148317	-0.749096	-1.15333	-0.352901	-0.124431
1,3-Diphenyltetramethyldisiloxane	0.326461	0.010981	0.222794	0.105425	-0.323875	-0.388369	-0.416129	0.448186	0.242349	0.602352	0.43723	0.790757	0.0938333	0.417724	0.184392	-0.0672427	0.0248435	0.536831	-0.0342928	-0.543736	-0.188532	-0.196066	-1.62168	-0.664239
1,7-diphospho-1-epi-valienol	0.515169	0.465409	0.569794	0.389406	0.647959	0.451001	0.437628	0.103253	0.144321	0.101463	0.173952	0.508589	0.03627	-0.222056	-0.003194	-0.0216456	0.0930054	-0.148281	-0.498652	-0.417907	-0.750557	-1.53588	-0.915257	-0.12379
1-Hydroxy-2-methyl-2-butenyl 4-diphosphate	0.633331	0.915461	0.428029	1.1052	0.199653	0.654262	1.0866	0.891334	0.199895	-0.172959	0.104242	-0.558242	0.472744	-1.68119	0.312984	0.231113	0.386039	0.185599	-1.03899	-0.456223	-0.6558	-2.28136	-1.35068	0.388975
1-Phosphatidyl-1D-myo-inositol 3-phosphate	0.685185	0.445454	0.783989	0.527329	0.759656	0.530204	0.426612	0.213012	0.507519	-0.0459068	-0.151888	0.0883745	0.0169562	-0.235172	0.32795	-0.12452	0.420589	0.504247	-0.460881	-0.50698	-1.40761	-1.75987	-1.04799	-0.496258
1-Stearoyl-Sn-Glycerol-3-Phosphocholine	-0.0307374	-0.292572	-0.17654	-0.395482	-0.0136255	0.316362	0.649743	0.924396	0.559447	0.796725	0.859668	0.855941	-0.306593	-0.380837	-0.295199	-0.279434	-0.134031	-0.284801	-0.791546	-0.390295	-0.427149	-0.198903	-0.204078	-0.360459
10-Deacetylbaccatin III	-0.00860725	0.187301	-0.263534	-0.153138	0.310852	0.60429	0.0219861	0.34585	0.184909	0.0315234	0.274865	0.0199298	-0.0580967	0.510812	0.249587	0.24098	0.106003	0.634615	0.0868587	-0.668293	-0.972786	-0.322205	-1.12895	-0.234756
13,16-Docosadienoic acid	-0.297871	0.305523	-0.429102	-0.580697	-0.16778	-0.107865	-0.28674	0.342554	0.120717	0.0146816	0.0431474	0.0980253	0.853984	1.08102	1.14408	1.22957	0.720331	0.994034	-0.874762	-0.881991	-0.727089	-1.0137	-1.01625	-0.563822
15beta-Hydroxy-7alpha-mercapto-pregn-4-ene-3,20-dione 7-acetate	0.212547	0.298619	0.312234	0.238319	0.320151	0.319639	0.437332	0.50757	0.417285	0.649895	0.515496	0.581003	-0.150133	0.0567153	0.0139724	-0.132684	-0.176785	-0.0605211	-0.537054	-0.828759	-0.594962	-0.910487	-0.657635	-0.831758
16-Feruloyloxypalmitate	0.744733	0.155252	0.734506	1.45477	0.48192	0.285433	0.657439	-0.00843199	-0.250946	-0.0926135	-0.134292	-0.446128	0.40756	0.195203	0.386851	0.500924	0.200152	0.0348456	-1.46993	-0.808064	-1.21668	-0.561247	-0.823071	-0.428194
17beta-Hydroxy-7alpha-mercaptoandrost-4-en-3-one 7-propiote	-0.0585282	0.355664	-0.453439	-0.411476	-0.160256	-0.0572981	0.0467965	0.200218	0.616398	0.31798	0.701766	0.562217	0.285175	0.53443	0.277219	0.299904	0.0792124	0.23677	-0.53109	-0.248061	-0.500281	-0.656161	-0.943033	-0.494128
19-Nortestosterone	0.496923	0.257611	0.451703	0.157596	0.591677	0.435173	-0.112744	0.250014	-0.0520491	0.152241	0.156915	0.192414	0.450227	0.447303	0.537374	0.508328	0.503187	0.25454	-0.672451	-0.828797	-1.01046	-1.49441	-0.823483	-0.848831
1D-myo-Inositol 1,3,4-trisphosphate	0.172408	0.0857003	0.155256	0.00543097	0.368147	0.266225	0.10019	0.127363	0.081797	0.235459	0.239508	0.241414	0.566439	0.473077	0.469495	0.502471	0.507667	0.301745	-0.669482	-0.781699	-0.941963	-1.02345	-0.785902	-0.697296
2',3'-Cyclic UMP	0.0869158	0.209156	0.0633508	-0.0490051	0.29708	0.166046	0.295604	0.621217	0.603001	0.360021	0.583734	0.582245	0.393311	0.340613	0.308223	0.194523	0.363355	0.220374	-0.731483	-0.744104	-1.04953	-1.5411	-0.930014	-0.643534
2,2',5,5'-Tetrachlorobenzidine	0.042334	0.118083	-0.0101615	-0.111537	0.144635	0.0643406	0.0934298	0.279771	0.441843	0.285804	0.340078	0.446342	0.223215	0.0771443	0.212643	0.139718	0.0852349	0.28454	-0.460927	-0.394599	-0.516387	-0.920937	-0.571243	-0.293363
2,3,4-Trichlorobiphenyl	0.187941	-0.052083	0.055575	0.158055	0.0128876	0.32305	-0.0103476	0.153042	-0.0236391	0.26938	0.126967	0.266983	0.544055	0.521089	0.51872	0.564569	0.314377	0.255628	-0.577739	-0.611409	-0.696954	-0.897394	-0.819269	-0.583482
2,4-Dichlorotoluene	0.0736962	-0.228985	-1.05513	-0.0503586	-0.00257183	0.108063	0.531211	0.379744	-0.00284646	-0.267493	0.398084	-0.101044	1.16949	1.19961	0.951122	0.603545	1.0989	1.21121	-0.729618	-1.01193	-1.36459	-1.49853	-0.813024	-0.598554
2,5-Furandicarboxylate	0.657962	0.166832	0.372607	-0.00509617	0.389108	0.0375586	0.133915	0.164626	0.447105	0.308382	0.0729383	0.22122	0.377489	0.597113	0.280212	0.224111	0.450675	0.109336	-0.509261	-0.75988	-1.72746	-0.399695	-1.0457	-0.564103
2,6-Dichlorobenzamide	0.360093	-0.595588	-0.253301	0.377581	0.650505	0.436937	-0.12729	0.36786	-0.00666531	0.150986	0.298561	0.239245	0.675091	0.00494409	0.738701	0.332929	0.49348	0.0162326	-0.69731	-0.667996	-1.0518	-0.928515	0.0633446	-0.878028
2-(Formamido)-N1-(5-phospho-D-ribosyl)acetamidine	-0.164075	0.742625	0.444993	0.398596	-0.0110256	-0.218657	-0.00717589	0.147745	0.421371	0.144174	0.529586	0.173375	0.400517	0.156512	0.132536	-0.00531843	0.410866	0.242917	-0.512792	-0.0169499	-0.915588	-1.64041	-0.542902	-0.31092
2-Amino-7,8-dihydro-4-hydroxy-6-(diphosphooxymethyl)pteridine	-0.797638	-0.460451	-0.723124	-0.814963	-0.608576	-0.548291	0.677305	1.20872	1.31356	0.808888	1.13167	1.04692	0.0989221	-0.122606	-0.221155	0.085964	0.130938	0.18171	-0.437526	-0.424255	-0.304122	-0.441821	-0.425548	-0.354522
2-Angeloyl-9-(3-methyl-2E-pentenoyl)-2b,9a-dihydroxy-4Z,10(14)-oplopadien-3-one	-0.0282831	0.173228	0.128427	0.0994562	0.312001	0.288208	0.166979	0.465103	0.424318	0.618123	0.762803	0.671892	0.0473079	0.317356	-0.124434	0.184676	-0.305331	0.241553	-0.772633	-0.670592	-0.760115	-0.604125	-1.37515	-0.260765
2-Chloro-cis,cis-mucote	0.0645879	-0.0819675	-0.0421533	0.241899	0.12628	0.294044	0.43888	0.616835	0.300396	0.220028	0.53473	0.429374	0.336672	0.846934	0.378786	0.157613	0.151062	0.560199	-1.28678	-1.25753	-0.741953	-0.733268	-0.629626	-0.92504
2-Ethyl-2-Hydroxybutyric acid	-0.228774	0.29831	-0.273609	-0.121289	-0.137027	0.221747	0.0983879	0.413408	0.504409	0.302747	0.452897	0.556877	0.264493	0.277629	0.183116	0.197755	0.163678	0.263019	-0.418797	-0.606823	-0.398173	-0.866344	-0.688299	-0.459337
2-Methacryloyloxyethyl phenyl phosphate	0.225986	0.226793	0.122106	0.0985882	0.509708	0.55474	0.228784	0.311295	-0.00555119	0.114367	0.417531	0.0870701	0.0129695	0.0377454	0.27467	-0.0744921	-0.0854747	0.208059	-0.73397	-0.427423	-0.383728	-0.521386	-0.3861	-0.812289
2-Methyl-1,4-naphthalenediol bis(dihydrogen phosphate)	0.0776689	0.104629	0.194523	0.251674	0.206912	0.176496	0.392934	0.391244	0.170884	0.186256	0.367915	0.446896	0.39035	0.595284	0.379562	0.244662	0.334106	0.493495	-1.04213	-1.06279	-0.76158	-0.784789	-0.911342	-0.842858
2-Oxo-3-hydroxy-4-phosphobutanoate	0.381864	0.512021	0.0631131	-0.0224897	0.255016	0.450123	-0.0849892	0.514195	0.636565	0.24327	0.502931	0.547817	-0.0739494	0.115373	-0.298284	0.135052	-0.137427	0.245312	-0.468205	-0.499	-0.435462	-1.19979	-1.12568	-0.257374
2-Oxo-4-phosphonobutanoate	0.792922	0.143004	0.47241	0.598436	0.340255	0.194148	0.204425	0.156111	-0.266018	-0.296293	-0.0399381	-0.14432	0.174537	0.106411	0.0565108	0.423342	0.152269	-0.029006	-0.371909	-0.258755	-0.513609	-0.777863	-0.556765	-0.560304
2-Oxoglutaramate	-0.298114	-0.303329	-0.226377	-0.447073	-0.0713173	-0.309124	0.541729	0.544525	0.477847	0.447909	0.466258	0.591868	-0.225905	-0.278529	-0.32124	-0.226697	-0.0824433	-0.0418264	-0.331461	0.127921	-0.272922	-0.135408	-0.0250422	0.398751
2-Phosphinomethylmalate	0.233055	0.274754	0.202283	0.22539	0.207249	0.276541	-0.0105357	0.0286345	0.11981	0.00206899	0.137115	0.118223	0.311335	0.2575	0.313031	0.177878	0.255906	0.297831	-0.599296	-0.603281	-0.561621	-0.645196	-0.611085	-0.407589
2-[({3-[3,4-dihydroxy-5-(3,4,5-trihydroxybenzoyloxy)benzoyloxy]-2,4,5-trihydroxyphenyl}(hydroxy)methylidene)amino]acetic acid	0.186547	-0.247265	-0.75605	-0.392177	0.0882073	-0.189386	-0.508717	0.276809	0.142386	-0.707037	-0.0163889	-0.162784	2.11738	1.967	1.9573	2.03419	1.7633	1.73344	-1.61039	-1.24224	-1.57795	-3.30995	-1.25518	-0.291039
2-formamido-N(1)-(5-O-phosphonato-D-ribosyl)acetamidine	-0.144383	0.238107	-0.645079	-0.326663	-0.240266	1.45478	-0.89722	0.399324	0.668189	0.580746	0.535647	0.578648	0.237724	0.131225	-0.0889611	0.60458	-0.0663719	0.183403	-0.592928	-0.653268	-0.34491	-0.249519	-1.02528	-0.337521
2-hydroxy-3-[4-hydroxy-3-(sulfooxy)phenyl]propanoic acid	0.293294	0.409988	0.320596	0.274858	0.161374	0.518548	0.0441029	0.181031	0.270262	0.140911	0.418679	0.303732	0.00685578	-0.0154743	-0.0724525	-0.091437	-0.144805	-0.0178169	-0.525289	-0.466782	-0.526506	-0.736778	-0.454982	-0.29191
2-oxobrimonidine	0.0663969	0.243934	-0.147089	0.879709	0.0781104	0.00577695	1.17489	-0.00584314	0.863548	-0.0961346	0.0426733	0.339208	0.0266865	-0.149288	0.0125364	0.472078	-0.026469	-0.362285	-0.435934	-0.346927	-0.532236	-1.0425	-0.835313	-0.225534
3',5'-Cyclic diGMP	0.49809	1.19404	0.408479	0.176843	0.540299	0.789007	-0.477893	0.157465	0.512586	-0.0850747	0.491347	0.105799	0.285395	0.74911	0.344668	0.10974	0.170687	0.517436	-0.848039	-0.880306	-1.03034	-1.56043	-1.20254	-0.966378
3'-Monoiodo-L-thyronine 4'-O-sulfate	-0.0917916	0.135088	-0.381161	-0.264026	-0.0544927	-0.117453	-0.990999	-0.78909	-0.659286	-0.884862	-0.542677	-0.893448	1.37681	1.44789	1.43032	1.47282	1.68206	1.80544	-0.347439	-0.59267	-1.01723	-1.11266	-0.149877	-0.46127
3'-O-(4-Benzoyl)benzoyl ATP	0.454026	0.447751	0.392948	0.366916	0.590075	0.577617	-0.125599	0.245673	-0.0408345	0.249749	0.241567	0.275322	0.368003	0.215129	0.379658	0.309278	0.268903	0.182405	-0.589064	-0.595916	-1.05453	-1.75173	-0.99255	-0.414805
3,3',4',5,6,7,8-Heptahydroxyflavone	0.641412	0.0722229	0.408325	0.428649	0.906346	0.419814	0.206271	0.305755	-0.281826	0.0049884	0.369714	0.172187	0.821428	0.404627	0.891317	0.889455	0.835796	0.263389	-1.14003	-1.23425	-1.16105	-2.21007	-0.987655	-1.02682
3,3',5,5'-Tetrahydroxy-6,7-methyleneoxy-4'-methoxyflavone 3-glucuronide	-0.182006	0.451227	-0.0306147	0.247919	-0.000778475	0.388989	0.520417	0.681832	0.500959	0.0976151	0.121693	-0.0427602	0.186429	0.438181	0.132252	0.17485	0.191875	0.191237	-0.497758	-0.236195	-0.960406	-1.21089	-0.639594	-0.524474
3,4,5-trihydroxy-6-(1-oxo-1H-isochromene-3-carbonyloxy)oxane-2-carboxylic acid	-0.623944	-0.191834	-0.983351	-0.641749	-0.00925655	-0.290298	-0.286203	0.787047	0.830191	0.305691	0.73038	0.637448	0.486841	0.498872	0.312643	0.672906	0.692151	0.536144	-1.16552	-0.76711	-0.431108	-0.854675	-0.139012	-0.106252
3,4,5-trihydroxy-6-[2-hydroxy-4-(3,5,7-trihydroxy-5H-chromen-2-yl)phenoxy]oxane-2-carboxylic acid	0.47938	0.868182	0.130464	0.712945	0.975209	1.0007	-2.4689	-0.935575	-0.542872	-1.005	-0.0461436	-0.466495	1.32508	1.61493	1.71834	1.42893	1.35481	1.4372	-0.565015	-0.551299	-1.70759	-1.81992	-1.45213	-1.48524
3,4,5-trihydroxy-6-{[7,8,8,13,22-pentahydroxy-19-(hydroxymethyl)-3,6,16-trioxo-21-(3,4,5-trihydroxybenzoyloxy)-2,17,20,23-tetraoxapentacyclo[16.3.1.1.00tricosa-4,10,12,14-tetraen-12-yl]oxy}oxane-2-carboxylic acid	0.24137	0.582767	0.224135	0.132158	-0.199684	0.467259	-0.309158	-0.22944	-0.0197651	0.104593	0.0469048	-0.296137	0.34516	0.914537	0.691918	0.558688	0.564833	0.570041	-0.0495545	-1.12712	-0.976271	-1.18792	-0.670986	-0.378329
3,4-Dihydroxymandelate	-2.81326	-1.79139	1.25113	1.20353	1.06345	1.29088	-2.71234	1.2078	-1.13814	-1.38988	0.872148	-1.56926	0.52712	0.494246	0.705939	0.800117	0.909202	1.32469	-2.58432	0.774883	0.245146	0.173169	0.326463	0.828703
3,4-dihydroxy-5-(sulfooxy)cyclohex-1-ene-1-carboxylic acid	-0.475718	-0.0367397	-0.298955	-0.321633	-0.615226	-0.0839434	-1.03996	-0.0414174	0.272825	0.0896611	-0.0690753	-0.426234	0.0215217	0.724977	1.0055	0.206818	1.20077	0.0859801	-0.0871266	0.255742	-0.377526	-0.327674	0.164586	0.172854
3,5-Dinitroguaiacol	0.0258773	0.101012	0.195737	-0.0385002	0.454633	0.0704422	0.331001	0.516837	0.334184	0.323559	0.36584	0.486147	0.0754126	0.160569	0.129545	0.0969852	0.125493	0.067919	-0.46765	-0.38068	-0.731367	-1.1216	-0.740858	-0.38054
3-(2,4-Cyclopentadien-1-ylidene)pregn-4-en-20-one	-0.592841	0.569157	-0.418296	0.114554	-0.167499	0.335501	0.0155765	0.325949	0.294203	0.265408	0.974059	0.709696	0.231041	1.05573	-0.419912	0.289998	-0.141792	0.643655	-0.127854	-1.08232	-0.0205447	-1.42999	-0.629918	-0.793553
3-(ADP)-2-phosphoglycerate	0.164081	0.483846	-0.0199327	-0.0855302	0.105652	-0.339747	-0.0332321	0.0770601	-0.438075	0.311308	0.125901	0.363454	0.979033	1.02625	0.683506	0.855242	0.582798	0.703786	-0.216327	-0.474593	-1.39676	-1.79609	-1.18946	-0.472165
3-Bromo-2Z-heptenoic acid	-1.24108	0.222473	-1.10394	-0.425698	-0.0546266	-0.197241	-0.33336	0.00147149	0.832623	0.385923	0.418139	0.272426	0.467871	1.15257	0.890207	0.557195	0.582421	0.649267	-0.699392	-0.308862	-0.612748	-0.568206	-0.384481	-0.502955
3-Bromo-tyrosine	0.055992	0.325311	0.260064	-0.108137	0.607165	0.171724	0.0411306	0.0717956	0.390919	0.303997	0.249002	0.524148	0.225548	0.0791406	0.176743	0.33773	0.159179	-0.0093264	-0.395721	-0.450765	-0.877328	-1.22011	-0.735912	-0.182291
3-Carboxybenzadehyde	0.924765	-0.188167	0.884887	-0.134601	0.93296	-0.219237	-0.0571535	-0.326998	0.302607	3.12486	-0.589517	0.620724	-0.156094	-0.80973	0.476932	-0.536612	0.228525	0.189183	-0.975196	-0.296316	-1.21374	-0.758301	-0.241112	-1.18267
3-Dehydroshikimic acid	0.632325	0.514556	0.695526	0.507312	0.746501	0.5295	0.592574	0.433503	0.040543	0.314434	0.201106	0.299153	-0.721819	0.115728	-0.45585	0.450499	-0.175499	0.0693637	-0.892303	-0.775327	-0.922136	-0.653321	-0.588826	-0.95754
3-Ethoxyandrosta-3,5-dien-17beta-ol propanoate	0.206938	0.424365	-0.696991	0.0219363	-0.237063	-0.11901	-0.339022	0.824785	0.917181	0.674145	0.852583	0.56263	0.40255	0.603089	0.135707	0.551304	0.23196	0.77405	-0.529199	-1.25406	-0.708923	-1.63502	-1.24199	-0.421946
3-Methoxy-4-Hydroxyphenylethyleneglycol Sulfate	0.258848	0.343181	0.245678	0.149131	0.375187	0.343871	0.510292	0.556855	0.623694	0.574813	0.624765	0.688228	0.264031	0.279857	0.199025	0.233188	0.166268	0.148753	-0.827094	-0.865433	-1.31078	-1.43939	-1.07316	-1.06981
3-Phospho-D-glyceroyl phosphate	0.37545	0.0339621	0.310392	0.0105794	0.536984	0.278937	0.203184	0.174996	-0.0384013	0.201418	0.122791	0.176849	0.500654	0.257064	0.571163	0.352776	0.434653	0.217425	-0.726267	-0.704415	-0.882736	-0.889973	-0.762739	-0.754746
3-Phosphonooxypyruvate	0.0979131	-0.227222	0.293042	-0.189272	0.413732	0.0162592	0.374308	0.337359	0.258491	0.447071	0.366803	0.381219	0.15686	-0.0769179	0.214098	0.113035	0.333603	-0.0367332	-0.441494	-0.334556	-0.731752	-0.760133	-0.393349	-0.612364
3-oxobrimonidine	0.105848	0.292381	0.156592	-0.115247	0.319898	0.275932	0.337621	0.169189	0.248612	0.206451	0.296732	0.499129	0.188077	-0.00917612	-0.032146	0.134076	0.14169	0.145509	-0.416838	-0.307681	-0.627384	-1.04289	-0.788179	-0.178196
4,4'-Stilbenedicarboxamidine dihydrochloride	-0.929226	0.186234	-1.18359	0.180476	0.183421	0.54485	-1.33293	-1.03021	-0.531404	-0.92049	-1.09044	-0.863333	2.44299	3.2886	2.35703	2.77273	2.29687	2.01131	-2.94126	0.495747	-1.11783	-1.16916	-1.93147	-1.71892
4,5-Dichloro-3H-1,3-dithiol-2-one	-0.825743	-0.168018	-0.594723	-0.725272	-0.123614	-0.299113	-0.411251	-0.170157	-0.203393	0.144464	0.274806	0.0332462	1.29003	1.82353	0.879916	1.84301	0.67599	0.420172	-1.56888	-1.95856	-1.93749	5.18549	-1.94494	-1.63949
4-Aminobiphenyl-4-Ol	0.523773	0.34579	0.697659	0.396623	0.833331	0.371948	0.525846	0.380246	0.232574	0.375439	0.373321	0.503068	-0.0773864	-0.0225484	0.0572676	-0.22262	0.12034	-0.129581	-0.960142	-0.861904	-0.916039	-0.981379	-0.913832	-0.651794
4-Bromophenylthiourea	0.115096	0.205627	0.230693	0.113951	0.387452	0.295441	0.157015	0.355496	0.37484	0.388431	0.475615	0.607263	0.0281025	-0.0509392	-0.026531	-0.0321117	-0.0520688	-0.0165734	-0.422689	-0.467678	-0.648881	-0.983723	-0.810761	-0.223067
4-Carboxy-4-hydroxy-2-oxoadipate	0.547058	0.861506	0.0587163	0.486892	0.327402	0.672181	0.0894034	0.416655	0.0938767	0.129299	0.208022	0.384778	0.453455	0.757843	0.33367	0.566878	0.246692	0.152499	-0.72259	-0.912677	-0.976158	-1.73382	-1.49041	-0.951178
4-Coumaric acid	-0.114919	-0.0569154	-0.231015	-0.390332	-0.102564	-0.163568	-0.0260792	0.446748	0.510196	0.388224	0.584519	0.594892	0.415487	0.303799	0.225089	0.570261	0.297706	0.133904	-0.457666	-0.496352	-0.58988	-0.870108	-0.764688	-0.206738
4-Hydroxylamino-2,6-dinitrotoluene	1.37727	0.781656	0.505011	-0.166849	1.17824	0.476498	-0.93276	-0.41087	0.383039	0.446715	0.509139	0.671061	0.00637409	-0.137948	0.35813	-0.135235	-0.25961	-0.507792	-0.710111	-0.809036	-0.597202	-0.601202	-0.803449	-0.621071
4-Pyridoxic acid	0.131122	0.127908	-0.0423648	0.0684426	0.207743	0.080379	0.1196	0.178899	0.185193	0.201339	0.214425	0.291776	0.252106	0.347634	0.239153	0.22506	0.137168	0.307781	-0.486395	-0.458859	-0.578501	-0.813287	-0.483445	-0.452877
4-hydroxytriazolam	0.129786	0.346425	0.359317	-1.34173	0.133563	0.0250347	0.811615	1.30203	1.36693	0.620398	0.910382	0.469451	-1.36193	0.427365	-0.127376	-0.184715	0.0770669	0.511935	-0.940534	-0.514838	0.121365	-1.48068	-1.58526	-0.0756044
5-Fluorouridine monophosphate	0.234505	0.364366	0.39801	0.142292	0.537706	0.346506	0.107022	0.386758	0.586886	0.318916	0.486972	0.452392	0.0690039	0.359599	0.116854	0.139891	0.178093	0.0988219	-0.810389	-0.723073	-0.783783	-1.616	-0.945847	-0.445499
5-Pentacosyl-1,3-benzenediol	-0.701089	0.544907	0.351346	0.0856645	0.515194	0.360421	0.31761	0.25462	0.328349	0.446205	0.402541	0.839118	0.377324	0.130296	0.194583	0.0145528	0.128547	0.133578	-0.746312	-1.17884	-0.415995	-0.370569	-0.709556	-1.30249
5-Phosphoribosyl-4-carboxy-5-aminoimidazole	-0.240427	0.232409	-0.0361678	-0.0921338	0.383869	0.65472	-0.454245	-0.0103278	-0.122928	0.516768	-0.0388638	0.270602	1.22172	1.30268	1.39546	1.25823	1.14098	1.64746	-1.58689	-0.847089	-1.72091	-2.00485	-1.87664	-0.99341
5alpha-Cholane	0.258773	0.481961	-0.0128472	0.323947	0.0439879	0.526404	0.135359	0.663573	0.680724	0.218216	0.587865	0.550102	-0.129299	0.138844	-0.119073	0.173014	-0.282802	0.329293	-0.298421	-0.647915	-0.532025	-1.96043	-0.689317	-0.439932
6,6'-Dibromoindigotin	0.214547	0.582897	-0.102251	-0.0792032	0.15166	0.318787	0.243071	0.647738	0.653619	0.604157	0.603196	0.287662	0.293207	0.355339	-0.243885	0.358199	0.0965542	0.137765	-0.415594	-0.926192	-0.655567	-1.13654	-0.873997	-1.11517
6,8-Heneicosanedione	0.188049	0.280196	0.0140664	0.00107266	0.235848	0.300095	-0.0657651	0.241344	0.181926	0.2429	0.215406	0.149932	0.275206	0.416401	0.309651	0.355903	0.231214	0.431612	-0.521515	-0.772772	-0.548408	-0.59122	-0.858846	-0.712296
6-Methylthioguanosine monophosphate	0.408492	-0.885357	0.527343	-0.974794	-0.359644	0.536965	-0.661171	-0.0887083	-0.647786	-0.198754	-1.12609	-0.0991045	0.670924	0.438743	0.578767	0.586445	0.539881	0.484489	0.569734	-0.913669	0.617167	0.435397	0.657911	-1.09718
6-Phospho-2-dehydro-D-glucote	0.464081	0.431211	0.56172	0.370618	0.763741	0.472561	0.473048	0.384943	0.28699	0.487232	0.353623	0.539901	-0.0076688	0.09051	0.0342357	-0.225089	0.0797246	-0.0886217	-1.05963	-0.863883	-1.06669	-0.812347	-1.05502	-0.615198
6-Thioguanosine monophosphate	0.385413	0.433089	0.489274	0.363042	0.519495	0.651882	0.472114	0.687667	0.448607	0.50043	0.582289	0.366379	0.461349	0.514991	0.318633	0.460133	-3.19733	0.538153	0.506166	-4.09997	0.773235	0.909149	-3.51898	0.434789
6-[2,3-dihydroxy-5-(3,5,7-trihydroxy-4-oxo-3,4-dihydro-2H-1-benzopyran-2-yl)phenoxy]-3,4,5-trihydroxyoxane-2-carboxylic acid	-0.206749	-0.221685	-1.83547	-0.874379	-0.758011	0.0284731	0.633283	0.823445	1.41425	1.50462	1.27796	1.22974	0.411079	0.477413	-0.181395	0.72446	-0.0609614	0.283322	-0.99061	-0.835571	-0.615547	-0.058523	-0.607834	-1.56131
6-[4-(5,7-dihydroxy-6-{4-hydroxy-6-methyl-5-oxo-3-[(3,4,5-trihydroxy-6-methyloxan-2-yl)oxy]oxan-2-yl}-4-oxo-4H-chromen-2-yl)-2-hydroxyphenoxy]-3,4,5-trihydroxyoxane-2-carboxylic acid	0.199961	0.560862	0.235137	0.114442	0.306682	0.36413	0.294202	0.412315	0.371614	0.363245	0.1617	0.532393	-0.26996	0.3309	-0.283541	-0.271594	0.126094	0.114029	0.301287	-0.883286	-0.706616	-1.14432	-0.713647	-0.516032
6-hydroxychlorzoxazone	0.0457303	0.423615	0.432747	0.235976	0.180072	0.594523	0.137165	0.326312	0.510021	0.162056	0.494585	0.482058	0.0957518	-0.135882	-0.122124	-0.178371	0.0243851	0.273295	-0.181125	-0.240146	-0.921826	-1.51209	-1.05988	-0.0668522
6-{2,6-dihydroxy-4-[({6,7,8,11,12,13,22,23-octahydroxy-3,16-dioxo-2,17,20-trioxatetracyclo[17.3.1.00tricosa-4,6,8,10,12,14-hexaen-21-yl}oxy)carbonyl]phenoxy}-3,4,5-trihydroxyoxane-2-carboxylic acid	-0.670577	-0.0707296	-0.0850489	-0.445084	-0.0720437	-1.39464	-0.0550102	0.298421	0.158401	0.281131	-0.0618003	0.25358	1.45076	1.55503	1.15662	1.19271	1.64815	0.889849	-0.372519	-0.161753	-1.48362	-2.44244	-0.765579	-0.803811
6-{4-[6-(3,4-dihydroxy-6-methyl-5-oxooxan-2-yl)-5,7-dihydroxy-4-oxo-4H-chromen-2-yl]-2-hydroxyphenoxy}-3,4,5-trihydroxyoxane-2-carboxylic acid	-0.221304	-0.515559	0.283994	-0.044995	0.289304	-0.678593	-0.00817108	-0.00421958	-0.0920608	-0.19539	0.19376	-0.173421	1.31555	2.02552	1.83391	1.22941	1.84166	0.905665	-0.914388	-0.487517	-2.41322	-2.00342	-1.03441	-1.13209
7,8-Dihydroneopterin 2',3'-cyclic phosphate	0.0340213	0.545538	-0.33124	0.0800033	-0.132492	0.297901	-0.433924	0.219459	0.48631	0.174726	0.458234	0.423441	0.289625	0.420833	0.80835	0.473831	-0.119273	0.263644	-0.507368	-0.744009	-0.641465	-0.794048	-0.780582	-0.491514
7,8-Dihydroneopterin 3'-triphosphate	-0.118927	-0.0788013	-0.191373	-0.167689	-0.0141871	0.00198357	0.412189	0.462454	0.475906	0.390587	0.485548	0.498303	0.163663	0.0408001	0.179263	0.297414	0.3009	0.249392	-0.394482	-0.508681	-0.467424	-0.975799	-0.606552	-0.434486
7-Hydroxy-6-methyl-8-ribityl lumazine	-0.401555	0.114114	-0.733852	-0.635771	0.217706	-0.127495	-0.138388	0.526209	0.896275	1.40774	1.17279	0.441513	0.135549	-0.0445937	-0.0829061	-0.352812	0.54114	-0.239254	-0.903205	-0.570945	-0.0489349	-0.178116	-5.45361e-05	-0.995152
7-{3-[(6-carboxy-3,4,5-trihydroxyoxan-2-yl)oxy]-4,5-dihydroxyphenyl}-6,11-dihydroxy-3-(hydroxymethyl)-28-dioxatricyclo[7.3.1.0]trideca-1,3,5(13),6,9,11-hexaen-2-ylium	-0.239534	0.191987	-0.60639	-0.506848	-0.137175	0.192564	-0.985259	0.241004	0.574072	0.209961	0.746794	0.290644	0.839218	1.38079	0.995848	1.0494	0.742148	1.08073	-0.644756	-0.979979	-1.09578	-1.28417	-1.19597	-0.859292
7z,10z,13z-Hexadecatrienoic Acid	0.264323	-0.106634	-0.0405758	0.102503	0.265107	0.186298	0.324977	0.261705	0.180825	0.308119	0.1062	0.365813	0.321363	0.35115	0.394719	0.283339	0.338271	0.350786	-0.685364	-0.775573	-0.828197	-0.338266	-0.682175	-0.948711
8-Chloroxanthine	-0.0706889	-0.302953	0.0223636	-1.2682	-0.0046082	0.193199	-0.270616	0.439506	0.501688	0.698855	0.758673	0.675581	1.25395	1.08041	0.783092	0.827297	0.994776	0.885963	-0.876037	-0.865604	-1.28656	-3.07608	-0.470209	-0.623791
9-Bromo-17beta-hydroxy-17-methylandrost-4-ene-3,11-dione	-0.325214	0.177926	-0.239276	-0.202714	0.294281	0.279676	-0.988001	0.101011	-0.0265455	0.11657	-0.00964711	0.0764944	0.566551	0.742986	0.68656	0.74718	0.470101	0.687288	0.219794	-0.276662	-0.641153	-1.2329	-0.587335	-0.636972
9-Methyl-7-bromoeudistomin D	0.156252	0.157252	0.237352	0.115631	0.285138	0.157931	0.28298	0.476064	0.337195	0.28981	0.278402	0.384703	0.159771	0.166081	0.203894	0.151495	0.203818	0.137766	-0.552642	-0.505416	-0.882601	-1.01271	-0.780641	-0.447528
ADP	-0.0900806	0.0333722	0.168005	-0.207465	0.196463	0.235622	0.0840529	0.540241	0.494148	0.404289	0.42528	0.525859	0.517214	0.532865	0.452683	0.477352	0.503213	0.39949	-0.619727	-0.857223	-1.01201	-1.5443	-0.969874	-0.689464
ADP-D-glycero-beta-D-manno-heptose	0.402067	0.199911	0.447693	0.192368	0.937716	0.466513	-0.849705	-0.621744	-0.923094	-0.0305785	-0.121174	0.345746	0.969488	0.994812	1.12543	0.967989	1.11235	0.846029	-0.447846	-0.776756	-1.09203	-1.73416	-0.962443	-1.44857
Abscisic acid	0.181324	0.0582986	0.0361756	-0.0295857	0.169419	-0.00234292	0.377769	0.4075	0.501707	0.23361	0.37363	0.511509	0.186732	-0.0347027	0.10084	0.107896	0.153748	0.0286905	-0.428019	-0.350554	-0.714582	-0.959615	-0.605038	-0.30441
Acetophezine	0.193341	0.553614	-0.165649	-0.0475818	0.0385498	0.533484	-0.0428598	0.531992	0.789653	0.922147	0.902447	0.495228	0.289793	0.864002	0.115922	-0.113589	-0.127692	0.436238	-0.928612	-0.918911	-0.664421	-1.55668	-1.35728	-0.743134
Acetyl-CoA	-0.423077	-0.40985	-0.170075	-0.555473	0.0733489	-0.967128	-0.112304	0.0109696	0.695938	0.343685	0.0880861	0.154945	1.07829	1.16849	0.941085	0.99367	1.28437	0.683995	-0.313856	-0.258613	-1.3712	-1.47595	-0.885079	-0.574269
Acrithrin	0.0138706	0.696352	0.145016	0.289025	0.687217	0.621768	-0.403892	0.336	0.828746	0.659994	0.825576	0.471414	-0.408713	0.325142	-0.312892	-0.331107	-0.120674	-0.149462	-0.173262	-0.252505	-0.654165	-1.14804	-1.01912	-0.926295
Adenylylselete	-0.244284	-0.234715	-0.560719	-0.38255	-0.226024	-0.386173	0.566569	0.641514	0.591005	0.634581	0.489895	0.733934	0.213497	0.0445701	0.273735	0.170227	0.218437	0.0447432	-0.222717	-0.176082	-0.652467	-0.92003	-0.615587	-0.00135995
Alendronic acid	0.119695	0.318241	0.111997	0.147009	0.191136	0.263436	0.283833	0.196277	0.0481069	0.14503	0.205948	0.134703	0.57779	0.288553	0.792124	0.432718	0.434429	0.438419	-0.779656	-0.592157	-0.952107	-1.43387	-1.06197	-0.309686
Allosamidine	-0.610144	-0.332758	0.025244	-0.130082	0.0461082	-0.0761524	0.129694	0.303364	0.586466	0.309995	0.326765	0.409693	0.159555	0.477195	0.293414	0.571222	0.281444	0.297291	-0.233536	-0.725785	-0.185057	-0.789509	-0.718977	-0.41545
Alpha-Tetrasaccharide	0.178907	0.388812	0.183961	0.288027	0.49194	0.463714	-0.21843	0.143146	0.22146	0.373244	0.197001	0.506881	0.584993	0.638341	0.173908	0.460062	0.161534	0.375472	-0.764882	-0.904779	-0.674606	-0.946976	-1.14955	-1.17218
Amaranth	0.732397	0.872315	0.682578	0.405301	0.943622	0.739846	-0.498454	0.326933	-0.436502	-0.141346	-0.425971	-0.109671	0.795023	1.07294	0.76743	0.637221	0.803398	0.344111	-0.665249	-1.01415	-1.58698	-1.50679	-1.48203	-1.25598
Aminomalote	0.237244	0.0847374	0.375575	0.116648	0.539348	0.208675	0.258467	0.343655	0.224953	0.300388	0.367569	0.500384	0.0214279	-0.168777	0.00751332	-0.0679871	0.0811171	-0.118646	-0.477444	-0.357905	-0.697497	-0.881779	-0.64988	-0.247786
Apigenin	0.442043	0.315933	0.509645	0.437007	0.590637	0.39335	0.422677	0.326922	0.0506732	0.27573	0.200459	0.362246	-0.146779	-0.195215	-0.111776	-0.182962	-0.112487	-0.205497	-0.506797	-0.487666	-0.69224	-0.799798	-0.559919	-0.326186
Aplysil	0.0319568	-0.235444	-0.195366	-0.0190446	-0.217953	0.987275	-0.35712	-0.106904	-0.458116	-0.197106	-0.375847	-0.268186	0.799295	0.756361	0.631913	0.643124	0.755869	0.696437	-0.450579	-0.479574	-0.559294	-0.55218	-0.411307	-0.418214
Apraclonidine	0.364121	0.27881	0.622186	0.319341	0.675765	0.261816	0.309757	0.27412	0.0720969	0.182022	0.232814	0.374532	0.0237781	-0.100376	-0.159253	-0.0313756	0.105371	-0.126013	-0.58459	-0.392572	-0.741291	-1.07732	-0.592674	-0.291067
Ascorbate 2-sulfate	0.444163	0.110086	0.364085	0.158885	0.467981	0.253368	-0.0865681	0.211947	-0.063244	0.156016	0.0936634	0.198605	0.593645	0.60007	0.777607	0.490404	0.627565	0.313346	-0.834206	-0.816879	-1.10757	-1.29959	-0.833201	-0.820181
Asp-glu	0.246134	0.321029	0.300917	0.143379	0.413485	0.317523	0.305237	0.498063	0.492745	0.408982	0.53497	0.607137	0.0797505	0.0752905	0.128134	0.031563	0.0996931	0.0381464	-0.661105	-0.618348	-0.940896	-1.44162	-0.911114	-0.469093
Atibant	0.166234	0.403046	0.040357	0.350901	0.365382	0.243496	0.331688	0.385801	0.320064	0.239853	0.358179	0.343822	-0.145772	0.139299	-0.195411	-0.102803	-0.239438	0.0242008	-0.486137	-0.409999	-0.584397	-0.76301	-0.591646	-0.19371
Austalide C	0.734416	0.102921	0.0199929	0.582739	0.332431	0.41315	-0.444386	0.520564	0.170448	0.228689	0.333105	0.45443	0.941093	0.592077	1.23699	0.806974	0.895109	0.550579	-0.436447	-0.525238	-1.54224	-3.27494	-1.63697	-1.05549
BRL 32872	-0.301107	0.347854	-0.127883	-0.30322	-0.933308	-0.371522	0.240556	0.213574	0.191029	0.336836	0.246077	0.523844	0.788629	1.36791	0.853712	1.19646	1.29588	1.02491	-0.355701	-1.07535	-1.03341	-1.40624	-1.47026	-1.24928
Bacteriochlorophyll a	1.11107	0.844342	1.09552	0.638738	0.608491	1.11843	-0.112598	-0.11577	-0.317676	-1.04799	0.0550303	-0.503715	0.374543	0.62012	0.269069	0.134898	0.405914	0.119096	-0.981873	-0.530753	-0.163701	-2.41495	-0.623591	-0.582642
Bacteriochlorophyll b	0.762148	0.774157	0.866301	0.605238	0.712113	0.828976	-0.137355	0.0452813	-0.190284	-0.496673	0.119202	-0.17887	0.339654	0.390109	0.0442718	0.223939	0.187255	0.306417	-0.571566	-0.890422	-0.534237	-1.87017	-0.893921	-0.441567
Beclomethasone	0.437873	-0.289091	0.418609	0.136659	0.73858	-0.0709085	0.12214	0.0145686	-0.133662	0.256702	0.249638	0.491575	0.537331	0.0361049	0.535132	0.285719	0.629043	0.0672589	-0.628617	-0.624801	-1.08974	-1.1419	-0.5103	-0.467918
Benoxacor	0.193178	0.0371868	0.372868	0.0894703	0.574087	0.141486	0.431922	0.33097	0.194898	0.419093	0.290629	0.536268	-0.0456603	-0.221013	-0.0267401	-0.0761252	-0.0640285	-0.114988	-0.402461	-0.376427	-0.70173	-0.827469	-0.552435	-0.202979
Benzbromarone	0.204639	-0.155959	0.102716	-0.258047	0.292449	-0.0646448	0.372349	0.494144	0.333038	0.135538	0.418944	0.523678	0.523658	0.341869	0.418416	0.377731	0.542201	0.230151	-0.781322	-0.296161	-0.971996	-1.80481	-0.537511	-0.441067
Benzethonium chloride	0.117028	0.328194	-0.0758895	-0.0706567	0.316733	0.343817	-0.0692494	0.421405	0.291442	0.495182	0.521776	0.48975	0.42263	0.647148	0.106315	0.145192	0.215786	0.679677	-0.725222	-0.906394	-0.519639	-1.13348	-1.4636	-0.577943
Benzylsuccinic acid	0.278351	0.238792	0.230562	0.221301	0.331104	0.228643	0.385469	0.564621	0.509615	0.407315	0.556055	0.653565	0.284127	0.0999796	0.286677	0.215765	0.301374	0.248179	-0.856609	-0.789118	-1.13616	-1.43693	-1.00844	-0.814241
Bikojic acid	0.793467	-0.0604202	0.444509	0.191976	0.744018	0.464083	0.363453	0.376126	-0.15402	-0.0928189	0.301159	0.244789	0.692338	0.660804	0.724794	0.651417	1.05408	0.422819	-0.64252	-0.720694	-2.06353	-1.61592	-1.17975	-1.60016
Bis(glycerophospho)-glycerol	-0.758202	0.21535	-0.143931	-0.249594	-0.708359	0.250397	-0.749155	0.912233	-0.085737	0.481147	0.669117	0.509377	0.744067	-0.0206934	0.554706	-0.160066	0.821026	0.75803	-0.722819	0.0356806	-0.256426	-1.58879	-0.643983	0.136625
Bismuth subsalicylate	0.619656	0.152306	-0.501246	-0.0884873	0.693045	-0.337696	-0.0783339	-0.823814	-0.221991	-0.33052	-0.451082	0.0188663	0.949199	0.27936	0.930232	0.833588	0.449189	0.225586	-0.435248	-0.426176	-0.684662	-0.579327	0.462581	-0.655024
Bluensidine 6-phosphate	-0.0509521	0.135065	-0.0841005	-0.0102531	0.0784258	0.183441	0.466039	0.740945	0.751545	0.806928	0.877598	0.856212	0.236469	0.335241	0.177132	0.185936	0.029359	0.247193	-0.66117	-0.827883	-0.977729	-1.64319	-1.11825	-0.733995
Boviquinone 4	-0.0497852	0.465572	0.0690115	0.373553	0.115336	0.557912	-0.0102693	0.120785	0.10517	0.270499	0.127329	0.184952	0.0714241	0.279193	0.0901737	0.260105	0.222492	0.134266	-0.222956	-0.739648	-0.720519	-0.685367	-0.787983	-0.231247
Brevetoxin C	-0.152794	-0.453939	-0.565973	-1.27901	0.870454	-0.62939	-0.56601	-0.28066	-0.856135	0.34695	0.60326	-0.247231	1.62812	1.92906	1.4123	1.58367	1.8276	0.850629	-0.61306	-0.165168	-1.72739	-1.70319	-1.45545	-0.356652
Bromazepam	-0.562258	-0.562258	-0.562258	-0.562258	-0.562258	-0.562258	-0.562258	-0.562258	-0.562258	-0.562258	-0.562258	-0.562258	-0.562258	-0.562258	-0.562258	-0.562258	12.9319	-0.562258	-0.562258	-0.562258	-0.562258	-0.562258	-0.562258	-0.562258
Bromfenac	0.480864	0.829956	0.4831	0.379506	0.668311	-5.96496	0.27892	0.378707	0.527951	0.393347	0.75958	0.727503	1.16486	1.39007	1.05592	0.144055	1.11313	0.878236	-0.63557	-1.14954	-0.759596	-1.52032	-0.889701	-0.734322
Bromofos	0.399476	0.513154	0.395773	0.496953	0.472702	0.422878	0.481517	0.633005	0.342018	0.239599	0.257049	0.371552	-0.180854	-0.155226	-0.199529	-0.128353	-0.134109	-0.0931241	-0.612453	-0.498563	-0.802759	-1.05649	-0.543373	-0.620843
Bromophos-ethyl	0.544381	0.378207	0.460894	0.451397	0.446718	0.438618	0.227894	0.567297	0.309746	0.183597	0.213476	0.311116	-0.0114884	0.161527	0.18165	-0.0452217	0.0599129	0.0827408	-0.670293	-0.6813	-0.982062	-1.27917	-0.655692	-0.693942
CDP-DG(a-13:0/i-18:0)	-0.210543	0.253164	0.056514	0.132834	0.102009	0.228189	-0.00603708	0.268717	0.339225	0.318593	0.610282	0.341298	-0.0697571	0.379763	0.377768	0.277095	0.144955	0.511698	-0.581843	-0.575703	-0.365031	-1.18982	-0.835586	-0.507786
CDP-N-methylethanolamine	0.246868	0.0529739	0.0710551	0.00774457	0.436683	0.0927615	-0.485844	-0.182293	-0.657638	-0.211144	-0.264842	-0.177243	0.699132	0.695378	0.77597	0.750229	0.785491	0.464961	-0.267083	-0.232915	-0.576755	-1.02018	-0.59936	-0.403953
CDP-glucose	-0.589924	0.258636	-0.587965	-1.04515	0.198161	0.638118	-1.99511	0.0890469	0.148493	0.576201	0.55556	0.568541	1.99665	2.08642	1.63997	1.63644	1.43446	1.83455	-1.47668	-2.20056	-1.0821	-1.00864	-1.66819	-2.00691
CE(18:2(9Z,12Z))	-0.419368	0.0117542	-0.730087	-0.316594	-1.64335	0.439308	-0.293588	0.589745	0.369054	0.589338	0.936179	0.407066	0.544353	1.45329	0.689841	0.979013	0.898168	0.967684	-1.35336	-0.906236	-0.17421	-1.07902	-1.35411	-0.604878
CE(20:2(6Z,9Z))	-0.12773	-0.23924	-0.243941	-0.409703	-0.406386	0.140569	-0.368746	0.144133	-0.0803625	-0.194034	0.035487	0.125418	1.38483	0.826729	0.931939	1.05295	1.12273	0.999223	-0.547212	-0.719578	-0.732831	-1.50353	-0.664365	-0.52635
CE(20:4(5Z,8Z,11Z,14Z))	-0.317984	-0.401129	-0.203166	-0.355285	-0.15963	-0.120249	-0.243972	-0.211456	-0.190544	0.0471428	-0.0313831	-0.075187	0.782075	0.755694	0.637556	0.859571	0.775194	0.557504	-0.232498	-0.431167	-0.303187	-0.464834	-0.434627	-0.238439
CE(DiMe(11,3))	0.336327	0.507529	0.0152798	0.245365	0.421021	0.582131	-0.0893457	0.0173712	0.216854	0.29307	0.512802	0.409649	0.274149	0.731392	0.27587	0.595102	-0.0189234	0.584902	-0.739005	-0.9587	-0.580087	-0.707432	-1.24514	-1.68018
CGS 7181	-0.471964	0.0911936	-0.746166	-0.467363	-0.196444	-0.1513	-0.405105	0.2279	1.52622	0.966479	0.804406	-0.0612487	-0.15532	0.201932	-0.290995	-0.118568	0.58786	-0.251602	-0.418172	-0.280116	0.604939	-0.209272	-0.202334	-0.58496
Cabergoline	-0.0269061	-0.181424	-0.310848	-0.668069	0.0910747	-0.478927	-0.425896	-0.0559576	-0.241391	-0.0772647	0.247617	-0.279593	1.0545	1.25354	1.08851	1.16022	1.16851	1.24709	-0.560745	-0.787152	-0.485046	-1.44195	-0.615256	-0.67464
Calcium trimetaphosphate	0.15538	0.228446	0.118956	0.0417602	0.304842	0.208688	0.176466	0.243683	0.230468	0.336635	0.384131	0.389642	0.331658	0.455956	0.325781	0.316476	0.283163	0.248758	-0.598148	-0.758156	-0.813442	-1.04483	-0.809319	-0.756995
Canbisin A	0.260384	0.258528	0.444694	0.28732	0.618453	0.49473	0.450217	0.21389	-0.0323445	0.269726	0.467133	0.316528	0.228091	0.02731	0.349595	-0.131339	0.130044	-0.334838	-0.241303	-0.620229	-1.09672	-0.708063	-0.916093	-0.735711
Carbosulfan	0.329414	0.455893	-0.0625045	0.0926929	0.0295468	0.310072	0.38358	0.538017	0.971296	0.866799	0.985491	0.837426	0.255489	0.551678	0.155832	-0.0143724	-0.269241	0.132028	-0.665513	-0.957103	-0.784333	-1.64968	-1.72392	-0.768593
Carboxyphosphate	0.220942	0.393573	-0.00373121	0.288084	-0.0265471	0.325976	0.0428702	0.283213	0.378752	0.339869	0.38338	0.284934	0.277689	0.407343	0.219178	0.330962	0.144094	0.403308	0.395886	0.20319	0.5135	0.378598	-6.54949	0.364424
Carfentrazone-ethyl	-0.161405	0.123787	-0.291243	0.126389	0.252616	0.0612952	0.180072	0.480391	0.28325	0.118071	0.341497	0.694103	0.758711	0.361774	0.603773	0.477158	0.452554	0.418834	-0.382139	-0.672132	-0.79274	-2.00239	-0.588314	-0.843911
Carmine	-0.506973	0.416678	-0.445972	-0.362433	-0.379818	0.0161787	-0.975643	0.505282	0.333784	0.038712	0.565516	-0.104395	1.02334	1.59911	0.755356	0.73599	0.846036	1.14523	-0.746136	-0.765499	-0.710976	-1.67551	-0.897726	-0.41013
Carumom sodium	0.330306	0.0919801	0.727433	0.0660915	0.94231	0.368407	0.593763	0.0328049	-0.422626	0.0371345	0.262035	-0.0902073	0.196241	0.952017	0.725304	-0.108799	0.56193	0.174118	-1.34382	-0.83063	-1.30837	-0.509731	-0.503639	-0.944052
Catechol	0.357232	0.417638	-0.19499	0.30947	0.0798532	0.22254	-0.377073	0.371045	0.798472	0.299115	0.654375	0.0557941	0.712301	1.10012	0.83825	0.780349	0.576658	0.489114	-0.540364	-0.682199	-1.41122	-2.43049	-1.49122	-0.934775
Chloramben	0.34475	-0.105725	0.334752	0.0350484	0.503041	0.0646202	0.235205	0.144862	-0.10993	0.219543	0.029173	0.2147	0.388162	0.0136455	0.451123	0.271674	0.464103	0.00790569	-0.551908	-0.48393	-0.807297	-0.64198	-0.504967	-0.516568
Chloramphenicol sodium succite	-0.01267	-0.00881357	-0.0850697	-0.215686	-0.0297864	-0.00688845	0.604204	0.690744	0.651666	0.508145	0.731197	0.62047	0.262135	0.379622	0.306266	0.142304	0.0619203	0.4357	-0.598785	-0.608562	-0.892761	-1.33841	-0.976541	-0.620405
Chlorbromuron	0.500783	0.362854	-0.629301	0.184357	-0.331854	0.574633	0.320268	0.2758	0.627049	-0.0126921	0.692582	0.690604	0.182726	0.934808	0.00211479	0.550092	-0.0227491	0.305165	-0.366635	-0.531538	-0.541798	-2.01021	-0.811186	-0.945875
Chlormerodrin	-0.0493943	0.344838	-0.167912	-0.0213856	0.318734	0.177176	-0.278593	-0.0846953	0.0313204	0.0812995	0.129322	0.231897	1.17506	1.10173	0.947858	1.10921	0.913865	0.886382	-0.876556	-0.926094	-1.13347	-1.96208	-1.15638	-0.792131
Chlorophyll a	0.337984	0.298863	0.192954	-0.00392114	0.567144	0.438167	-0.451468	0.134028	0.170586	0.216778	0.394255	0.287996	0.388805	0.409562	0.452468	0.235085	0.360801	0.508796	-0.479784	-0.65892	-0.960567	-1.13014	-0.74186	-0.967616
Chlorophyll b	0.740285	0.852475	0.874442	0.565949	0.577463	0.945025	-0.136317	0.0232994	-0.175015	-0.546035	0.160245	-0.282933	0.275897	0.358806	0.11635	0.0180676	0.222872	0.247141	-0.583831	-0.740553	-0.479705	-1.85553	-0.800459	-0.377941
Chlorotetracycline	0.260721	0.307672	0.196389	0.0722439	0.461818	0.397139	0.0706458	0.28175	0.258948	0.349445	0.293702	0.316543	0.531899	0.531739	0.463232	0.513653	0.493791	0.30964	-0.84774	-0.95877	-1.11538	-1.18318	-1.07561	-0.930288
Clencyclohexerol	0.0253465	0.101062	-0.00345434	-0.203246	0.216936	0.0687273	0.472335	0.826935	0.854007	0.574463	0.6115	0.9456	0.19341	0.17634	0.0212689	0.0474667	0.191175	0.00259596	-0.695228	-0.492825	-1.08674	-1.50789	-0.877085	-0.462703
Clofentezine	1.21053	0.145501	1.15794	0.169418	0.869869	-0.0816546	-0.993656	0.0374789	-0.214469	0.321594	-0.346822	-0.353393	1.01426	1.24329	0.831874	0.528207	0.405292	0.625575	-1.21232	-0.981106	-0.409257	-1.25017	-1.96445	-0.753536
Cyanotriphenylborate	0.406386	0.394645	0.548436	0.384232	0.653348	0.493778	0.399948	0.492808	0.468347	0.530453	0.523528	0.662742	-0.0534229	0.0553964	-0.0121717	-0.162662	-0.116486	0.0324137	-1.00358	-0.899012	-0.887651	-1.20647	-1.03177	-0.673233
Cyclophosphamide	0.735789	0.506352	0.0273663	0.56862	0.127338	0.570458	-0.849856	-0.104059	-0.450533	-0.332023	-0.0288401	-0.533971	0.633145	0.551699	0.666159	0.552552	0.454388	0.736752	-0.526913	-0.4168	-0.751069	-1.09908	-0.936604	-0.100867
Cyhexatin	-0.201126	-0.0597849	-0.192935	-0.250673	-0.0869519	-0.124494	0.631358	0.657193	0.559454	0.559471	0.75686	0.922247	0.173658	0.446181	0.115309	0.373094	0.321868	0.393655	-0.57889	-0.573109	-0.985816	-1.33031	-0.902836	-0.623421
D(+)-Tryptophan	-0.456118	-0.560535	-0.624112	-0.652808	-0.743645	-0.670222	0.736791	0.904592	1.09124	0.579406	0.91091	0.974073	0.372032	-0.33228	0.0975356	0.125746	0.188406	-0.0272516	-0.44995	-0.280257	-0.228027	-0.427872	-0.359743	-0.167915
D-(+)-Malic acid	0.971545	0.674601	0.856833	0.906841	0.646567	0.547317	0.153527	-0.346567	-0.472426	-0.382694	-0.40924	-0.363129	0.0677389	0.0181453	0.131892	0.090282	-0.110524	-0.1669	-0.237161	-0.516621	-0.391499	-0.742753	-0.562156	-0.363616
D-Desthiobiotin	0.185355	0.0640035	-0.0733042	0.00173839	0.283859	-0.10653	0.161374	0.829764	0.409056	0.244875	0.376569	0.416316	0.176943	0.194971	-0.124872	0.0117395	-0.109235	0.602797	-0.498178	-0.669963	-0.823605	-1.37715	-0.00766063	-0.168865
D-Fructose 1,6-bisphosphate	-0.163309	0.341597	-0.0775722	0.370277	0.188527	0.0800051	-0.197491	0.359116	0.38913	0.315923	0.357604	-0.748766	0.496053	0.608726	0.412537	0.29563	0.270559	0.29888	-0.308458	0.134042	-0.985116	-1.20001	-0.823706	-0.41418
D-Glucono-1,5-lactone	0.231785	0.584576	0.175189	0.4174	0.219325	0.526236	-1.74795	-1.2713	0.664734	-1.29839	-1.56185	-1.69278	0.324092	0.491612	0.0585307	0.409488	0.337336	0.74779	0.524672	0.272097	0.557566	0.31472	0.322759	0.392357
D-Glucose	0.329129	0.693842	0.264233	0.402785	0.195199	0.485118	0.286054	0.474589	-0.266622	0.437201	0.567268	0.503877	0.456582	-0.139015	0.388184	0.526605	0.344095	-0.332615	-2.90023	-0.999601	0.264493	-0.0848893	-0.978473	-0.917811
D-Lactose	0.53538	0.424959	0.475888	0.262544	0.374682	0.247502	0.318696	0.398854	0.109384	0.0175038	-0.017407	0.234619	0.412427	0.481175	0.417064	0.342027	0.397301	0.447456	-0.999941	-0.921572	-0.992466	-1.0872	-0.728437	-1.15044
D-Maltose	0.524323	0.452528	0.494235	0.3556	0.477681	0.298015	0.342058	0.245191	0.110799	-0.0467012	0.0343333	0.0530393	0.336676	0.379659	0.288016	0.417923	0.316688	0.333583	-0.846659	-0.887545	-0.878694	-0.987134	-0.820241	-0.993373
D-Mannitol	0.0571659	0.276238	0.0621117	0.137412	0.1774	0.243583	-0.00819595	0.215878	0.217971	0.233688	0.233581	0.268027	0.118739	0.253406	0.126664	0.0924311	0.12865	0.255918	-0.42776	-0.436234	-0.527975	-0.74988	-0.618786	-0.330032
D-Pantothenic acid	0.223754	0.217799	0.203727	0.128249	0.24138	0.141805	0.190421	0.365365	0.325	0.0983463	0.175102	0.359422	0.148268	0.132394	0.216858	0.0942665	0.197009	0.0920611	-0.466333	-0.353467	-0.831565	-0.988419	-0.61852	-0.292923
D-Prephenyllactate	0.423646	-0.0325035	0.0773295	0.153322	-0.323029	0.588761	-0.628748	-0.46376	-0.399806	-0.577552	0.0590435	-0.259384	1.00767	1.51303	0.829365	1.21738	0.672111	1.27717	-1.17602	-1.5461	-0.939574	-1.58122	0.637777	-0.528902
D-Ribitol 5-phosphate	0.35416	0.326608	0.460704	0.304648	0.572685	0.338453	0.171107	0.193738	0.145202	0.173538	0.209632	0.390842	0.0768241	0.0749106	0.0177678	-0.0177434	0.0590692	0.0643434	-0.619615	-0.526213	-0.673424	-1.04147	-0.859836	-0.195934
D-Ribose 5-phosphate	0.121572	0.202677	0.212701	0.108186	0.378615	0.274985	0.152428	0.357866	0.376029	0.385035	0.471376	0.600454	0.0238652	-0.0506816	-0.0499726	-0.0262154	-0.0456556	0.0088881	-0.423752	-0.453619	-0.636615	-0.96676	-0.780901	-0.240505
D-myo-Inositol 1,2-cyclic phosphate	-0.132649	0.121136	0.0439754	-0.170424	0.111475	0.107237	0.391889	0.563442	0.734178	0.508296	0.651766	0.673534	0.0700701	0.114891	0.0828885	0.154739	0.0688811	0.0903802	-0.566719	-0.408728	-0.881393	-1.37014	-0.7932	-0.165527
DCEBIO	-0.755414	-0.354225	-0.880547	-0.962632	-0.083409	-0.412518	-0.0395737	0.262692	0.814	0.369643	0.257714	0.305469	1.08286	0.669952	0.888711	0.661725	0.663516	0.817153	-0.0749821	-0.182048	-0.71398	-1.24407	-0.737002	-0.353032
DG(11D3/11D3/0:0)	0.400483	0.222541	0.129693	0.0300971	0.173748	0.0226498	-0.225623	-0.103695	0.178552	-0.0432425	-0.0380565	-0.163183	0.670619	0.485865	0.164401	0.489639	0.452987	0.279053	-0.569037	-0.585866	-0.304427	-0.498418	-0.312109	-0.85667
DG(22:1(13Z)/24:1(15Z)/0:0)	0.169732	0.181826	0.24653	-0.131001	0.187778	0.130756	0.4385	0.428853	0.603431	0.496721	0.516235	0.6056	0.0823919	-0.143863	-0.127423	0.0494783	-0.281903	-0.0594288	-0.329647	-0.341035	-0.657011	-0.964643	-0.725274	-0.376605
DG(22:4(7Z,10Z,13Z,16Z)/24:0/0:0)	0.275627	0.0979369	-0.148449	0.0946245	0.026475	0.150495	-1.09554	-0.769983	-0.69979	-0.740884	-0.55185	-0.661541	1.40942	1.42859	1.24343	1.16707	1.28532	1.06435	-0.654561	-0.40317	-0.690644	-0.647239	-0.207639	-0.972044
DHAP(6:0)	0.658105	-0.557701	0.243297	0.180188	-0.407848	0.227088	-0.0193181	0.354344	-0.532638	0.454612	0.252002	0.448045	0.454547	0.5675	0.72263	0.29788	1.43123	0.211743	-1.26433	-0.618923	-0.604466	-0.554233	-1.18075	-0.762998
DP+	0.0488291	0.129608	0.0333174	-0.191974	0.47269	0.312064	-0.791028	-0.107972	-0.284642	0.121039	0.121947	0.173604	0.467088	0.620501	0.565583	0.507677	0.451181	0.60511	-0.220946	-0.429139	-0.592867	-0.886053	-0.610778	-0.51484
DPH	0.169471	0.55429	0.0658748	0.255033	-0.0451985	0.53175	-0.725731	0.127706	0.462642	0.473801	0.480564	0.599892	0.329637	0.551625	0.359411	0.297239	-0.011152	0.529993	-0.414305	-0.985494	-1.10217	-0.953487	-1.27776	-0.273629
Daidzin	0.475131	-0.13731	0.473399	0.356609	0.441632	0.262987	0.521369	0.41661	-0.000897623	0.18768	-0.0902875	0.357982	0.216885	-0.0931275	0.311787	-0.0368179	0.256999	-0.0891688	-0.559377	-0.310026	-0.787844	-1.38459	-0.595391	-0.194231
Decaprenol phosphate	0.0545743	0.243591	0.269409	-0.124345	0.493892	0.434927	0.421254	0.336702	0.307245	0.521687	0.609342	0.585142	-0.0548884	0.225296	0.227208	0.088469	0.0185403	-0.0659852	-0.703527	-0.63498	-0.961956	-0.931871	-0.825283	-0.534443
Dehydroascorbide(1-)	0.135112	0.27376	0.238884	0.292786	0.432528	0.224242	0.412484	0.555284	0.417476	0.408608	0.399686	0.51412	-0.0333225	-0.0577688	-0.381981	-0.101258	-0.157695	-0.0466419	-0.444173	-0.441839	-0.707463	-1.00227	-0.58353	-0.34703
Delphinidin 3-O-(6''-O-malonyl)-beta-D-glucoside	0.0389711	0.222587	0.114331	0.188301	0.323897	0.0490853	0.129348	0.407926	0.576198	0.269165	0.339344	-0.188481	0.357438	0.729545	0.291879	0.214704	0.394911	0.118508	-0.330869	-0.246064	-1.09394	-1.45508	-0.789173	-0.662535
Delphinidin	0.105958	0.179425	-0.0905504	-0.108791	-0.0331887	0.13269	0.334899	0.466363	0.522703	0.49692	0.558952	0.505902	0.25146	0.321684	0.173745	-0.0344393	0.0579665	0.144425	-0.387599	-0.783469	-0.605626	-0.924859	-0.551372	-0.733195
Diaveridine	0.0948218	0.267597	-0.0135902	0.04927	0.24246	0.152531	-0.1287	0.140401	0.211453	0.121826	0.214015	0.207863	0.745009	0.565183	0.741383	0.498486	0.673242	0.464507	-0.564657	-0.598244	-1.03635	-1.51479	-1.03547	-0.498244
Dichlobenil	-0.286867	-0.265983	-0.467549	-0.619344	-0.266857	-0.24128	0.317592	0.625873	0.464321	0.634504	0.767249	0.671293	-0.00406092	-0.0474239	-0.124087	-0.0165424	-0.0947199	-0.124402	-0.187229	-0.174142	-0.0691525	-0.274163	-0.133793	-0.0832361
Dichlofenthion	-0.357986	0.12017	-0.39388	-0.509364	-0.300882	-0.00107245	-0.22834	0.469828	0.785884	0.504034	0.872002	0.605551	0.060957	0.24427	-0.187231	-0.014538	-0.0916606	0.0946121	-0.207653	-0.357112	-0.0886414	-0.372904	-0.426202	-0.219842
Dichlozoline	0.0249049	-0.308434	0.205672	-0.842663	0.730878	-0.127098	-0.614158	0.0142535	0.129262	0.525971	0.264815	0.474607	0.553128	0.471398	0.382728	0.41159	0.621016	0.200454	-0.626513	-0.295303	-0.612226	-0.578809	-0.54773	-0.457745
Diclofop	0.383725	0.00502835	0.150087	-0.279951	0.118943	-0.016535	0.225619	0.764217	0.775166	0.321523	0.649934	0.558361	0.124755	0.620164	0.21238	0.195271	0.423007	0.160093	-0.681933	-0.676696	-1.00589	-1.62698	-0.853427	-0.546865
Didecyldimethylammonium chloride	-0.0291614	-0.107071	-0.160953	-0.200403	0.0196145	-0.0406733	0.0232674	0.188748	0.253042	0.207399	0.259346	-0.0260476	0.850658	0.63847	0.576207	0.69611	0.495813	0.723857	-0.343088	-0.772022	-0.805345	-0.733765	-0.810012	-0.903991
Dideoxycytidine 5'-Triphosphate	-0.106365	-0.191372	0.00928131	-0.269029	0.123215	-0.14111	0.3893	0.496884	0.47455	0.335729	0.321811	0.54363	0.222201	0.0207708	0.255502	0.229522	0.272362	0.164942	-0.360784	-0.26299	-0.754213	-0.875511	-0.557982	-0.340346
Diguanosine triphosphate	0.888649	-2.13604	0.610361	0.83486	0.941499	1.05323	0.158191	0.449582	0.0544969	0.355773	0.323377	0.454476	0.607142	-2.39712	0.457063	0.546003	0.301424	0.517462	-0.347245	-0.340261	-0.667877	-1.3849	-0.595969	-0.684175
Dihydrokaempferol	0.166694	0.269408	0.14369	0.147947	0.270717	0.193549	0.486769	0.542814	0.338029	0.493833	0.53378	0.582635	0.12802	0.231728	0.153686	0.0681131	0.0596139	0.0849752	-0.639039	-0.736522	-0.856006	-1.21992	-0.905413	-0.539098
Dihydroxyacidissiminol	0.195058	0.775235	-0.129815	-0.587684	-0.591974	0.590774	0.294642	0.476321	0.962698	0.888761	1.21221	0.912623	0.40218	0.943596	-0.314651	0.599639	-0.138242	0.124796	-0.36811	-1.38838	-0.572489	-1.14675	-1.9525	-1.18794
Dinicozole	0.455218	0.260872	0.383123	0.142819	0.628137	0.314649	0.191608	0.208779	-0.148034	0.122964	0.151599	0.260695	0.504526	0.405834	0.529953	0.492191	1.2712	0.694156	-0.813497	-1.00335	-1.33101	-1.63445	-0.990682	-1.09731
Dinitrochlorobenzene	-1.41368	-0.227051	-0.828295	-0.575542	-0.123424	-0.421163	0.257256	0.865927	1.41992	0.886418	1.60558	1.04007	-0.0271378	0.383883	0.425707	0.643397	0.250847	0.281394	-0.773866	-0.0823094	-0.77671	-1.68461	-1.14715	0.0205377
Diosmetin 7-O-beta-D-glucuronopyranoside	-0.264235	-0.35742	-0.431666	-0.103252	-0.186306	-0.214166	-0.0143675	0.139744	0.491031	0.234932	0.157955	0.394701	0.613437	0.713925	0.689821	0.745302	0.392363	0.635283	-0.427177	-0.576096	-0.616209	-0.77238	-0.863489	-0.381732
Disodium malate	0.0675344	-0.00214525	0.0487096	-0.224141	0.0142915	-0.236992	0.312619	0.448134	0.528612	0.15721	0.227884	0.549741	0.249967	0.294346	0.182236	0.291749	0.301831	0.246744	-0.52701	-0.352365	-0.666068	-1.00577	-0.594983	-0.312136
Dl-Citrulline	-0.552827	-0.429308	-0.514713	-0.617499	-0.239693	-0.474151	0.814627	0.856713	0.598887	0.746282	0.664282	0.80494	0.348463	0.359268	0.344418	0.379961	0.361371	0.392171	-0.668674	-0.32357	-0.715074	-0.944808	-0.792322	-0.398745
Dl-Norvaline	-0.421527	-0.471934	-0.39809	-0.419285	-0.274105	-0.435289	0.295998	1.45837	1.53424	0.321321	1.37601	0.536411	-0.11411	-0.249431	-0.296646	-0.156889	-0.0465385	-0.116213	-0.335235	-0.236045	-0.32971	-0.599296	-0.322738	-0.299273
Dofetilide	0.155154	-0.0109128	-0.646245	-0.472377	-1.12332	-0.0846121	-0.304319	0.272769	0.992312	0.330324	0.804224	0.947205	0.845759	0.488664	-0.302873	0.304248	0.546539	0.777184	0.0286029	-1.37322	-0.520856	-0.992377	-0.409028	-0.252844
Dopachrome o-semiquinone	0.699664	0.65038	0.321101	1.04851	0.0888231	0.822941	-1.49258	-0.241056	-1.74394	-2.96323	-0.616264	-1.51764	1.03099	1.4192	1.02142	1.59973	1.15937	1.4513	-0.035515	0.309069	0.144511	-1.04812	-1.3061	-0.802559
Emblicanin B	0.0261975	0.217854	0.0813736	0.075754	0.0348797	0.101009	-0.328384	-0.19294	-0.429228	-0.218356	-0.0226601	-0.0615883	1.05446	0.819412	0.736506	0.651161	0.542408	0.481069	-0.330869	-0.434595	-0.552102	-1.24886	-0.633546	-0.368959
Enterochelin	0.396649	0.467723	0.759085	0.705259	0.914115	0.699226	0.120059	-0.183678	0.0538808	0.0650281	0.319373	-0.132744	0.152447	0.459172	-0.264368	0.1589	0.460892	-0.216777	-0.410379	-0.569573	-0.623984	-1.70622	-0.895779	-0.728309
Eosin	0.203844	0.293282	0.183554	0.13065	0.181656	0.150952	0.399442	0.423421	0.191926	0.276894	0.355253	0.254491	-0.0231373	0.0902675	0.137254	0.0349723	-0.0606602	-0.0723926	-0.40631	-0.377216	-0.666453	-0.898502	-0.553319	-0.249868
Eriodictyol	0.0538571	-0.0282273	0.0479638	-0.0678685	0.134469	0.0655365	0.164089	0.249155	0.0453378	0.263928	0.26031	0.326468	0.52341	0.490955	0.530473	0.520832	0.47395	0.379324	-0.56306	-0.614929	-0.85203	-1.02553	-0.770903	-0.607505
Ethamoxytriphetol	-0.0234535	0.38845	-0.0702819	-0.11512	0.0617823	0.399379	0.201979	0.543927	0.608324	0.679372	0.707011	0.62046	0.12595	0.422101	0.0508592	0.322924	-0.0754665	0.164379	-0.677811	-0.841996	-0.50228	-1.04823	-1.16143	-0.780826
Farnesyl triphosphate	0.453713	0.440151	0.365849	0.221714	0.510297	0.620293	-0.796933	-0.227594	-0.217552	-0.142508	0.118717	0.0311006	0.33922	0.482012	0.481798	0.437492	0.374623	0.427591	-0.252916	-0.479498	-0.753126	-1.08172	-0.806407	-0.546318
Fenchlorphos	-0.0989578	-0.231276	-0.473451	-0.198721	0.257447	0.398625	-0.0591655	0.0305586	-0.715014	0.567232	1.00745	0.775327	1.3033	1.33743	1.51826	1.6061	1.29501	0.822356	-0.387637	-1.41126	-1.06168	-2.79926	-2.07963	-1.40305
Fentin hydroxide	-0.498574	-0.233494	-0.477077	-0.343704	-0.266259	-0.581016	0.520887	0.592433	0.659085	0.83485	1.37376	0.775526	0.0339881	0.132379	-0.364471	-0.382758	-0.588884	-0.124276	0.046497	0.38337	-0.152016	-0.633002	-0.749931	0.0426893
Ferric glucote	0.40734	-0.00510862	0.625606	0.530033	-0.000454694	0.549644	-0.192712	0.132056	-0.336679	0.137686	0.290672	0.0627176	1.0005	0.266868	-0.00551939	0.022663	0.803108	0.788605	-0.414593	-0.880012	-1.06197	-1.56773	-0.714717	-0.438002
Fezaflor	0.465853	-0.118561	0.398319	-0.176004	0.717463	0.248917	0.0781929	0.164877	0.0553411	0.129392	0.0463304	0.0670467	0.460597	-0.058177	0.252972	0.384309	0.551977	0.327666	-0.837367	-0.696989	-0.521444	-0.727352	-0.371922	-0.841438
Fipronil	0.0712904	0.114386	0.180092	-0.110561	0.214184	0.264713	0.344442	0.412598	0.362853	0.556026	0.528563	0.577426	0.130642	0.062234	0.109228	0.014384	0.0641175	0.0107787	-0.597798	-0.621953	-0.652682	-0.688708	-0.724194	-0.622063
Fluazim	0.225636	0.332225	0.29957	0.121899	0.410029	0.300028	0.191391	0.314273	0.276701	0.386805	0.358288	0.352669	0.037889	0.0053606	0.00826658	0.0260351	0.0285417	-0.0590969	-0.637216	-0.620169	-0.55551	-0.617211	-0.578367	-0.608036
Flubendiamide	0.201994	0.761559	0.0934965	-0.131297	0.652536	0.557572	-0.77787	-0.058019	0.0789654	0.234702	0.0978338	0.351923	0.652826	0.714536	0.462049	0.612504	0.674478	0.623339	-0.566986	-0.548441	-0.657162	-1.82544	-1.34325	-0.861846
Flucarbazone-sodium	-0.22901	0.292832	0.307089	-0.203728	0.0584858	0.151685	0.58472	0.405277	-0.434178	0.169408	0.287798	-0.163664	0.205478	0.247366	0.670065	0.5838	0.94568	0.903956	-0.360425	-0.51033	-0.932813	-1.76425	-0.529831	-0.685407
Fluoroacetyl-CoA	0.250068	0.311582	0.257085	-0.429842	0.531787	-0.162628	0.137918	-0.0922712	0.620706	0.319897	0.563951	0.153325	0.978176	1.6855	1.02615	0.766994	1.30671	0.746294	-1.56217	-0.873379	-2.35254	-1.96269	-1.13176	-1.08886
Fluphenazine	-0.506693	0.0491065	-0.546442	-0.246893	-0.596027	-0.278121	-0.644481	-0.435073	-0.521924	-0.383966	-0.334753	-0.344659	1.16145	1.60757	0.979759	1.15841	1.11637	1.01864	-0.259994	-0.269258	-0.130306	-0.778612	-0.557066	-0.25705
Flurochloridone	0.659447	0.0830558	0.913601	0.460646	0.965279	0.144153	0.652287	0.0957289	-0.296104	0.0295766	-0.227739	0.0410667	0.103822	-0.340213	0.199474	-0.352594	0.31259	-0.32967	-0.834812	-0.41802	-0.751541	-0.433219	-0.265286	-0.41153
Formyl-CoA	0.400925	0.612006	0.445147	0.337085	0.393094	0.340368	-0.170144	-0.133874	0.0341477	-0.0714251	0.143133	0.157983	0.512127	0.405749	0.45289	0.171075	0.132864	0.272484	-0.288255	-0.69634	-0.754969	-1.19932	-0.896056	-0.600697
Forsythiaside	0.141383	0.388915	0.229697	0.394575	0.199862	0.556155	0.278537	0.179522	0.581052	0.428931	0.542266	0.408588	-0.375906	-0.000674884	-0.253242	-0.00993183	-0.106511	-0.147089	-1.19827	-0.487587	-0.353726	-0.191272	-0.686779	-0.518497
Fosamine	0.481683	0.490022	0.206036	0.359767	0.379474	0.434528	0.0772128	-0.00816509	-0.0862293	-0.186991	-0.0699779	0.0574889	0.353141	0.224226	0.370292	0.395413	0.3228	0.263366	-0.696107	-0.866907	-0.539327	-0.444462	-0.963064	-0.554221
Fosaprepitant	-1.19736	-0.157783	-0.562279	-1.1525	-0.821118	0.00260335	0.663405	1.46376	1.10471	1.2604	1.35472	1.03326	-0.750736	-1.256	-0.567097	-0.154161	0.652212	1.3416	0.389794	-0.355507	-0.176038	0.299198	-0.414188	-2.00089
Fosphenytoin	-0.406051	0.397199	-0.307163	0.222887	-0.0685622	-0.171065	-0.056979	0.655994	0.430189	0.250086	-0.349197	0.453127	0.225006	0.604208	-0.408674	1.03671	0.407122	0.488439	-0.134165	-0.197765	-0.655572	-1.36477	-0.491223	-0.559777
Fumonisin A2	0.107298	0.306231	0.355456	0.0366985	0.328593	0.137848	0.391702	0.381296	0.334603	0.348465	0.299313	0.268106	0.19945	0.18329	0.00168662	0.167782	-0.054859	-0.0186273	-0.467309	-0.434516	-0.779495	-0.917106	-0.717591	-0.458312
Furcozole-cis	-0.0213932	-0.134484	0.0097446	-0.437655	-0.116902	0.0245704	0.0451674	0.459181	0.723558	0.47052	0.85902	0.962157	0.543499	0.257847	0.391342	0.473882	0.743854	0.385302	-0.682433	-0.730952	-1.01468	-1.39557	-1.04389	-0.771685
GDP	-0.254392	-0.550486	-0.578555	-0.685733	-0.302335	-0.754065	0.354276	0.44645	0.249515	0.147446	0.209665	0.314782	0.74085	0.381189	0.620901	0.465223	0.802955	0.563345	-0.223786	-0.100116	-0.399006	-0.93422	-0.428196	-0.0857072
Galactinol	0.525196	0.258712	0.47659	0.242383	0.454274	0.152696	0.221441	0.0422976	-0.217968	-0.188596	-0.280853	-0.303609	0.329495	0.286012	0.281255	0.385775	0.402369	0.31579	-0.565236	-0.469184	-0.629904	-0.555096	-0.4448	-0.719039
Gallamine Triethiodide	-0.566234	-0.361857	-0.145465	-0.222774	0.28556	0.166809	0.0423444	0.109438	0.110677	0.242706	-0.34283	-0.604035	0.868439	0.823955	0.869947	0.826161	0.642744	0.723256	0.0431373	-0.106451	-0.95604	-0.851315	-0.693881	-0.904294
Gemcitabine diphosphate	0.102872	0.442113	0.229632	0.166854	0.485587	0.405162	0.0748712	0.294916	0.0252687	0.447068	0.550436	0.429823	0.862776	0.795795	0.791402	0.893113	0.870746	0.644952	-0.421492	-0.841064	-1.68103	-2.4989	-2.09507	-0.975837
Gemcitabine triphosphate	0.519738	0.904513	0.5465	0.446637	0.839714	0.714753	-0.934054	0.376358	-0.229685	-0.0164959	0.213933	0.0204444	-0.0958949	0.295993	-0.0174813	0.113608	0.113058	0.140256	-1.16713	-0.441371	-0.702047	-0.659888	-0.478302	-0.503151
Glucoliquiritin apioside	0.284665	0.579359	-0.120385	0.271957	0.128404	0.388895	0.187302	0.204056	0.527978	0.112599	0.320524	0.729981	-0.114741	0.129607	0.00344318	-0.108587	0.0688909	0.299942	-0.305755	-0.923151	-0.451248	-1.05568	-1.03458	-0.123476
Gly-Phe	-0.0171237	0.119992	0.040981	-0.0457747	0.0623405	0.0489876	0.393209	0.547756	0.545606	0.35472	0.487347	0.537036	0.149157	0.0804094	0.0808715	0.0959691	0.0980212	0.0785547	-0.412309	-0.476043	-0.647841	-1.12104	-0.67904	-0.321785
Glycerol 2-(9Z,12Z-octadecadienoate) 1-hexadecanoate 3-O-[alpha-D-galactopyranosyl-(1->6)-beta-D-galactopyranoside]	0.0825606	-0.346449	-0.0234447	-0.263972	0.075968	-0.160055	0.05749	0.396365	0.0904919	0.173113	0.239487	0.0747792	0.497327	0.487489	0.503982	0.713476	0.524053	0.468857	-0.44827	-0.675143	-0.665162	-0.841063	-0.450234	-0.511646
Glycerone phosphate	0.0181423	-0.138508	0.164869	-0.220632	0.287053	0.0780597	0.418646	0.513673	0.610672	0.505524	0.420343	0.657825	0.0570778	-0.203565	0.121313	0.0610033	0.222304	-0.125358	-0.35704	-0.434617	-0.787073	-0.844539	-0.655605	-0.369565
Glycerophosphoglycerol	0.111889	0.346241	0.0876842	-0.0534642	0.265369	0.266641	0.0902452	0.321394	0.589041	0.366515	0.49302	0.480712	0.611891	0.748172	0.517209	0.611215	0.451037	0.619163	-0.867994	-0.998221	-1.28184	-1.79461	-1.21811	-0.763204
Glyphosate	-0.395329	-0.223464	-0.385883	-0.311702	-0.320919	-0.404105	-0.290028	0.183071	0.283501	0.0216998	0.111271	0.225021	0.647323	0.830379	0.531159	0.529493	0.66776	0.772176	-0.305478	-0.28153	-0.594508	-0.742979	-0.321879	-0.22505
Glyphosine	-0.083829	-0.0401026	0.0526958	-0.208459	0.155751	-0.066065	0.528315	0.561516	0.375359	0.60151	0.59238	0.801621	-0.100194	-0.287485	-0.0032234	-0.125696	-0.0113506	-0.315531	-0.244073	-0.154676	-0.539868	-0.906885	-0.531787	-0.0499222
Guanosine diphosphate adenosine	-0.0100219	0.259354	-0.677745	-0.656967	0.0372445	0.552914	-0.217877	0.399555	-0.205021	0.767005	0.725134	0.249602	0.0865223	0.881847	0.26365	0.558534	-0.357814	1.20921	0.445476	-1.33206	-2.27749	-0.0614072	-0.358859	-0.280792
Guanosine triphosphate adenosine	0.439757	0.277031	0.371553	0.346978	0.587219	0.409739	0.407661	0.436337	0.0048062	-0.0183136	0.0803367	0.208517	0.0101829	0.0271918	0.181951	-0.0822218	0.0885342	0.164126	-0.548731	-0.18501	-0.914562	-1.54982	-0.661877	-0.0813855
Hexaflumuron	0.231839	0.621869	-0.227384	0.132997	0.235985	0.281179	-0.204467	0.162901	0.0701284	-0.110238	-0.0591701	0.220975	0.795907	0.957623	0.480038	0.644762	0.688514	0.753599	-0.571344	-0.623492	-1.17441	-1.74688	-1.12734	-0.433594
Homovanillic acid	0.061043	0.335201	0.175006	0.04591	0.291846	0.151965	0.218657	0.338806	0.249326	0.418126	0.333259	0.427682	0.0263234	0.0674436	-0.0418138	0.0175313	-0.0303396	-0.0598572	-0.447075	-0.47217	-0.498304	-0.677606	-0.561433	-0.369527
Hydrocortisone 17-butyrate	-0.272805	-0.3636	-0.609399	-0.53574	-0.31975	-0.121103	0.245023	0.372091	0.355905	0.591843	0.457099	0.511512	0.711464	0.60844	0.637311	0.645121	0.64202	0.617618	-0.519133	-0.541301	-0.282429	-1.08693	-1.12911	-0.61415
Hydroxyflutamide	0.375523	0.549941	0.294921	0.0839088	0.540723	1.06604	-0.50718	-0.0120629	-0.186821	0.226156	0.559318	0.385912	-0.110345	-0.185283	0.146594	0.0996752	0.0466087	-0.335147	-0.519006	-0.653261	-0.635432	-0.5935	-0.629893	-0.00739319
IDP	-0.0811505	0.391253	-0.00739484	-0.452375	0.406834	-0.157081	0.273691	0.705381	0.628021	0.581034	0.474605	0.543134	-0.0729207	-0.0479967	-0.0480766	-0.0808591	0.210385	0.012545	-0.370047	-0.352408	-0.606808	-1.09217	-0.521556	-0.336046
Idoxuridine	0.276603	-0.185566	0.492389	-0.273037	0.551093	-0.0603242	0.588337	0.639145	0.40886	0.620027	0.404316	0.805875	0.156283	-0.451571	0.210034	-0.0342316	0.395756	-0.205685	-0.50643	-0.437556	-1.15595	-1.1255	-0.630981	-0.481891
Ifosfamide	-0.0223958	0.0372922	0.0122953	-0.207321	0.250571	0.0138308	0.519623	0.751939	0.744583	0.670974	0.741767	0.819671	0.0691185	-0.00695401	0.00955235	0.0436061	0.10659	-0.0990215	-0.574382	-0.492575	-0.765014	-1.31481	-0.821905	-0.487039
Indolelactic acid	0.299675	0.0862412	0.459601	0.121575	0.600808	0.17649	0.296745	0.283681	0.159551	0.312152	0.119071	0.436555	0.219158	0.0475935	0.410166	0.404969	0.352611	-0.136851	-0.589	-0.467827	-0.978267	-1.2955	-0.727251	-0.591945
Iodofenphos	-0.657954	-0.868328	-0.600504	-0.511578	-0.264947	-0.331919	0.222649	0.5038	0.434799	0.341316	0.559857	0.446976	0.514243	0.201798	0.0817695	0.339306	0.565352	0.0868109	-0.273118	-0.149007	-0.14357	-0.112524	-0.209646	-0.175582
Irehine	-0.195556	0.605282	-0.199787	0.125803	-0.156383	0.350182	-0.218054	0.382694	0.654074	0.64051	0.784852	0.517389	-0.152562	0.549428	-0.062606	0.0040435	-0.331667	0.419932	-0.0771481	-0.723225	-0.298025	-1.06755	-1.11453	-0.437093
Irisxanthone	-0.954253	1.73345	-0.484629	-0.0531957	1.14773	0.837062	-0.66539	-0.670985	0.600229	-0.142716	-1.67827	-0.835838	-0.913873	1.15108	-0.738831	0.557895	-2.30178	4.11937	-0.99215	-0.576936	-0.639418	2.35209	0.314783	-1.16543
Isocil	0.205412	0.301568	0.510773	-0.0711188	0.728161	0.207391	0.354768	0.354828	0.1846	0.366537	0.558491	0.356325	0.1124	-0.241393	0.0399856	-0.229036	-0.226133	-0.128361	-0.563334	-0.307697	-0.581008	-0.98602	-0.784709	-0.162428
Isocitrate	0.0115585	0.0507106	0.0306313	-0.0893777	0.0646912	-0.0736421	0.392697	0.556932	0.536223	0.435715	0.51018	0.625739	0.162992	0.0682949	0.181311	0.166855	0.0511493	0.158337	-0.463569	-0.554655	-0.788303	-1.0547	-0.604432	-0.375335
Isorhamnetin 3-(6''-malonylglucoside)	-0.546901	0.315349	-0.459091	0.563609	-0.111808	0.0143629	0.121513	0.732075	-0.39234	-0.721432	-0.240255	-0.532912	0.498616	0.911655	0.942461	0.85692	0.873031	0.779341	-0.570631	-0.594069	-1.02601	-1.11365	-0.175345	-0.124492
Jurubine	0.271138	0.296618	0.256579	0.191342	0.101974	0.177471	0.0268691	0.215273	0.145044	0.243423	0.43964	0.283523	0.291252	0.188172	0.194655	0.0278654	0.320645	-0.00393692	-0.377255	-0.522659	-0.491107	-0.983942	-0.775539	-0.517045
Kaempferol -3-glucoside	0.169605	0.173986	0.152137	0.0134098	0.378043	0.27822	0.0234094	0.167491	0.155583	0.232424	0.214862	0.266708	0.331049	0.240863	0.272075	0.249466	0.304936	0.141912	-0.549302	-0.619452	-0.597016	-0.691633	-0.698166	-0.610611
Kaempferol	0.289819	-0.101946	0.295837	0.00851686	0.493018	0.132495	0.212332	0.129052	-0.0723746	0.186174	0.00266046	0.200964	0.393266	0.0477336	0.412434	0.435217	0.444648	0.00343376	-0.541892	-0.476352	-0.715847	-0.650024	-0.546329	-0.582837
Kaempferol7-O--D-glucopyranoside	-0.952223	-1.0862	-0.969466	-1.12607	-0.815508	-0.888265	2.13534	2.33045	2.04117	2.20151	2.2723	2.22258	-0.237275	-0.434207	-0.389882	-0.373639	-0.538705	-0.505522	-0.582992	-0.686749	-0.83141	-1.24038	-0.92687	-0.617982
Kynurenic acid	0.401047	0.401494	0.226877	0.258908	0.34108	0.541882	-0.123958	0.0784737	0.115549	0.0512543	0.147688	0.209904	0.577772	0.648103	0.535878	0.563061	0.509637	0.527535	-0.799709	-0.899159	-1.07799	-1.38415	-0.986203	-0.864971
L-Dopa	0.0347051	0.468901	-0.0953187	0.320638	-0.0204298	0.380788	0.251949	0.504461	0.411116	0.262773	0.588835	0.478674	0.258067	0.817396	0.256845	0.123389	0.251564	0.559185	-1.20166	-1.16207	-0.688221	-0.804693	-1.27343	-0.723471
L-Fuculose 1-phosphate	-0.027395	0.0890808	-0.041715	-0.244043	0.165482	0.0378082	0.330806	0.493872	0.547017	0.590003	0.593758	0.713764	0.223959	0.142276	0.189602	0.250024	0.131061	0.197173	-0.525731	-0.592401	-0.81285	-1.26024	-0.850808	-0.340505
L-Galacturonic acid calcium salt	0.217487	0.322192	-0.175389	0.238549	-0.0174704	0.26252	-0.205193	0.4211	0.352124	0.262529	0.208679	0.301747	0.395154	0.163278	0.479936	0.280558	0.236918	0.148855	-0.32475	-0.797456	-0.715557	-0.745014	-0.920857	-0.389939
L-Homoserine	-0.572518	-0.498657	-0.503937	-0.596558	-0.564382	-0.455647	0.14297	0.449306	0.398328	0.164981	0.454059	0.384616	0.408282	0.237303	0.231011	0.432135	0.547156	0.460016	-0.174319	-0.214324	-0.0886059	-0.169609	-0.261602	-0.210004
L-Selenocysteine	0.249197	0.124892	0.141309	0.0317167	0.195587	0.081209	0.062411	0.189036	0.406486	0.0978177	0.282762	0.524002	0.500668	0.128815	0.350151	0.301939	0.210608	0.0830958	-0.602061	-0.490831	-0.728073	-1.26712	-0.596527	-0.277091
L-Tryptophan	-0.473428	-0.59728	-0.669753	-0.718809	-0.832347	-0.632027	0.734416	1.00452	1.155	0.577834	0.985902	1.03816	0.422157	-0.283732	0.127422	0.131611	0.204235	0.00691625	-0.435767	-0.345782	-0.31295	-0.485934	-0.444085	-0.156267
Lamivudine-triphosphate	-0.0340219	0.679055	0.405932	0.396707	0.523166	0.593306	-0.346481	0.232613	0.195319	0.0954647	0.297881	0.394128	0.136065	0.341788	0.119518	0.250523	0.230467	0.304589	-0.676919	-0.511228	-0.723641	-1.78382	-0.92895	-0.191464
Lancerin	0.0666057	0.689251	0.022436	0.438919	0.388975	0.427862	-1.08428	-0.744354	-0.0923379	-0.675856	-0.204731	-0.724417	0.690247	1.15138	0.769891	0.794026	0.860236	0.666468	-1.10528	-0.834757	-1.21065	2.08296	-0.702649	-1.66995
Lead arsete	-0.437687	-0.532296	-0.406419	-0.592335	-0.205098	-0.449832	0.430656	0.67942	0.401851	0.425364	0.495121	0.593838	0.774531	0.583943	0.808101	0.674686	0.830957	0.621592	-0.584037	-0.511171	-0.962731	-1.38459	-0.920562	-0.333305
Leucine enkephalin amide	0.505654	0.608341	0.509284	0.390413	0.196499	0.453009	0.262335	0.142459	0.475925	-0.0215317	0.0568785	0.251173	-0.168685	0.00424825	-0.0010848	-0.151123	0.111919	0.454772	-0.315517	-0.427941	-0.857104	-1.24785	-0.828074	-0.403995
Luteolin 7-O-(6''-malonylglucoside)	-0.184523	0.215122	-0.209655	-0.14621	0.167694	0.0252834	-0.811445	0.713472	-0.330906	0.609581	0.950997	0.652627	0.348444	0.836972	0.447397	0.604665	0.479608	0.3655	-0.38981	-0.507897	-0.791104	-0.939174	-1.06213	-1.0445
LysoPC(14:0)	0.209366	0.548453	-0.123899	0.13881	0.301646	0.568701	-0.357141	0.152477	0.212097	-0.0564	0.00841815	0.350244	0.247022	0.557065	0.237315	0.416699	0.0686269	0.0345394	-0.725727	-0.658781	-0.319341	-0.488196	-0.855425	-0.466573
LysoPE(0:0/20:5(5Z,8Z,11Z,14Z,17Z))	0.0494058	0.263425	-0.159453	-0.309464	0.143959	0.113905	-0.0294229	0.392807	0.377751	0.565193	0.634438	0.498783	0.234028	0.613553	0.135221	0.4046	0.288356	0.197739	-0.69329	-0.871678	-0.636152	-0.407864	-0.812343	-0.993499
MC-5127	-0.735766	-0.526776	-0.853402	-1.14928	-0.78126	-0.607303	0.680326	1.2521	1.42404	0.977683	1.31134	1.28027	0.114222	-0.0945172	-0.281055	0.183007	0.188704	0.102372	-0.370188	-0.529447	-0.209404	-0.616959	-0.352254	-0.406451
Mafoprazine mesylate	-0.0744738	-0.0198444	-0.53687	-0.225804	-0.261422	-0.0279451	-0.0933908	0.298152	0.330964	0.414494	0.50464	0.341376	0.344659	0.912022	0.186142	0.673054	0.148023	0.829558	-0.413225	-0.908528	-0.355825	-0.677618	-1.02349	-0.364653
Maltol	0.233703	0.0536298	0.202421	-0.0186236	0.426825	0.127826	0.272925	0.407679	0.0350314	0.0876132	0.103429	0.298975	0.579361	-0.226191	0.534552	-0.0679045	0.0969635	-0.112064	-0.721389	-0.785272	-0.110684	-0.55018	-0.875806	0.0071791
Matsutakeside I	0.192823	0.368949	0.16857	0.140699	-0.00581715	0.337945	-0.220762	0.0988243	0.0425034	0.211495	0.346013	0.314433	0.393445	0.212057	0.137234	0.399677	0.462951	0.273182	-0.40636	-0.567301	-0.74548	-0.871876	-0.784807	-0.498399
Megalomicin B	0.156278	0.0832727	0.178233	0.0756379	0.306873	0.230301	0.0916448	0.286927	0.0257435	0.326447	0.255989	0.255865	0.443645	0.406095	0.494663	0.357208	0.401386	0.316367	-0.516586	-0.718195	-0.803294	-1.15449	-0.839778	-0.660237
Melatonin	0.120033	0.0908855	0.174933	0.281591	0.177878	0.0991446	0.478905	0.37812	0.132995	0.177984	0.298152	0.448166	0.345826	0.58833	0.450015	0.253303	0.38986	0.519731	-1.06966	-1.00204	-0.753558	-0.871715	-0.887047	-0.821825
Metaflumizone	-0.34168	0.335353	-0.0915939	0.0131048	0.144702	0.44685	-0.572272	0.187703	0.284225	0.105563	0.274606	0.11536	0.400727	0.720773	0.419701	0.520167	0.505464	0.475857	-0.300419	-0.513852	-0.799827	-0.953374	-0.715911	-0.66123
Methazole	0.0801904	0.449536	-0.112392	-0.0196547	0.0384663	0.276332	-0.21516	-0.0290974	0.376477	0.208021	0.408025	0.244019	0.468136	0.687471	0.319394	0.42555	0.233301	0.507163	-0.599156	-0.813593	-0.681892	-0.732972	-0.722676	-0.795488
Methotrexate hydrate	-0.112415	0.16458	0.0791728	-0.184373	0.122195	0.0496024	-0.159449	0.141483	0.381717	-0.0542951	0.107422	0.279038	0.630126	0.564207	0.316365	0.515691	0.618966	0.316718	-0.705045	-0.405083	-0.655254	-1.00882	-0.451132	-0.551417
Methyl 2-propenyl selenide	0.344356	0.00146717	0.796406	0.0382879	0.638489	0.161742	0.296331	0.116774	0.0028968	0.112893	0.0526698	0.30473	0.182685	-0.0922507	0.306009	-0.0089342	0.207105	-0.0328711	-0.510067	-0.163777	-0.955891	-1.04311	-0.555594	-0.20035
Methyl Salicylate	1.6427	-0.664688	1.57472	1.02118	-1.06682	-0.613609	1.48369	-0.0533619	0.0469541	0.0738978	0.0859603	0.0130071	0.105849	0.0402456	-0.27537	0.20097	-0.408127	0.435279	-0.0177599	-0.580693	-0.309213	-0.820419	-0.84843	-1.06596
Methyl nogalote	-0.242106	-0.117344	-0.300948	0.01199	0.39851	0.573358	-2.09859	0.180152	0.0535766	0.296046	0.0721488	0.00987282	0.899875	0.898462	0.933838	1.05116	0.805892	0.908818	0.37079	-0.114524	-0.546677	-2.47189	-0.717621	-0.854796
Methylmercury chloride	0.310739	0.319398	0.355882	0.200399	0.381443	0.28321	0.300061	0.513698	0.607356	0.388345	0.546426	0.650511	0.0908048	0.0429579	0.187545	0.0405598	0.0902324	-0.0091374	-0.594776	-0.75947	-0.959345	-1.494	-1.03631	-0.456522
Methylphosphote	0.419201	0.115637	0.589844	0.350356	0.637472	0.108205	0.466364	0.19212	-0.0654331	-0.0193943	-0.478908	-0.123055	0.262653	-0.0932916	0.30247	0.186696	0.671535	0.198072	-0.544076	-0.476803	-0.823381	-0.684316	-0.661047	-0.53092
Micozole nitrate	0.146476	0.0950998	0.334445	0.0717111	0.484648	0.237235	0.561105	0.735235	0.680281	0.682315	0.643024	0.83466	-0.0871901	0.00999228	0.0516002	-0.046227	-0.0414951	-0.0770926	-0.468821	-0.654472	-0.90412	-1.63795	-0.857403	-0.793063
Militarinone A	0.155436	0.817305	-0.153409	0.340689	-0.446443	0.679403	-0.279758	-0.285945	0.638	0.485516	0.642802	0.248785	0.223109	0.633663	0.0962162	0.574679	0.443389	0.0260031	-0.332641	-0.959494	-0.47825	-0.455194	-1.90018	-0.713681
Musca-aurin-I	-0.0408273	0.289457	0.0452339	0.210851	0.388489	-0.23961	-0.277568	0.228811	0.517932	0.00961294	0.183139	-0.026933	0.594815	0.697262	0.646741	0.496961	0.886203	0.186535	-0.163009	-0.329146	-1.34073	-1.44905	-0.660127	-0.855055
Myricatin	0.0356345	0.245868	0.0995889	0.168001	0.316583	0.00962699	0.11671	0.401668	0.564852	0.278909	0.529695	-0.206191	0.352305	0.674512	0.280758	0.202745	0.343767	0.198369	-0.365828	-0.246186	-1.11093	-1.40597	-0.827378	-0.657109
Myricetin	0.146165	-0.172158	0.212865	-0.204941	0.377458	0.00610548	0.307047	0.250441	0.13624	0.364502	0.260403	0.339909	0.293419	-0.00226809	0.307057	0.261351	0.355215	-0.0971966	-0.597527	-0.457743	-0.642306	-0.378714	-0.436813	-0.628511
N,N'-Diacetylchitobiose 6'-phosphate	-0.54231	0.101199	-0.386304	-0.103234	0.268551	-0.0879015	0.225517	0.187056	-0.432027	-0.0598916	-0.700386	-0.304446	1.25817	1.05971	0.797368	0.808775	0.723219	0.72905	-0.242617	0.0675743	-0.95288	-1.49604	-0.595143	-0.323003
N-(3-Indolylacetyl)-L-alanine	0.171479	0.375518	0.235271	0.0845495	0.22961	0.169348	-0.0441994	0.0849379	0.211193	0.0161002	0.0595523	0.24211	0.192509	0.26771	0.207564	0.233492	0.248939	0.16495	-0.371275	-0.36654	-0.543622	-0.94813	-0.582314	-0.338752
N-Acetyl-D-glucosamine 1,6-bisphosphate	-0.470692	-0.254875	0.22911	-0.277663	0.292756	-0.196019	0.0189943	0.552706	0.360476	0.663194	0.495848	0.736313	0.477402	-0.0863218	0.526875	0.466624	0.102471	0.557033	-0.798112	-0.699645	-0.845137	-1.20838	-0.0753758	-0.567584
N-Acetyl-L-glutamate 5-phosphate	-0.53372	-0.931007	-1.4549	-0.465165	-1.34704	-0.642879	-1.1034	-0.220378	-0.367444	-0.176939	-0.484515	-0.12387	3.45634	3.73151	3.08361	3.23797	3.0125	2.84465	-1.97719	-3.157	-2.54198	-0.88188	-1.11261	-1.84465
N-Acetyl-L-ornithine	0.353778	0.551207	0.33983	0.324468	0.472465	0.45122	-0.102341	0.0898919	0.0550048	-0.0201541	0.0548402	0.0720035	0.187635	0.124763	0.102632	0.178985	0.0881625	0.058226	-0.486623	-0.473487	-0.519546	-0.788102	-0.656396	-0.458463
N-Acetyl-L-phenylalanyl-L-diiodotyrosine	-0.134643	-0.779817	0.406228	-1.10922	0.0588452	-0.325937	0.267941	0.0272782	0.456929	0.542198	0.025759	0.373145	0.605315	0.320615	0.822852	0.878771	-0.10189	0.580878	0.180523	0.056473	-0.521118	-0.302601	-2.20752	-0.121003
N-Linoleoyl GABA	-0.259176	0.289534	-0.38349	-0.113011	-0.301489	0.119393	-0.575228	0.134814	0.312056	0.050424	0.292176	0.376612	0.521615	1.2598	0.505472	0.983451	0.500554	1.07213	-0.642668	-0.891155	-0.608007	-1.26427	-0.845789	-0.533753
N-Succinyl-2-L-amino-6-oxoheptanedioate	0.619319	0.664943	0.520705	0.363903	0.69451	0.903274	0.222344	0.195348	0.296115	0.434932	0.468419	0.358767	-0.22307	-0.0186357	-0.213409	-0.132472	-0.0880274	-0.271203	-1.17252	-0.963625	-0.600483	-0.490126	-0.703964	-0.865048
N-butyl Oleate	0.197899	0.464171	0.0589954	0.175202	0.0327322	0.320243	0.101306	0.451393	0.651883	0.303475	0.558847	0.464829	0.00461817	0.381876	-0.0208848	0.0281981	-0.148813	0.368469	-0.436948	-0.650465	-0.601445	-1.20909	-0.9869	-0.509589
N-desethylamiodarone	0.009052	-0.0707212	0.276542	-0.230162	0.336925	0.300484	0.601826	0.707843	0.57845	0.502388	0.672864	0.857797	0.0683278	-0.215758	0.025693	-0.185874	-0.0148509	-0.333165	-0.40939	-0.478991	-0.782488	-1.43689	-0.402717	-0.377181
N1-(5-Phospho-alpha-D-ribosyl)-5,6-dimethylbenzimidazole	-0.0380697	-0.95228	-0.555355	0.00932694	0.462593	-0.251105	0.174983	0.706663	0.798393	0.00582024	0.26439	1.21234	-0.557501	-0.232117	-0.208346	0.0613491	-0.33595	-0.0794034	-0.0268799	0.225748	0.340132	-1.02683	-0.149796	0.151893
N6-(1,2-Dicarboxyethyl)-AMP	0.51753	0.455066	0.500251	0.222015	0.590744	0.678259	-0.931915	-0.340669	-0.336281	-0.190318	0.0395327	0.0698873	0.397187	0.552046	0.553465	0.477205	0.445334	0.418538	-0.225811	-0.503149	-0.795638	-1.26862	-0.785782	-0.53888
NTP	0.249663	0.207027	0.115233	-0.0176996	0.284012	0.191453	-0.16328	0.077091	0.178756	0.128063	0.0993304	0.226638	0.445344	0.316976	0.3988	0.313549	0.39195	0.56253	-0.607649	-0.370826	-0.697406	-1.30757	-0.719509	-0.302478
Naringenin	0.0698682	0.391267	-0.0460495	0.0247279	0.139494	0.230094	0.152223	0.423208	0.474692	0.401092	0.584294	0.575435	0.256085	0.45036	0.27048	0.299593	0.189919	0.329874	-0.652943	-0.797822	-0.79739	-1.28182	-1.10881	-0.577866
Naringerin	0.462031	0.336032	0.234285	0.0788008	0.574048	0.33316	0.268423	0.598901	0.374966	0.336218	0.318619	0.518403	0.0775361	-0.0400417	0.113205	-0.0425447	0.0407705	0.0300821	-0.439152	-0.828341	-0.792846	-1.08255	-0.757811	-0.712197
Naringin	0.435113	-0.0173037	0.430643	0.268508	0.506477	0.116402	0.595607	0.296577	0.154732	0.184049	0.084642	0.375335	0.169112	-0.186819	0.250444	0.0722699	0.174976	-0.0635465	-0.468392	-0.399729	-0.878508	-1.12716	-0.648937	-0.324496
Neohesperidin dihydrochalcone	0.154824	0.31195	-0.0799622	0.22259	0.374677	0.485542	0.0340131	0.260094	0.212788	0.637832	0.536149	0.387227	0.339399	0.555268	0.351202	0.144187	0.192057	0.0315679	-0.748865	-1.51717	-0.630823	-0.715703	-0.771566	-0.767276
Neosurugatoxin	-0.35044	-0.8119	-0.169042	-0.464119	0.0971641	-0.461626	0.227911	-0.430949	-0.358993	-0.146202	-0.130873	-0.295196	0.64793	0.886623	0.480656	0.6072	0.42084	0.670556	0.453789	-0.543453	-0.333507	0.0200773	-0.0338192	0.0173722
Nicotinic acid adenine dinucleotide phosphate	0.0477294	0.146085	0.0444246	-0.168613	0.482647	0.330597	-0.817548	-0.0914906	-0.335184	0.108024	0.0967059	0.140717	0.442422	0.629416	0.59193	0.498525	0.460581	0.620274	-0.201059	-0.405372	-0.61632	-0.881513	-0.613403	-0.509574
Nimustine hydrochloride	0.251435	0.451062	0.45465	0.188632	0.467525	0.497201	-0.229439	0.231374	0.437961	0.393096	0.461299	0.588149	0.453257	0.4853	0.641679	0.445024	0.382172	0.46218	-1.06123	-0.783778	-1.11381	-1.85525	-1.26736	-0.98113
O-(1->4)-alpha-L-Dihydrostreptosyl-streptidine 6-phosphate	0.163925	0.274812	0.181428	0.063876	0.533045	0.228687	-0.000912739	0.532827	0.430581	0.805857	0.391696	0.831678	-0.150173	-0.169573	0.225461	-0.369276	0.27156	0.212452	-1.16546	-0.781745	-0.413468	-0.429993	-0.746767	-0.920519
O-Carbamoyladenylate	-0.320612	-0.0488703	-0.0448919	0.0575985	0.350854	0.0226811	-0.578676	0.112814	0.106247	0.0849535	0.295534	0.382977	0.569191	0.777667	0.960987	1.09026	1.32759	0.610849	-0.418566	-0.874059	-0.741207	-1.5738	-1.07759	-1.07194
O-Hexanoyl-adnosine monophosphate	-0.110081	0.20298	-0.691026	-0.376657	-0.370183	-0.204895	-0.871686	-0.0881567	0.613815	0.520748	0.547616	-0.095207	0.886067	1.24378	0.792063	1.08004	0.520477	0.719275	-0.46175	-0.271499	-0.666498	-1.59608	-0.903297	-0.419852
O-Phospho-L-serine	0.282359	-0.22063	0.103394	-0.170559	0.212732	-0.0891224	0.32915	0.240304	0.00539668	0.310536	-0.0209862	0.226013	0.546595	0.171379	0.549228	0.557672	0.227143	0.159674	-0.473983	-0.536956	-0.720243	-0.73023	-0.655343	-0.303523
OA-6129 D	0.0993234	0.528762	-0.118271	0.121554	0.0803542	0.690178	-0.393742	0.211847	0.545739	0.19461	0.79846	0.097513	0.427388	0.389354	0.129007	0.393745	-0.140637	0.2525	-0.451104	-0.902161	-0.447363	-0.538093	-1.06381	-0.905159
Octacosyl triacontanoate	0.482684	0.472652	0.398778	0.323244	0.485683	0.547392	0.0882976	0.0655429	0.291506	0.11129	0.339362	0.244508	0.573987	0.455246	0.402207	0.253285	0.163062	0.339246	-0.677117	-0.857997	-1.03504	-1.4118	-1.21686	-0.839151
Ophiobolin A	0.447085	0.377346	0.276536	0.0229456	0.256725	0.326301	0.191946	0.0932388	-0.0692601	0.376775	0.673555	0.435187	-0.0387435	0.662438	0.326321	0.0451879	-0.0252789	0.265529	-0.698763	-0.562199	-0.586637	-1.07736	-1.14043	-0.578443
Oxadiazon	-0.208322	0.410751	-0.26394	0.0349929	-0.0293853	0.108494	0.301833	0.863372	0.7045	0.956046	1.65564	1.21507	0.226692	0.39177	0.126331	0.37807	0.199319	0.298653	-0.699233	-1.09223	-1.21285	-2.36927	-1.3971	-0.599196
Oxaloglutarate	0.0838281	0.394365	5.17777e-05	-0.0169326	0.217219	0.256511	0.0972724	0.36478	0.666767	0.367179	0.580004	0.491618	0.650378	0.782176	0.543407	0.653432	0.493621	0.7509	-0.928662	-1.12441	-1.34182	-1.83338	-1.27102	-0.877287
Oxalyl-CoA	-0.676979	0.166993	-0.246545	0.457771	0.0876467	0.992856	-0.239767	0.254203	-0.0801611	-0.199599	0.103885	-0.0897847	0.894913	1.32306	0.669002	0.726967	0.352627	1.07791	-0.413328	-1.21315	-0.719215	-1.55408	-0.951794	-0.723424
Oxapyrazon	0.247211	0.210417	0.286971	0.281406	0.457185	0.28727	0.461462	0.544915	0.380231	0.450058	0.461956	0.523068	0.165417	-0.180195	0.172014	0.0555989	0.218326	0.0545735	-0.767789	-0.565157	-1.03292	-1.38844	-1.06402	-0.25957
Oxaziclomefone	0.0213869	0.106487	0.0822376	0.196431	0.389106	0.0168264	-0.353236	0.174136	0.258047	0.0363447	0.0821927	-0.11967	0.717839	0.95674	0.83987	0.618431	0.744021	0.474955	-0.269581	-0.0247895	-1.07449	-1.71861	-1.06589	-1.08879
Oxicozole nitrate	0.105551	0.164091	0.0975317	0.126553	0.322735	0.248677	0.210743	0.488286	0.432552	0.324763	0.445247	0.563879	0.168587	0.194483	0.255544	0.136937	0.0763331	0.168706	-0.430843	-0.637826	-0.84742	-1.31611	-0.854768	-0.444236
Oxicozole	0.226112	0.223448	0.294067	-0.10092	0.699113	0.277728	0.313593	0.179555	0.0681549	0.41368	0.129409	0.3561	0.630038	0.218826	0.476283	0.433194	0.51041	0.312781	-0.779303	-0.692637	-1.16148	-1.3969	-0.949549	-0.681705
P1,P4-Bis(5'-adenosyl)tetraphosphate	-0.345256	-0.343653	-0.488461	-0.242571	-0.171749	-0.386736	-0.465729	-0.262388	-0.762556	-0.224937	-0.371003	-0.245673	1.13375	1.25136	1.0264	1.48298	1.53177	0.856146	-0.312834	-0.376005	-0.392323	-0.96967	-0.552372	-0.368492
PA(15:0/22:0)	0.359682	0.0980407	0.649239	0.250025	0.39538	-0.0839045	-0.0270111	0.0662247	0.122771	-0.231796	-0.0510391	0.081879	0.469138	0.408791	0.430461	0.5349	0.658796	0.260745	-0.538071	-0.242161	-1.65496	-0.720101	-1.00839	-0.228642
PA(19:0/22:0)	-0.00127123	0.438578	-0.206699	-0.0650428	0.249381	0.050321	0.00922404	0.591464	0.546463	0.507663	0.501532	0.468979	0.207883	0.326735	0.30671	0.429746	0.221435	0.214459	-0.850301	-0.825845	-0.385999	-0.829515	-1.4507	-0.455199
PC(14:0/P-18:1(11Z))	-0.15215	0.549015	-0.0579742	0.202474	0.0259535	0.596615	0.1808	0.163337	0.426794	0.396301	0.277367	0.362374	-0.149184	0.326554	-0.0795373	0.0690895	-0.341452	0.307968	-0.166405	-0.846938	-0.149905	-0.788533	-0.881442	-0.271123
PC(15:0/22:2(13Z,16Z))	-0.0684225	0.273303	-0.63957	-0.275602	0.355702	-0.002342	-0.225515	0.683185	0.1463	0.1959	0.286909	0.249588	0.179779	0.502069	0.198697	0.73853	0.186581	0.649487	-0.289854	-0.449767	-0.39312	-0.821753	-0.737992	-0.742092
PC(22:4(7Z,10Z,13Z,16Z)/24:1(15Z))	0.247466	0.43613	0.356715	0.745571	0.679477	0.344846	0.303589	-0.102894	-0.324495	0.313337	0.32936	-0.518022	0.62671	-0.266819	0.957707	0.307347	0.874446	0.302953	-0.00680754	-0.376987	-0.956503	-3.05865	-1.07053	-0.143951
PE(14:0/15:0)	0.144318	0.265898	0.1945	0.117728	0.336609	0.12981	0.413012	0.333595	0.197483	0.259174	0.307805	0.238629	-0.112753	0.125462	0.114224	0.143751	0.0956159	-0.0541289	-0.402845	-0.386953	-0.830052	-0.837802	-0.616613	-0.176467
PE(22:2(13Z,16Z)/22:6(4Z,7Z,10Z,13Z,16Z,19Z))	0.159297	-0.119982	0.0575432	0.0892537	0.2895	0.328354	0.0468236	0.248977	0.134502	0.180778	0.20675	0.273078	0.437176	0.639743	0.583011	0.240305	0.470682	0.196122	-0.512099	-0.82708	-0.572935	-0.871578	-1.01139	-0.66683
PE(22:4(7Z,10Z,13Z,16Z)/P-18:0)	-0.78993	0.181123	-0.437858	-0.795903	-0.654381	0.340406	-0.0547185	0.747584	0.312813	0.57875	0.162938	0.268445	0.742949	1.45342	0.836958	0.873269	0.887204	0.925208	-1.09199	-0.983194	-0.50463	-0.627197	-1.46047	-0.910794
PE-NMe(18:1(11Z)/22:2(13Z,16Z))	-0.674162	-0.826125	-0.0691491	-1.01782	0.057635	-0.732725	-0.29247	-1.25609	-0.750768	-0.160038	0.0957529	-0.0819561	1.34618	1.25219	1.09894	1.20913	1.15845	0.969263	-1.32094	-0.270766	0.0466855	0.734455	0.450323	-0.966004
PE-NMe(22:2(13Z,16Z)/24:1(15Z))	-0.173748	-0.764352	-0.254321	-0.501244	-0.0560766	-0.26497	0.0174647	0.966769	1.24353	0.900718	0.943582	1.0091	-0.203821	-0.270088	0.0964932	-0.415646	0.254592	-0.28003	0.257046	0.0796288	-0.0894309	-1.83593	-0.897466	0.238202
PE-NMe2(24:1(15Z)/24:1(15Z))	-0.303145	-0.686489	-1.83589	0.0798144	-0.871163	-0.370651	0.489151	0.636293	-0.402536	0.154132	0.435667	-0.415289	0.471838	0.588751	0.754844	0.660701	0.839982	0.970147	-0.330503	-0.21134	0.160155	-1.15405	0.0827979	0.256786
PGP(22:5(4Z,7Z,10Z,13Z,16Z)/22:5(4Z,7Z,10Z,13Z,16Z))	0.489819	0.35739	0.501764	-0.0907895	0.66095	0.505543	-0.0698613	0.34608	0.11862	0.450861	0.439108	0.243355	0.125111	0.455212	0.39164	0.430812	0.540433	0.151868	-1.33401	-1.22527	-0.477852	-0.948495	-1.26806	-0.794226
PGP(a-13:0/a-15:0)	0.124353	0.570936	0.0613885	0.31396	0.194426	0.405577	0.17382	0.47197	0.311149	0.452319	0.446302	0.435442	0.140296	-0.187554	0.194659	-0.0470343	-0.095845	-0.270812	-0.184902	-0.306612	-0.962099	-1.33199	-0.441326	-0.468425
PI(18:0/22:4(10Z,13Z,16Z,19Z))	0.00945062	-0.198413	-0.16608	-0.137887	0.0232189	-0.108315	0.183627	0.300658	0.111645	0.195015	0.184349	0.147328	0.447471	0.429514	0.453352	0.529563	0.479793	0.389607	-0.494903	-0.511428	-0.577484	-0.656532	-0.542085	-0.491467
PIP(16:0/20:3(5Z,8Z,11Z))	-0.450488	0.389407	0.0701703	0.187923	-0.19266	0.722168	0.154363	-0.0211219	0.659459	0.212456	1.10425	0.172452	0.342833	0.716581	0.0356033	0.638504	0.450884	0.839678	-0.375457	-0.716355	-0.640855	-3.02576	-0.409007	-0.865023
PS(18:0/22:5(7Z,10Z,13Z,16Z,19Z))	0.31306	0.369977	0.144567	-0.0793641	0.869415	0.783745	0.184179	0.544818	0.728918	0.573088	0.380986	0.279129	-0.450047	0.138706	-1.01991	0.229203	0.264617	0.64324	-1.08627	-1.48048	-0.460116	-0.801755	-0.720933	-0.348779
PS(20:5(5Z,8Z,11Z,14Z,17Z)/22:6(4Z,7Z,10Z,13Z,16Z,19Z))	0.0928827	0.616195	0.405395	-0.285559	0.66304	0.385086	0.342419	0.48086	0.660366	0.909698	1.00123	0.642355	-0.0837364	0.290467	0.0167179	-0.124596	0.15323	0.0990268	-0.850782	-0.577001	-1.46958	-1.45256	-0.81666	-1.0985
Paraoxon	0.419573	0.386037	0.464001	0.293684	0.789994	0.462309	0.0933519	0.140967	-0.165649	0.117444	0.202466	0.175528	0.410117	0.570807	0.619737	0.401878	0.514188	0.292234	-0.584114	-0.960792	-0.804199	-1.8339	-0.888058	-1.11761
Perfluorodecanoic acid	0.797552	0.612091	0.739405	0.463657	0.843389	0.557943	0.0739257	0.102848	0.0265347	-0.072397	-0.188226	0.186814	0.68089	0.695802	0.534246	0.59179	0.439015	0.484746	-0.990308	-0.755332	-1.26816	-1.82532	-1.0753	-1.65561
Perfluorohexane sulfonic acid	0.304196	0.450118	0.286181	0.321575	0.77815	0.433202	0.53563	0.53747	0.283124	0.457792	0.309023	0.495326	-0.162938	-0.392704	-0.115507	0.0995496	0.384008	-0.144744	-0.64152	-0.576925	-1.25469	-1.41023	-0.855537	-0.120552
Perflutren	-0.146631	0.114559	-0.112068	-0.134409	-0.0516819	0.0250992	0.281396	0.432903	0.453666	0.368527	0.388748	0.401994	0.346636	0.400356	0.373628	0.424962	0.410615	0.398866	-0.0564658	-1.45342	-0.0112784	-1.42351	-1.47844	0.0459393
Phe-Pro	0.365975	0.197022	0.646692	0.327086	0.906828	0.322419	0.375181	0.272258	-0.0414689	0.154502	0.12139	0.314515	0.0506471	-0.145001	0.152219	-0.0944545	0.20698	-0.223896	-0.708756	-0.392144	-0.827681	-1.0469	-0.561095	-0.372313
Phenethyl glucosinolate	0.147513	0.163701	0.100769	-0.00464979	0.224333	0.19653	-0.0166956	0.362119	0.473959	0.316742	0.322378	0.451964	0.255559	0.220844	0.334096	0.23762	0.244649	0.207278	-0.550994	-0.584948	-0.739687	-0.937604	-0.858439	-0.567037
Pheophorbide A	-0.237018	0.685664	-0.272333	0.162889	0.155673	0.561495	-0.481907	0.562801	0.530008	0.231152	0.819439	0.251009	0.216478	0.811114	0.157742	0.187326	0.0550429	0.497059	-0.597521	-0.439632	-0.670668	-1.57348	-1.09412	-0.51821
Phloridzin	0.0465095	0.120749	0.137742	-0.0860108	0.23072	0.235741	0.368733	0.44831	0.354212	0.507331	0.50619	0.822385	0.142082	0.0473469	0.051693	-0.02587	0.0704669	-0.0332915	-0.589996	-0.598103	-0.655153	-0.762603	-0.70223	-0.636953
Phosphocreatinine	-0.0930195	0.0995505	-0.00822566	-0.160966	0.263502	0.177797	0.291188	0.550221	0.524474	0.461473	0.505298	0.564089	0.444965	0.410424	0.100361	0.0326589	0.179681	0.394181	-0.879168	-0.667438	-0.672896	-0.999968	-0.823946	-0.694237
Phosphoenolpyruvate	0.141289	0.274664	0.306796	0.179294	0.414488	0.287042	0.440943	0.419909	0.326955	0.459647	0.407347	0.468417	-0.0256015	-0.0539655	-0.00378831	-0.075875	-0.0471974	-0.0723841	-0.553541	-0.564	-0.668412	-0.87236	-0.679849	-0.509816
Phosphoguanidinoacetate	0.519489	0.819431	-0.110415	0.907728	0.068277	0.811128	0.116239	-0.0722924	0.329254	0.133063	-0.140024	0.20893	0.334379	0.0222926	0.0417554	0.0267812	-0.243235	0.548693	0.00288454	-1.01547	-0.887012	-0.859355	-1.07425	-0.488274
Phosphophosphite	0.0676158	0.168163	0.085973	0.219588	0.213898	0.194648	0.357918	0.473919	0.401395	0.222145	0.383605	0.386328	0.360156	0.748824	0.392339	0.138375	0.365886	0.456726	-1.12572	-0.954103	-0.834079	-0.855931	-0.983611	-0.884063
Pimecrolimus	-0.803238	-0.654649	-0.831071	-0.684149	-0.242124	-0.423747	-0.3948	-0.237261	-0.718361	-0.181516	-0.168771	-0.24545	1.59227	1.56128	1.44078	1.39938	1.42242	1.02694	-0.195054	-0.265272	-0.45141	-1.08779	-0.419595	-0.438812
Piperazine phosphate	-0.616017	-0.930793	-0.510301	-0.869092	-0.625343	-0.831689	-0.163951	-0.106256	-0.251343	-0.255881	-0.555672	-0.0893694	1.41604	0.568104	1.21456	1.24312	1.70971	1.19967	-0.621975	-0.0512645	-0.24334	-0.274091	-0.182314	-0.172509
Polyoxin B	-0.242963	0.450769	-0.0535749	1.56623e-05	0.266224	0.493323	-0.576983	0.302324	0.252267	-0.00132406	0.229395	0.115233	0.338851	0.608683	0.374578	0.473795	0.494663	0.557519	-0.353813	-0.431471	-0.802737	-0.885608	-0.766168	-0.842996
Pro-Leu	-0.33155	0.260281	0.334186	-0.436317	-0.0206592	0.263295	-0.737439	0.943513	-0.0369405	-0.0728714	-0.875093	0.250657	0.72268	0.737504	0.537023	0.65141	0.753682	0.663939	-0.922701	-0.638417	-0.931848	-0.533079	-0.758375	0.177121
Propanil	-0.256145	0.139217	-0.304013	0.0711619	-0.012685	-0.0571241	0.527165	0.786161	0.67724	0.413989	0.202026	0.923002	0.577399	0.492626	0.111567	-0.0624952	0.368057	-0.0103201	-0.259974	-0.125631	-0.701032	-1.65508	-1.10818	-0.736927
Propenoyl-CoA	-0.0241567	-0.048472	0.144014	-0.0286883	0.0881684	-0.112754	-0.310455	-0.200941	0.456438	0.264411	0.236348	0.0130403	0.791905	0.893585	0.609668	0.587819	0.981886	0.565303	-0.768789	-0.894161	-0.633494	-1.14214	-0.741676	-0.726861
Propicozole	0.565064	0.23006	0.488581	0.373152	0.741849	0.401812	-0.0236691	0.188009	-0.259043	0.139254	-0.356825	0.276217	0.658354	0.417607	0.788747	0.733284	0.747608	0.412936	-0.653844	-0.950362	-1.22441	-1.62049	-1.10438	-0.969506
Propyzamide	0.284639	-0.0397909	0.326595	0.0382198	0.333984	0.199886	0.477434	0.452975	0.417942	0.316626	0.366879	0.526799	-0.0106005	-0.142409	0.00187371	0.0178752	0.152618	-0.0797193	-0.285483	-0.401543	-0.924693	-1.22419	-0.555223	-0.250694
Pyraflufen-ethyl	-0.0272941	-0.0306513	0.113887	0.0109002	0.479931	0.270944	-0.322299	-0.0141697	0.0218642	0.284432	0.489941	0.339279	1.01304	0.580697	1.00132	1.16828	1.27332	1.14758	-1.65756	-0.709078	-1.23398	-2.20539	-1.55767	-0.437314
Pyrazosulfuron	0.676163	0.0668408	0.160936	0.842482	0.200299	-0.155517	-0.065492	0.945548	0.179298	-0.00847956	0.450398	0.49806	0.0535734	0.0190423	0.222499	0.126339	0.209052	0.0207891	-1.70126	-0.288607	0.676107	0.0356337	-2.35056	-0.813148
Pyridalyl	-0.170459	-0.00550282	-0.0540726	-0.309747	0.132015	0.0429923	0.34245	0.514276	0.678352	0.714412	0.857089	0.567306	0.145692	0.150445	0.0996598	0.221737	0.244852	0.178557	-0.815083	-0.692422	-0.543173	-0.589103	-0.824082	-0.886191
Pyriprole	0.267289	0.402136	0.529732	0.259561	0.492753	0.128412	0.146761	0.232669	0.472907	0.286893	0.423892	0.387521	-0.0181893	-0.102794	-0.0131652	-0.0629421	0.0678591	0.040707	-0.486279	-0.417478	-0.915477	-1.25282	-0.664722	-0.205229
Pyronaridine	0.344185	-0.0236742	0.423703	-0.0313099	0.742708	0.384049	0.449582	0.261766	0.105671	0.392287	0.0896117	-0.0184435	0.27694	-0.0580168	0.32595	0.155425	0.491968	-0.345927	-1.09605	-0.356264	-0.978267	-0.415965	-0.440774	-0.67916
Quercetin 3,3',7-trissulfate	-0.0299483	0.746158	0.125053	0.352748	0.669932	0.687858	-0.299179	0.334524	0.829792	0.717669	0.864554	0.450985	-0.38072	0.216826	-0.328942	-0.291849	-0.175263	-0.0722226	-0.222823	-0.314528	-0.427305	-1.15697	-1.34491	-0.951439
Quercetin 3,3'-bissulfate	0.252627	0.54208	-0.0887259	0.373753	0.370777	0.945657	-1.22773	-0.578077	-0.148774	-0.180631	-0.139717	-0.280782	0.780455	1.04932	0.966189	0.944984	0.773933	1.05527	-0.577737	-0.531375	-0.827256	-1.41677	-0.59299	-1.46448
Quercetin 3-O-(6-O-malonyl-beta-D-glucoside)	0.0345949	0.228744	0.117358	0.171965	0.331858	0.0445333	0.128372	0.41001	0.570398	0.279208	0.351092	-0.195909	0.350044	0.717779	0.291138	0.228539	0.388064	0.120628	-0.333827	-0.220885	-1.11526	-1.46931	-0.76543	-0.663696
Quercetin 3-O-[beta-D-xylosyl-(1->2)-beta-D-glucoside]	-0.0253818	-0.232895	0.111371	-0.246055	0.223122	-0.412985	0.0111911	-0.113845	0.168122	0.182389	0.0202487	-0.0674495	0.54035	0.68217	0.732302	0.551607	1.02803	0.384069	-0.727676	-0.274473	-0.900021	-0.842238	-0.248614	-0.543338
Quinoxyfen	0.228762	0.190996	0.386658	0.0943545	0.584729	0.255056	0.36309	0.224797	0.312106	0.216045	0.336215	0.523369	0.0480795	-0.205201	-0.000962587	0.022358	0.134429	-0.0530905	-0.446366	-0.347532	-0.751585	-1.07557	-0.760825	-0.279912
Reactive blue 2	-0.182904	0.287056	-0.393662	-0.0651282	-0.0143297	0.310082	0.146087	0.386105	0.343565	0.495232	0.464732	0.327726	0.211537	0.536729	0.127745	0.337051	0.149755	0.25576	-0.458942	-0.777714	-0.389817	-0.680477	-0.798212	-0.617974
Resveratrol	-0.185794	0.0213614	-0.163326	0.0475305	-0.0864195	0.255789	-0.571081	-0.383301	-0.191444	-0.244595	-0.147384	-0.103825	0.538976	0.557796	0.392841	0.634303	0.521802	0.691955	-0.293273	-0.509736	-0.0491785	-0.350205	-0.185944	-0.196846
Ribose-1-arsenate	0.343427	-0.183976	0.0801954	0.20158	-0.0115337	0.187982	0.963852	0.510651	-0.247119	0.924273	0.0729752	-0.0394205	0.939478	0.450969	0.78045	0.46064	0.0477394	0.857354	-1.57431	-1.74589	-1.35585	-0.666785	-0.408661	-0.58802
Ritterazine A	-0.00823906	-0.103414	0.145631	-0.614347	-0.487372	-0.557351	0.314067	0.608688	0.572052	-0.0481852	0.142272	0.372024	0.830754	0.668966	0.627011	0.829226	1.10385	1.2011	-0.789656	-0.98744	-1.11905	-0.985689	-1.20391	-0.510997
Roflumilast N-oxide	0.0617898	0.0442528	0.00903254	-0.017895	0.168562	0.213105	-0.0288662	0.177743	0.120011	-0.150009	0.0607075	0.212968	0.477906	0.4357	0.520655	0.441457	0.481241	0.396883	-0.447299	-0.447474	-0.788716	-1.00862	-0.696097	-0.237041
Roxithromycin	0.243131	0.323131	0.380013	0.141087	0.333604	0.345255	0.273318	0.350602	0.269997	0.415296	0.443412	0.489949	0.0267987	-0.124833	-0.261021	-0.192785	-0.0727999	-0.318397	-0.475981	-0.479094	-0.462659	-0.574302	-0.6703	-0.403422
S-(5-Hydroxy-2-furoyl)-CoA	0.710261	-0.193619	0.747149	0.437467	0.267809	0.545857	-0.148822	-0.194234	-0.215422	-0.51641	-0.565112	-0.592864	0.940599	0.547467	1.00443	0.740074	0.911603	0.479914	-0.833742	-0.519533	-0.997922	-1.0061	-1.02722	-0.521621
Salicin 6-phosphate	0.469827	0.611304	0.463457	0.00244027	0.678363	0.450888	-0.00265988	0.227833	0.158872	0.0774814	0.192783	0.204165	0.374586	0.384732	0.601044	0.325836	0.480755	0.295723	-0.726373	-0.662875	-1.07567	-1.5042	-0.967625	-1.06068
Sedoheptulose 7-phosphate	0.682015	0.425633	0.558221	0.466852	0.731571	0.512424	-0.105122	0.521806	0.240909	0.163431	0.299754	0.476965	0.513443	0.334763	0.563902	0.17128	0.248541	0.171903	-0.795033	-1.18272	-1.23589	-1.47376	-1.35611	-0.934781
Sedoheptulose anhydride	0.318475	0.425013	0.239638	0.216942	0.393966	0.363261	0.0323856	0.189062	0.256352	0.145172	0.220571	0.271021	0.342151	0.381748	0.346201	0.333419	0.270982	0.206113	-0.651783	-0.632594	-0.939512	-1.32438	-0.860338	-0.543862
Selenohomocystine	0.335705	0.39248	0.330715	0.195049	0.335936	0.405938	0.00772386	0.142401	0.307657	0.0766544	0.136133	0.169763	0.146362	0.0202973	-0.0473526	0.0198687	0.0675533	0.103335	-0.457951	-0.459967	-0.544704	-0.719077	-0.669792	-0.29473
Sevoflurane	0.215897	0.328869	0.0962994	0.221163	0.0340808	0.394248	0.165156	0.497196	0.637463	0.494188	0.580744	0.575298	0.214919	0.102409	0.0944312	0.129936	0.0207768	0.289525	-0.343686	-0.823606	-0.989365	-1.32008	-1.40615	-0.209709
Silver sulfadiazine	-0.308831	-0.27521	-0.292309	-0.975945	-0.0371725	0.0210118	0.412081	0.352049	0.404397	0.558072	0.500766	0.747738	0.454534	0.437925	0.332679	0.243366	0.663598	0.177092	-0.316023	-0.302521	-0.718913	-0.962659	-0.75642	-0.359307
Sinapyl alcohol	-0.00226388	0.0196843	0.0165871	-0.0738716	0.153957	0.0477106	0.165908	0.372099	0.240467	0.299886	0.390431	0.573392	0.689543	0.334318	0.585657	0.557047	0.847104	0.582174	-0.845903	-0.740532	-1.10945	-1.47159	-1.02056	-0.6118
Sirolimus	-0.195504	-0.0905843	-0.27243	-0.261274	-0.309694	-0.043139	0.0142015	0.132501	0.101378	0.0776707	0.112426	0.0658285	0.570701	0.562496	0.407881	0.519628	0.445023	0.550478	-0.339504	-0.305486	-0.333373	-0.604459	-0.408796	-0.395969
Sodium glucurote	0.684538	0.749082	0.884403	0.719514	0.944912	0.485716	-0.139972	-0.0803698	1.00477	-0.19431	-0.169098	0.073585	-0.067425	0.0817184	0.00458945	-0.0190951	-0.20568	-0.0580573	-0.730704	-0.768893	-1.06251	-1.15273	-0.933391	-0.0505898
Sorbitan tristearate	0.245305	0.511578	0.0786332	0.438919	0.252189	0.368198	0.483921	0.559459	0.351498	0.259012	0.266325	0.388631	-0.305565	0.0208955	-0.140598	-0.0414131	-0.315714	-0.0795467	0.0200661	-0.570017	-0.731371	-1.01751	-0.801465	-0.241426
Streptidine 6-phosphate	-0.06573	-0.327945	-0.563119	0.0939857	-0.58099	0.0483524	-0.257577	0.198161	0.386997	0.247112	0.0966416	0.41305	1.24987	1.58002	1.30014	1.32364	1.4828	1.44802	-0.712509	-2.40258	-0.634164	-2.34882	-1.24179	-0.733572
Suberic acid	0.07737	0.155213	-0.0139062	-0.0134223	0.0975551	-0.00413928	0.434478	0.470294	0.481203	0.506309	0.550261	0.634233	0.228817	0.104462	0.310538	0.269095	0.29257	0.151107	-0.583579	-0.529895	-0.930548	-1.32147	-0.862185	-0.504358
Succinic acid	0.562988	0.456362	0.612565	0.582406	0.353786	0.423405	0.719077	0.425247	0.137598	0.260984	0.280187	0.345844	-0.00585201	0.0719322	0.0553234	0.00450933	0.0326001	0.00129938	-0.774298	-0.802917	-1.07878	-1.19896	-0.821884	-0.64343
Syringin	0.0462876	0.00350326	0.0855216	0.0301863	0.205679	0.0381131	0.292923	0.311717	0.244576	0.25864	0.225592	0.430212	0.884805	0.595315	0.789958	0.708866	1.10165	0.720855	-1.05497	-0.957174	-1.13497	-1.6012	-1.22092	-1.00516
TEPP	0.506883	0.471897	0.715884	0.468635	0.551251	0.3304	-0.0569237	-0.0682396	-0.268289	0.0673008	-0.0256185	0.173654	0.392396	0.452356	0.493353	0.391516	0.475607	0.318589	-0.455759	-0.813666	-1.14453	-1.36161	-0.721271	-0.893823
TG(14:0/14:1(9Z)/16:1(9Z))	1.25481	0.986847	1.40713	1.24355	1.15998	0.509519	-0.133934	-0.442406	-0.607972	-1.29035	-0.632517	-1.28826	0.545437	0.370497	0.539118	0.27198	0.732838	-0.128191	-0.296355	-0.547369	-1.20122	-1.57473	-0.590676	-0.287727
TG(14:0/15:0/18:4(6Z,9Z,12Z,15Z))	0.386369	0.310306	0.357494	0.45958	0.46874	0.406803	-0.290062	0.159322	0.00470543	-0.103084	0.0981462	0.148722	0.629282	0.699272	0.627123	0.534598	0.544767	0.427105	-0.48647	-0.687322	-0.984352	-2.21336	-0.84777	-0.649911
TG(14:0/15:0/22:0)	-0.16991	0.0616876	-0.0345947	-0.205993	-0.185035	-0.177475	-0.329194	-0.130485	-0.0699279	-0.157815	0.182278	0.0294876	0.438502	0.711729	0.473706	0.689922	0.621575	0.455279	-0.411729	-0.0395153	-0.263588	-0.982333	-0.211434	-0.295138
TG(14:0/15:0/22:5(4Z,7Z,10Z,13Z,16Z))	0.73175	0.710947	0.687474	0.485279	0.478504	0.729343	0.0239637	-0.0677472	-0.547842	-0.656739	-0.250961	-0.416641	0.31186	0.356488	0.304685	0.297356	0.325288	0.230477	-0.151608	-0.506211	-0.515871	-1.65505	-0.752921	-0.151828
TG(14:0/18:0/o-18:0)	-0.341693	0.0173805	-0.414179	-0.120299	0.0134959	-0.0136503	-0.733804	-0.143585	-0.459476	0.0319968	-0.00866791	0.0389207	0.731838	0.919226	0.728009	0.933162	0.733926	0.724805	-0.0873772	-0.351455	-0.352795	-0.933253	-0.527704	-0.384821
TG(14:0/18:1(11Z)/o-18:0)	-0.773156	-0.487348	-0.507967	-1.36197	0.0707105	-0.117155	-1.54073	0.016956	-0.0214219	0.252516	0.249629	0.173958	0.864398	1.11476	0.583224	0.959591	0.463748	1.02935	0.370022	0.00738819	0.382887	-0.941123	-0.561016	-0.227249
TG(14:0/18:2(9Z,12Z)/o-18:0)	-0.662381	-0.298853	-0.475639	-0.255543	-0.28255	-0.321902	-0.669192	-0.557908	-1.03199	-0.396068	-0.18946	-0.162606	1.25599	1.4547	1.00497	1.28296	1.27594	1.1731	-0.0719286	-0.611368	0.05023	-1.00625	-0.129507	-0.374745
TG(14:0/18:3(6Z,9Z,12Z)/14:0)	-0.445695	0.683831	-1.12676	0.58098	0.427957	0.374209	0.780958	0.83272	0.439206	0.214112	0.261134	0.529637	0.335963	0.706173	0.67682	0.324507	0.366444	0.713842	-1.86567	-1.15901	-1.41422	-0.775005	-0.993434	-0.468703
TG(14:0/22:2(13Z,16Z)/o-18:0)	0.248869	0.773913	0.138738	0.127148	0.502879	0.265382	-1.07791	0.0575679	0.448151	0.459545	0.428211	0.679875	0.543444	1.16639	0.379514	0.765519	0.495259	0.536078	-0.405847	-1.01612	-0.891278	-2.36167	-1.36378	-0.899883
TG(14:0/22:6(4Z,7Z,10Z,13Z,16Z,19Z)/o-18:0)	0.473373	0.574414	0.51526	0.622496	0.776577	0.762529	-0.488625	-0.128377	-0.0943397	0.24144	0.220098	0.214807	0.0817681	0.473319	0.369991	0.293697	0.391972	0.239154	-0.306917	-0.652017	-1.06438	-1.6552	-0.981358	-0.87968
TG(15:0/16:0/24:0)	0.847278	0.384786	0.90925	0.987439	0.591037	0.109347	0.222984	0.184221	-0.413223	-0.124757	0.338246	-0.0046902	0.280128	0.396713	0.859737	0.219337	1.10729	0.192402	-0.610397	-1.04843	-1.39113	-1.91113	-1.26007	-0.866365
TG(15:0/16:0/24:1(15Z))	0.267166	0.425593	0.103563	0.174418	0.771715	0.318211	0.687929	0.494073	-0.251087	-0.279786	-0.236383	-0.218149	0.457925	0.463565	0.303774	0.393733	0.559168	1.24089	-0.962487	0.134324	-1.27852	-1.52885	-1.00534	-1.03545
TG(15:0/18:0/20:3(5Z,8Z,11Z))	0.367912	0.126678	0.48377	0.405963	0.262079	0.20419	0.313259	-0.188518	-0.342651	-0.24285	0.213428	-0.251717	0.523902	0.288462	0.303085	0.491788	0.670305	0.193009	-0.222086	0.0106461	-0.938669	-1.43854	-0.729147	-0.504295
TG(15:0/18:0/22:2(13Z,16Z))	0.222536	0.491169	0.360764	0.352038	0.738807	0.612464	-0.26659	0.138678	0.138622	-0.180431	-0.141782	-0.215405	0.330722	0.117924	0.269463	0.0545672	0.00768084	0.00097325	-0.400728	-0.301236	-0.653254	-0.919083	-0.257913	-0.499986
TG(15:0/20:0/22:4(7Z,10Z,13Z,16Z))	0.0340277	0.0378106	-0.0858054	-0.120419	0.0316245	-0.187768	-0.24225	-0.140835	-0.322203	-0.242818	-0.0466257	-0.00999766	0.757961	0.826982	0.79991	0.828775	0.818923	0.583086	-0.334851	-0.393254	-0.464548	-1.10347	-0.576328	-0.447925
TG(15:0/20:0/22:5(4Z,7Z,10Z,13Z,16Z))	-0.763797	0.0227584	-0.661093	-0.479054	-0.271928	-0.0873204	-0.463638	0.205762	-0.0780839	0.0287439	-0.102651	-0.026179	0.613236	0.729338	0.525397	0.481094	0.390438	0.682649	0.112959	-0.0211799	0.0082704	-0.594444	-0.258396	0.00711766
TG(15:0/20:0/o-18:0)	-1.18458	-0.474479	-0.795568	-1.04024	-0.387166	-0.412361	-0.690542	-0.295829	-0.20697	-0.266876	-0.344922	-0.374399	1.45298	1.39907	1.42107	1.40801	1.44412	0.994647	-0.13371	-0.457261	0.102602	-0.696126	-0.0328633	-0.428604
TG(15:0/20:1(11Z)/22:6(4Z,7Z,10Z,13Z,16Z,19Z))	0.151789	0.117424	-0.0208806	0.16191	0.305364	-0.0334302	-0.238653	-0.00855269	-0.678922	-0.0577063	-0.191196	0.0310064	0.962853	1.13835	0.822728	0.998925	0.927865	0.692508	-0.61564	-0.565136	-0.516341	-1.94082	-0.85856	-0.58488
TG(15:0/20:1(11Z)/o-18:0)	-1.43292	-0.625474	-1.02934	-0.886404	-0.691174	-0.0675412	-0.661253	0.214384	0.443565	0.0215487	0.12951	-0.0153343	1.10444	1.4893	1.56516	0.967141	0.969156	1.30631	-0.0756791	-0.456444	-0.495439	-0.794997	-0.530737	-0.447797
TG(15:0/20:3(5Z,8Z,11Z)/o-18:0)	0.538917	0.483495	0.334191	0.213781	0.755675	0.449307	-0.0470849	0.564776	0.296785	0.515043	0.246324	0.324309	0.0976325	0.232866	-0.0246775	-0.144535	0.0599356	0.0181638	-0.511307	-0.677165	-1.18151	-1.39027	-0.972325	-0.182332
TG(15:0/20:4(5Z,8Z,11Z,14Z)/o-18:0)	0.53139	-0.539601	0.911619	-1.01095	1.27941	0.545215	-0.0711901	0.07447	-15.9803	-0.164869	-0.717524	0.245068	2.62931	3.0174	2.67004	2.53167	2.79758	1.94346	-0.0566515	-0.282962	0.0949549	-1.24038	0.870934	-0.0780772
TG(15:0/22:0/22:6(4Z,7Z,10Z,13Z,16Z,19Z))	-0.0638536	0.420902	-0.267213	-0.132668	-0.0252682	-0.133498	-0.288289	-0.106685	-0.172036	-0.144693	-0.201029	-0.0429668	0.850909	0.939379	0.762036	0.818013	0.923896	0.611998	-0.370981	-0.530478	-0.490291	-1.1261	-0.685375	-0.545711
TG(15:0/22:1(13Z)/22:6(4Z,7Z,10Z,13Z,16Z,19Z))	0.380872	0.671438	0.204308	0.401281	0.542791	0.487581	-0.151105	0.0339224	0.26835	0.0652631	-0.183075	0.198998	0.647045	1.05067	0.754096	0.663813	0.607778	0.809693	-0.565333	-0.56992	-1.43145	-2.42539	-1.20608	-1.25555
TG(15:0/22:1(13Z)/o-18:0)	0.160743	0.675547	-0.0203412	0.0391574	0.638097	0.6003	-0.818668	0.241902	0.341717	0.384071	0.385896	0.332092	0.526757	0.753081	0.482132	0.534341	0.377832	0.793197	-0.388417	-0.917587	-1.33273	-1.67215	-1.07816	-1.03882
TG(15:0/22:2(13Z,16Z)/o-18:0)	0.129545	0.587871	0.0238433	0.130098	0.510886	0.567422	-0.658545	0.219718	0.338454	0.330029	0.467411	0.279946	0.539186	0.662499	0.453666	0.494912	0.347256	0.659714	-0.451564	-0.953576	-1.11463	-1.42773	-1.04231	-1.09409
TG(15:0/24:0/22:5(4Z,7Z,10Z,13Z,16Z))	0.755609	0.347903	0.50534	0.223032	0.153402	0.174923	0.246814	0.295923	0.252731	0.136374	0.404609	0.525664	0.0174799	0.116432	0.178185	0.00101192	0.186962	0.176555	-0.479019	-0.578701	-1.1511	-1.63694	-0.373532	-0.479658
TG(16:0/18:1(9Z)/20:4(5Z,8Z,11Z,14Z))	-0.0109425	0.176627	-0.0951687	0.05009	0.439178	0.0803255	-0.550833	-0.328616	-0.614843	-0.0679743	-0.123399	-0.0521397	0.934123	1.12205	0.800486	1.05784	0.87077	0.728318	-0.420872	-0.388632	-0.67742	-1.38799	-0.827993	-0.712976
TG(16:0/20:1(11Z)/20:1(11Z))	-0.304935	-0.0246849	0.408906	-0.872523	0.2887	-0.552368	0.195278	0.435274	-0.991608	0.469609	-0.581892	-0.248431	0.963339	1.32646	1.70002	1.1363	1.09809	0.522604	-0.366272	-0.320714	-1.42202	-1.68642	-0.538376	-0.634335
TG(16:0/22:5(4Z,7Z,10Z,13Z,16Z)/o-18:0)	0.522213	0.553099	0.432693	0.179774	0.888519	0.473166	-0.854375	-0.0745029	0.395421	0.0456836	0.55126	0.683847	0.489994	0.83162	0.868495	0.541227	0.525863	0.886508	-0.5197	-0.891502	-2.06133	-1.62396	-0.928559	-1.91545
TG(18:0/18:2(9Z,12Z)/20:1(11Z))	-0.332072	-0.355448	-0.495283	-0.367048	0.0580188	-0.502622	-0.2008	0.0831518	-0.168992	0.0583402	0.158912	-0.0617975	0.647129	0.827639	0.673527	0.657376	0.837053	0.650846	-0.386086	-0.229272	-0.399593	-0.605213	-0.33437	-0.213397
TG(18:0/22:2(13Z,16Z)/22:6(4Z,7Z,10Z,13Z,16Z,19Z))	0.830019	0.470208	0.700558	0.365693	0.89438	0.68431	0.123845	-0.185509	-0.586346	-0.2353	0.0107381	-0.05845	0.513947	0.710267	0.458329	0.407228	0.609808	0.228659	-0.846404	-0.746975	-1.11356	-1.54733	-0.842991	-0.845129
TG(18:0/22:2(13Z,16Z)/o-18:0)	0.304495	0.0125231	0.583205	0.102836	0.736256	-0.11181	0.343403	0.441068	0.767572	0.362932	-0.0711709	-0.150589	0.252887	-0.263934	0.131392	0.296886	0.209503	-0.803325	-0.00874409	0.0322243	-1.27225	-1.44355	-0.103058	-0.348754
TG(18:0/22:6(4Z,7Z,10Z,13Z,16Z,19Z)/o-18:0)	0.422135	0.302071	0.217303	0.131296	0.372845	0.387144	0.153439	0.331125	0.391333	1.22313	0.477686	0.540071	0.0762739	-0.00527046	0.144048	-0.0215212	0.218488	0.125469	-0.694581	-1.05145	-0.69495	-0.44384	-0.833609	-1.76864
TG(18:1(11Z)/22:6(4Z,7Z,10Z,13Z,16Z,19Z)/o-18:0)	-1.17673	-0.345853	-1.7139	-0.874647	0.181761	-0.19312	-0.54139	-0.00751195	-0.182305	0.102911	0.0256282	0.173528	1.86308	1.76629	1.58604	0.856811	1.37214	1.40753	-0.588	-0.353363	-0.734972	-1.30377	-0.401425	-0.918725
TG(18:1(11Z)/o-18:0/18:1(11Z))	0.433964	0.953137	0.471909	0.687767	0.540822	0.606422	-0.307056	0.557667	-0.0681688	-0.0557115	-0.370101	0.294613	0.180244	0.419307	-0.438905	0.0474522	-0.0227837	0.183701	-0.223393	-1.00861	-0.273695	-1.26697	-1.02923	-0.312375
TG(18:1(9Z)/20:1(11Z)/20:4(5Z,8Z,11Z,14Z))	-1.45484	-0.299471	-1.60911	-2.66835	0.438626	0.19382	-1.48731	-0.481415	0.529787	0.555434	1.00704	0.77867	1.76132	2.01388	1.43003	1.96285	1.32254	1.7721	0.101572	-0.859658	-1.16395	-1.78462	-1.0159	-1.04303
TG(18:4(6Z,9Z,12Z,15Z)/22:6(4Z,7Z,10Z,13Z,16Z,19Z)/18:4(6Z,9Z,12Z,15Z))	0.392998	0.247702	0.321717	0.0989892	0.60262	0.439155	0.128258	0.00585165	-0.220735	0.00316997	0.0438959	0.0389965	0.591102	0.480531	0.58801	0.419281	0.466988	0.0979814	-0.461088	-0.484291	-0.689165	-1.75466	-0.738622	-0.618691
TG(20:0/15:0/20:0)	0.871395	0.285451	0.652459	0.248683	1.0531	0.387989	-0.628935	0.192613	-0.927429	-0.589276	-0.466356	0.0530984	1.74793	1.28601	0.256658	-0.786597	1.31532	1.10598	-1.15867	-0.585176	-1.26078	-2.30287	-0.335404	-0.41518
TG(20:1(11Z)/15:0/20:1(11Z))	-0.274395	0.184131	-0.209898	-0.258351	0.211727	0.0585887	-0.824934	-0.0230582	-0.75361	0.2491	0.11393	-0.0383738	0.99106	1.06644	1.05244	1.30252	1.10048	0.894497	-0.458156	-0.528079	-0.928838	-1.7313	-0.686346	-0.509573
TG(20:1(11Z)/20:1(11Z)/20:1(11Z))	0.439436	0.200438	-0.636352	-0.88929	-0.891609	0.0010362	-1.12505	0.253423	0.643247	0.177167	-0.19346	0.474878	1.11687	1.25431	0.819113	1.02502	0.794188	1.13682	-0.346409	-0.103255	-1.26389	-1.88507	-0.418049	-0.583504
TG(20:1(11Z)/20:5(5Z,8Z,11Z,14Z,17Z)/20:1(11Z))	0.261319	0.355471	0.0935929	0.274445	0.349404	0.28911	0.435547	0.4921	0.372243	0.345719	0.334057	0.420599	-0.0300563	0.113769	-0.336344	-0.0960181	-0.262394	0.0326481	-0.465734	-0.487042	-0.684561	-0.852722	-0.601354	-0.353799
TG(20:4(5Z,8Z,11Z,14Z)/20:4(5Z,8Z,11Z,14Z)/22:6(4Z,7Z,10Z,13Z,16Z,19Z))	0.583314	0.374458	0.276701	0.5065	0.368621	0.43884	0.00183802	0.230014	-0.282074	0.135869	0.0449717	-0.0211182	0.605243	0.558146	0.62276	0.376361	0.686673	0.380219	-0.479585	-0.608493	-1.28349	-1.91224	-0.784818	-0.818709
TG(22:5(4Z,7Z,10Z,13Z,16Z)/o-18:0/22:5(4Z,7Z,10Z,13Z,16Z))	0.229078	0.660394	0.351729	0.273347	1.62519	1.25275	0.18351	-0.375995	-0.100856	-0.16922	-0.517644	-0.212486	-0.691533	0.539672	-0.253237	0.939568	-0.289051	0.829479	-0.465377	-0.422615	-0.0897776	-1.93492	-0.901178	-0.460838
TG(22:6(4Z,7Z,10Z,13Z,16Z,19Z)/o-18:0/22:6(4Z,7Z,10Z,13Z,16Z,19Z))	0.148671	0.480057	0.0315213	0.456306	0.387718	0.268047	0.341311	0.602827	0.281644	0.331004	0.296185	0.632277	-0.155749	0.1958	-0.461536	0.0270106	-0.359752	-0.0197146	-0.143602	-0.571627	-0.550899	-1.01786	-0.747355	-0.452284
Tazobactam	0.38022	0.514748	0.316322	0.32172	0.436317	0.427962	0.021699	0.384313	0.150757	-0.245126	0.257129	0.560346	-0.177043	0.000632142	0.0337913	0.212082	0.0361922	-0.192115	0.266695	-0.0191196	-1.30691	-1.5212	-0.596031	-0.263376
Tenofovir	0.55535	0.245995	0.449223	0.317197	0.37649	0.494841	-0.0165215	0.221114	0.0282662	0.222411	0.229327	0.29287	0.229383	0.299664	0.024006	0.262302	0.326854	-0.0344517	-0.827908	-1.16034	-0.567506	-0.256486	-0.687243	-1.02484
Terephthalic acid	0.0709982	0.354483	0.115344	0.0327406	0.250395	0.0563056	0.311611	0.380874	0.521679	0.358866	0.456766	0.625994	-0.0541401	0.116801	0.0549504	0.0166627	-0.0636149	0.00566106	-0.488787	-0.386458	-0.778566	-1.00991	-0.669777	-0.278874
Terrestriamide	0.909915	0.407433	0.572062	0.38475	0.461969	0.526824	0.238856	0.421602	-0.404662	-0.071022	0.23966	-0.252803	0.305368	0.129028	0.326228	0.0625139	0.381124	0.510275	-1.19549	-0.974828	-0.302474	-0.634404	-0.873834	-1.16809
Tetracozole	0.00463133	0.247414	0.631065	-0.0029417	0.35385	0.194673	0.0438903	0.354194	0.313707	0.403976	0.425438	0.505356	0.302362	0.365106	0.33023	0.621656	0.248383	0.235501	-0.339043	-0.756236	-1.12907	-1.70647	-0.741491	-0.90618
Tetranitromethane	0.465313	0.472287	0.59418	0.336168	0.522464	0.308538	0.375968	0.193349	0.269422	0.205425	0.242191	0.461279	0.0739458	0.227133	0.182356	0.12059	0.0107852	0.0553828	-0.669745	-0.605443	-1.0334	-1.35773	-0.899555	-0.550907
Thioxanthine monophosphate	-0.236823	0.0107652	-1.19847	-1.4091	-0.277864	0.284233	-0.14212	0.0745629	0.419402	0.735957	0.754133	0.79134	0.812037	0.710403	0.759952	0.771892	0.819787	0.789723	-0.156966	0.050405	-0.538064	-2.15641	-0.584333	-1.08444
Thorium-232	0.277486	-0.112255	0.307466	0.055556	0.589287	0.0452831	0.190925	0.159468	-0.103562	0.161762	0.00762622	0.330005	0.540147	0.0748819	0.537382	0.324482	0.538643	0.0772347	-0.479703	-0.487888	-1.1312	-0.742514	-0.581876	-0.57864
Tiliroside	-0.115852	0.0407109	-0.251773	-0.240554	-0.0213653	0.00600318	-0.19853	0.0374084	0.0564045	0.0328442	0.214365	0.0796698	0.975377	1.10042	0.872826	0.933269	0.937724	0.782656	-0.728467	-0.814226	-0.707265	-1.32148	-1.02239	-0.647772
Trehalose	0.0833489	0.543205	0.0656795	0.0718705	0.0238197	0.281125	-0.26283	-0.0765295	0.214368	0.0862894	0.421295	0.0366762	0.590001	0.957043	0.370786	0.587885	0.345758	0.781339	-0.718056	-1.12012	-0.477816	-0.786814	-0.912378	-1.10595
Triamcinolone hexacetonide	1.03421	0.637316	0.942046	0.705464	0.794154	0.526052	0.39943	0.012573	-0.734902	-0.40976	-0.289978	-0.342061	0.788178	0.538147	0.498191	0.94758	0.676121	0.710026	-1.06885	-1.29396	-1.16129	-1.24256	-1.1475	-1.51863
Turgorin	2.4284	2.20312	2.31511	2.08912	2.95563	2.22608	-0.499452	0.769707	-16.7641	-0.340317	-0.429946	0.111663	1.64303	2.02471	1.85219	1.75781	2.14983	1.10505	0.531285	-0.0300049	-1.20077	-3.15338	-2.00853	-1.7362
UDP	-0.00851523	0.272207	0.125052	-0.0490872	0.157393	0.188494	0.0799091	0.270881	0.45541	0.418008	0.45107	0.509092	0.174623	0.127201	0.199318	0.204331	0.187856	0.0703746	-0.410216	-0.480582	-0.728601	-0.920671	-0.911487	-0.38206
UDP-2,3-diacetamido-2,3-dideoxy-alpha-D-glucurote	-0.112022	-0.107563	-0.345473	-0.248715	0.412148	-0.222664	-0.506846	-0.0620052	-0.661545	-0.220353	0.35805	-0.073116	0.99484	0.812555	0.98521	0.873015	0.769453	0.699288	-0.58963	-0.58149	-0.706358	0.470912	-0.985959	-0.951732
UDP-3-ketoglucose	0.459847	0.316308	0.302051	0.462669	0.288211	0.504995	-0.616943	-0.735685	-1.16184	-0.548563	-0.750679	-0.410129	0.612169	0.568249	0.679404	0.703246	0.622514	0.669953	-0.0348666	-0.128515	-0.529418	-0.957327	-0.0932521	-0.222399
UDP-N-acetyl-3-(1-carboxyvinyl)-D-glucosamine	0.305166	-0.1268	0.122021	-0.140512	0.550432	0.513415	-0.889486	-0.370956	-0.400437	-0.201931	-0.0387477	-0.216252	0.857436	0.946335	0.706347	0.747665	0.844779	0.47864	-0.201648	-0.26733	-0.639249	-1.4912	-0.396041	-0.691642
UDP-N-acetyl-D-galactosamine 4,6-bissulfate	0.253322	0.478326	0.420012	0.223765	0.555513	0.287332	-0.154866	0.0578145	0.205623	0.175825	0.254489	0.263484	0.626392	0.513538	0.611128	0.342709	0.377864	0.367128	-0.758712	-0.836016	-0.907376	-1.41609	-1.14406	-0.797144
UDP-N-acetyl-D-galactosamine 4-sulfate	0.607076	0.707107	0.577083	0.135753	0.754009	0.780506	-0.0906369	0.316352	-0.382932	0.385162	0.175386	0.0782659	-0.0352683	0.696276	0.612141	0.799442	0.447052	0.305517	-0.661855	-1.00712	-1.02172	-2.27454	-1.56844	-0.334623
UDP-N-acetylmuramate	0.0696862	0.294921	0.166618	0.0515419	0.31633	0.327065	-0.0751966	0.480965	0.346856	0.681096	0.746263	0.731606	-0.270627	0.0350045	-0.170258	-0.0725504	-0.141457	-0.0576981	-0.194955	-0.580945	-0.449989	-1.07937	-0.636176	-0.518733
UDP-glucose	0.268851	0.46829	0.0837302	0.300484	0.267685	0.139342	-0.77686	-0.75145	-0.512943	-0.790008	-0.475797	-0.141283	0.924947	0.917822	0.976539	0.974688	0.90263	1.01462	-0.420219	-0.350599	-0.898652	-1.04276	-0.469974	-0.609085
UDP-glucurote	0.399398	0.360843	0.295375	0.314232	0.47536	0.46214	-0.462745	-0.193752	-0.277773	-0.301752	-0.410294	-0.212852	0.687603	0.679958	0.4935	0.626493	0.407921	0.465052	-0.499871	-0.364692	-0.719656	-1.28389	-0.485622	-0.45498
UTP	0.309815	-0.0676198	0.432233	0.274676	0.384227	0.15351	-0.0333365	0.0263984	-0.254446	-0.065795	-0.0659457	-0.0890482	0.430438	0.424911	0.490749	0.660172	0.546171	0.486324	-0.542041	-0.680608	-0.545049	-0.809181	-0.705722	-0.760832
Vinclozolin	1.07764	0.509677	1.05877	0.7158	1.20888	0.80271	0.805721	0.780763	0.657315	0.735769	-7.38648	0.858744	0.998547	0.786418	1.06688	0.82372	1.02965	0.707642	0.0508623	0.123432	-0.0300888	0.0683141	0.19686	-7.64754
Vitexin	-0.425791	0.431006	0.306946	0.205934	0.565546	0.448744	-0.742379	0.296778	0.226548	0.388952	0.423053	0.448936	0.557179	0.605144	0.499089	0.53259	0.571638	0.39606	-0.594654	-1.67812	-0.58148	-0.676463	-1.55576	-0.649493
XDP	-0.179268	0.0255701	-0.196844	-0.269774	0.023398	-0.0293893	0.507874	0.513522	0.535479	0.533789	0.561667	0.712947	0.33333	0.265829	0.256501	0.289508	0.250781	0.223548	-0.459619	-0.55821	-0.788797	-1.19181	-0.826848	-0.533185
[2,6-dihydroxy-3-(3,5,6,7-tetrahydroxy-4-oxo-4H-chromen-2-yl)phenyl]oxidanesulfonic acid	0.406567	0.961873	0.549498	0.82986	0.89851	0.984368	0.0414654	0.255152	-0.198279	-0.347515	0.468467	0.425402	0.283079	0.270636	-0.380552	0.262658	0.21873	0.105056	-1.1574	-1.08723	-1.17186	-1.44906	-1.14481	-0.0246137
[2,6-dihydroxy-4-(3,5,6,7-tetrahydroxy-4-oxo-3,4-dihydro-2H-1-benzopyran-2-yl)phenyl]oxidanesulfonic acid	0.081292	0.829475	0.0277167	0.669059	0.556735	0.823003	-0.63105	0.221752	0.493574	0.300519	0.162443	-0.0836161	-0.203514	-0.109323	0.328655	-0.351913	0.431729	0.609695	-1.61541	-0.61449	-0.522446	-0.683914	-0.673937	-0.0460391
[2-hydroxy-2-(5,11,12,13-tetrahydroxy-8-oxo-10-{6,7,13,14-tetrahydroxy-3,10-dioxo-2,9-dioxatetracyclo[6.6.2.00,hexadeca-1(15),4,6,8(16),11,13-hexaen-5-yl}-3,7-dioxatricyclo[7.4.0.0,trideca-1(13),9,11-trien-4-yl)ethoxy]sulfonic acid	0.071064	-0.299156	0.384498	0.00788056	0.27516	-0.263763	0.551307	0.292355	0.274497	0.474853	0.404427	0.714889	0.951166	0.301372	0.727588	0.335318	0.747061	0.17791	-0.877753	-0.954862	-1.21068	-1.14352	-1.07313	-0.868482
[3-(3,5,7-trihydroxy-4-oxo-3,4-dihydro-2H-1-benzopyran-2-yl)phenyl]oxidanesulfonic acid	-1.41439	0.325811	-2.86903	-0.978144	-1.25778	0.296369	-0.502057	-0.6698	-0.20904	0.0481138	0.512474	-0.267057	2.28884	3.07636	2.67446	2.84436	2.5773	2.44629	-0.931278	-2.96321	-1.71531	-1.12801	-0.20687	-1.97838
[4-({[3,5-dihydroxy-2-(hydroxymethyl)-6-(3,4,5-trihydroxybenzoyloxy)oxan-4-yl]oxy}carbonyl)-2,6-dihydroxyphenyl]oxidanesulfonic acid	-0.430837	1.12525	-0.0261534	-0.0688975	0.17998	0.688191	-0.182402	0.209039	1.1928	0.738481	1.31286	0.400592	-0.549107	0.792479	0.360958	0.26887	-0.420785	0.239506	-0.301104	-0.805677	-0.652638	-2.30889	-1.0623	-0.70021
[4-({[7,8,8,12,13,22-hexahydroxy-19-(hydroxymethyl)-3,6,16-trioxo-2,17,20,23-tetraoxapentacyclo[16.3.1.1.00tricosa-4,10,12,14-tetraen-21-yl]oxy}carbonyl)-2,6-dihydroxyphenyl]oxidanesulfonic acid	-0.806605	0.372714	-0.896372	-0.59158	-0.647408	-0.00488708	-0.909685	0.280584	0.806385	0.388884	0.874445	0.285959	0.524635	1.41085	0.675105	1.02979	0.477969	1.07124	-0.259468	-0.728684	-0.582755	-1.22327	-0.99577	-0.552076
[5-(Aminomethyl)furan-3-yl]methyl diphosphate	0.53563	-0.0722706	-0.482434	0.419493	0.390473	-0.73902	0.361787	0.677864	0.960026	0.59228	0.918678	0.96024	0.471538	-0.235962	0.63188	-0.0351819	0.0836533	-0.66453	-0.447769	-0.473175	-0.528893	-1.52569	-0.731838	-1.06678
all-trans-Retinoyl-beta-glucuronide	0.045986	0.202857	-0.761831	0.041695	-0.740714	-0.0488366	0.0175696	-0.17662	0.230883	0.429078	0.594444	0.299555	0.512914	0.769705	0.656997	0.6118	0.675239	0.484371	-0.298824	-0.858149	-0.332618	-0.741788	-0.718678	-0.895035
alpha-Amyrin cerotate	-0.0860541	0.295779	-0.206989	0.662384	0.159182	0.779026	-0.127339	-0.451019	-0.259377	0.145406	0.180931	0.458634	0.883113	0.572232	1.01169	0.782063	0.488	0.540648	-0.511546	-0.243107	-0.971712	-1.93456	-1.74156	-0.425836
alpha-D-Galactopyranuronosyl-(1->4)-alpha-D-galactopyranuronosyl-(1->4)-D-galacturonic acid	0.358268	0.616272	0.0119607	0.262063	0.549672	0.561743	-0.630218	0.255902	0.172017	0.227892	0.0417378	0.365692	1.70351	0.340903	0.50256	0.0532812	1.52503	0.271539	-1.72805	-1.57286	-1.33512	-0.809156	-0.588645	-1.156
cholest-5-en-3b-yl (13Z-docosenoate)	0.563842	0.664037	0.403641	0.276835	0.488766	0.311228	-0.0889946	0.262915	-0.0970488	-0.0728466	-0.120316	0.323457	0.606102	0.702025	0.508227	0.379636	0.708268	0.427343	-0.498237	-0.783425	-0.866616	-2.5834	-1.05613	-0.459307
dATP	0.207132	0.336771	0.347693	0.190055	0.260889	0.29001	0.503798	0.417218	0.285809	0.36689	0.371786	0.211822	-0.0837447	-0.06377	-0.106937	-0.103108	0.0890831	0.0348502	-0.332278	-0.541765	-0.493758	-0.96513	-0.803922	-0.419396
dTDP-3,4-dioxo-2,6-dideoxy-D-glucose	0.714255	0.717988	0.723864	0.574348	1.03984	0.84259	-0.531743	-0.0739263	-0.198494	-0.0165188	0.107563	0.209753	0.479505	0.235614	0.388802	0.263509	0.629045	0.208615	-0.858095	-0.517066	-1.50715	-1.80239	-0.96183	-0.668074
dTDP-3-amino-2,3,6-trideoxy-4-keto-D-glucose	-0.505636	-0.122192	-0.186346	-0.85093	0.648367	-0.116442	-0.266591	-0.0222098	-1.39573	-0.321784	-0.944784	-0.653517	0.606044	1.07254	0.839185	0.906868	1.02281	0.814177	-0.00814606	0.233236	-0.0191906	-0.614317	-0.0455293	-0.0698784
dTDP-3-amino-2,3,6-trideoxy-C-methyl-D-erythro-hexopyranos-4-ulose	0.325833	0.0929059	0.346997	0.234539	0.687109	0.267738	0.00768297	0.103841	-1.17784	-0.218301	-0.232612	-0.216652	0.731183	0.749979	0.872194	0.772131	0.860942	0.111587	-0.47219	-0.586357	-0.583773	-1.33607	-0.780726	-0.560138
dTDP-L-epivancosamine	0.413179	0.402942	0.175375	0.274027	0.568386	0.454689	-0.263443	0.0628483	-0.0657418	-0.0874547	-0.0348278	-0.0142087	0.600725	0.613048	0.61631	0.503983	0.373387	0.451655	-0.648906	-0.521499	-0.974618	-1.33499	-0.860854	-0.704015
dTDP-acarviose-7-phosphate	0.5503	0.645749	0.482185	0.503254	0.514151	0.545477	-0.0530926	-0.0230076	0.219207	-0.125018	0.0832666	0.126786	0.795447	0.624264	0.719941	0.656782	0.551679	0.529923	-0.572701	-0.558508	-1.76906	-2.86063	-0.865494	-0.720893
dTTP	0.615512	-0.286901	0.668796	-0.205789	0.782546	0.417994	0.956868	0.607963	0.895324	0.225274	-0.000726208	0.639306	-0.049863	-1.13447	0.291315	-0.331436	0.0213647	0.139197	0.0691627	0.0195545	-1.38464	-2.47125	-0.393719	-0.0913882
dUDP	0.595393	0.103262	0.616029	0.0374518	0.949541	0.280373	0.282549	0.141247	-0.218259	0.0878396	-0.0767476	0.244536	1.18526	0.679528	1.07764	0.929326	1.11333	0.293987	-1.24946	-1.06869	-1.7186	-1.91461	-1.33667	-1.03427
dUTP	-0.191097	-0.192179	-0.26767	-0.413197	-0.0568283	-0.18548	0.210107	0.276136	-0.0124734	0.145073	0.254453	0.45249	0.53098	0.723316	0.476321	0.566575	0.464655	0.460351	-0.33318	-0.356728	-0.623999	-1.09174	-0.596608	-0.239284
m-Carboxyphenyl phenylacetamidomethylphosphote	0.0237031	-0.273783	-0.321782	-0.434052	0.220185	-0.113787	0.451265	0.664221	-0.233422	0.445578	0.410231	0.264101	0.364029	0.00832723	0.476273	0.2326	0.505492	0.385175	-0.44497	-0.284868	-0.57673	-1.74211	-0.0744596	0.0487808
p-Nitrophenyl-O-ethyl ethylphosphote	0.120083	0.234465	0.15141	-0.245588	0.376547	0.172759	-0.0323447	-0.157705	-0.369683	-0.111026	-0.00579888	-0.128301	0.950236	0.676566	0.666796	0.581926	0.779187	0.307098	-0.356377	-0.0582377	-0.988268	-1.4376	-0.759663	-0.36648
trans-Cinnamic acid	0.745742	0.530836	0.704587	0.536097	0.769024	0.513215	0.382274	0.315816	0.182596	0.190129	0.314574	0.379411	-0.00179724	-0.0247333	0.0266119	-0.121023	-0.065208	-0.13215	-0.546463	-0.75507	-1.06248	-1.35337	-0.901358	-0.627262
trans-P-Coumaric acid	0.217376	0.0856755	-0.045604	-0.170766	0.110202	-0.122303	0.217415	0.394759	0.253286	0.588112	0.478374	0.544255	0.125915	0.160003	0.246077	0.244726	0.0397648	-0.00329584	-0.301155	-0.469242	-0.590547	-0.981943	-0.585701	-0.435382
{3-[3-(2,4-dihydroxyphenyl)-3-[2-(3,4-dihydroxyphenyl)-3,5,7-trihydroxy-3,4-dihydro-2H-1-benzopyran-8-yl]-2-hydroxypropyl]phenyl}oxidanesulfonic acid	0.026826	-0.1386	-0.660157	-0.300238	-0.488954	-0.0436397	0.0452039	0.232081	0.278518	0.281894	0.549449	0.4159	0.621253	0.927937	0.47401	0.538736	0.632657	0.710198	-0.616914	-0.837038	-0.402979	-0.982839	-0.765679	-0.497624
{4-[2,3-dioxo-3-(2,4,6-trihydroxy-3-methoxyphenyl)propyl]-2-hydroxy-6-methoxyphenyl}oxidanesulfonic acid	-0.319417	0.302098	-0.749107	-0.351661	-0.419939	-0.218338	-0.843104	-0.139584	0.491109	0.32031	0.50463	-0.202763	0.966351	1.17945	0.935776	0.898436	0.42701	0.463622	-0.353782	-0.348956	-0.491395	-0.88042	-0.690391	-0.479933
{6,7,8,11,12,13,21,23-octahydroxy-3,16-dioxo-2,17,20-trioxatetracyclo[17.3.1.00tricosa-4,6,8,10,12,14-hexaen-22-yl}oxidanesulfonic acid	-0.623694	0.088692	-0.630938	-0.330634	-0.314082	0.0519715	-0.0143461	0.72313	0.891337	0.505883	1.01629	0.314401	0.434786	1.01738	0.875377	0.968414	0.347602	0.942965	-0.892093	-0.365751	-1.01668	-2.00591	-1.43243	-0.551676
()-Leptophos	1.74666	1.44885	1.5607	2.21348	0.740157	1.37892	1.84194	1.37301	-0.577494	-0.729716	-0.782291	-0.877272	-0.616715	-1.48169	-1.0782	-1.91799	-1.16417	-0.82637	0.104656	-0.64049	-0.245957	-1.15189	-0.264576	-0.05353
(1S,3R)-3-(2,2-Dichloroethenyl)-2,2-dimethylcyclopropanecarboxylate	0.872679	0.771273	0.671257	1.04237	0.826953	-0.0863473	0.426747	-0.222455	0.418722	-0.310987	0.361807	-0.27868	-1.26178	0.378043	-0.883668	-0.803418	0.443351	0.138601	0.0433733	0.225451	-0.109806	0.177465	-1.58909	-1.25186
(3E)-4-(2-Carboxyphenyl)-2-oxobut-3-enoate	-0.0364115	-0.131583	0.308537	-0.0915754	0.558864	0.148108	-0.0730351	0.337696	0.481674	0.420429	0.598169	0.557852	-0.428263	-0.871067	-0.39811	-0.744389	-0.2893	-0.645074	-0.289814	0.177791	0.00325787	0.303929	0.147131	-0.044815
(Acetyloxy)triphenylstannane	1.45809	1.39884	1.27404	1.73881	0.935417	1.1756	0.935993	0.536912	-0.431435	-0.804627	-0.740434	-0.729255	-0.885117	-0.912807	-0.803542	-0.719673	-0.663361	-0.273463	-0.162659	-0.33187	-0.395548	-1.25467	-0.299633	-0.0456068
1-(5'-Phosphoribosyl)-5-amino-4-(N-succinocarboxamide)-imidazole	0.077754	0.171249	-0.0319519	-0.123127	-0.0545673	0.284706	0.603607	0.816041	0.820585	0.543051	0.979311	0.82403	-0.704244	-0.616234	-0.707726	-0.502859	-0.624911	-0.459728	-0.305387	-0.243907	-0.248492	-0.232783	-0.0641817	-0.200236
1-Hexadecylthio-2-hexadecanoylamino-1,2-dideoxy-sn-glycero-3-phosphocholine	-0.260038	-0.792331	-0.187895	-0.208471	-0.000754673	0.0795264	0.381267	1.04266	1.12903	0.00227509	-0.217553	1.04344	-0.924261	-1.78657	-0.556216	-1.16565	-1.14013	-0.743393	0.859182	0.690868	0.782279	0.395299	0.689089	0.888341
1-O-Galloyl-beta-D-glucose	0.67553	0.477373	0.526992	0.366575	0.751959	0.804021	0.393516	0.43364	0.499546	0.752063	0.570118	0.710943	-0.336411	-0.185963	-0.390233	-0.272855	-0.261901	-0.443218	-0.928597	-1.02507	-0.742312	-0.525091	-0.784479	-1.06614
1-Palmitoyl-Sn-Glycero-3-Phosphocholine	0.362042	0.291427	0.201757	0.0919702	0.265747	0.589888	0.565641	0.820522	0.664002	0.670889	0.831447	0.888481	-0.516139	-0.561422	-0.462763	-0.404445	-0.477451	-0.432647	-0.680856	-0.516408	-0.52555	-0.678882	-0.492324	-0.494926
2',3'-Dideoxyadenosine-5-triphosphate	1.34375	0.844306	1.2885	2.02071	1.10006	1.38262	2.49049	2.22731	1.25778	1.20274	0.726715	0.901942	-0.898443	-3.13646	-0.57183	-3.81135	-1.87236	-1.77933	-1.29727	-0.207859	-0.911447	-0.755047	-1.50887	-0.0366545
2'-Deoxyguanosine	1.03374	0.654536	0.956864	0.790511	0.750531	0.687299	0.782773	0.578309	0.198305	0.0991665	0.477319	0.279357	-0.592574	-0.799627	-0.315488	-0.67854	-0.401862	-0.813743	-0.865268	-0.785795	-0.676166	-0.508407	-0.641153	-0.210086
2,3,4,7,8,9,15,21,22,23,28-undecahydroxy-14-(hydroxymethyl)-12,27,31,34-tetraoxo-13,25,32,35-tetraoxaoctacyclo[14.13.3.300.000]pentatriaconta-1,3,5(30),6,8,10,19,21,23,28-decaene-20-carboxylic acid	0.362573	0.374969	0.273014	0.251331	0.3376	0.344494	0.540046	0.585233	0.75022	0.61861	0.699758	0.67763	-0.282751	-0.261175	-0.200642	-0.396464	-0.439297	-0.289724	-0.551256	-0.677313	-0.48242	-0.671012	-0.906926	-0.656496
2,3,4,7,8,9,15,21,22,23,28-undecahydroxy-14-(hydroxymethyl)-12,27,31,34-tetraoxo-13,25,32,35-tetraoxaoctacyclo[14.13.3.300.000]pentatriaconta-1,3,5(30),6,8,10,19,21,23-nonaene-20-carboxylic acid	0.562216	0.401432	0.389862	0.323866	0.414092	0.56138	0.738939	0.64686	0.857676	0.65027	0.791092	0.749777	-0.339559	-0.0154702	-0.128627	-0.567354	-0.803276	-0.221287	-0.838825	-0.905984	-0.699665	-1.24273	-0.841372	-0.483312
2,3,4,7,8,9,15,22,23,28-decahydroxy-14-(hydroxymethyl)-12,27,31,34-tetraoxo-13,25,32,35-tetraoxaoctacyclo[14.13.3.300.000]pentatriaconta-1,3,5(30),6,8,10,19(24),20,22,28-decaene-20-carboxylic acid	0.450801	1.39164	0.385794	1.13331	1.06407	1.18563	-0.0484116	-0.0133755	0.741389	-0.186571	0.580496	0.317271	-0.712645	-1.15609	-0.507381	-0.439054	-0.0183774	-0.599784	-0.460667	-1.26524	-0.261245	-1.16163	0.2969	-0.716827
2,4-DB	1.23198	0.727654	1.0918	0.929483	0.810127	1.34381	2.18445	1.07076	-0.667583	0.233241	-0.348196	-0.0580184	-0.865058	-0.532923	-0.588687	-0.637396	-0.674523	-0.663171	-0.595822	-0.507901	-0.779101	-1.60219	-1.00664	-0.096091
2,4-Dichloro-cis,cis-mucote	1.16121	1.20483	1.10301	1.01812	1.35448	1.32397	-0.018773	0.198221	0.86741	0.584446	1.07771	0.889581	-1.23212	-0.812483	-0.633868	-0.824443	-1.37754	-1.07309	-0.792484	-0.323887	-0.790863	-1.58788	-1.23642	-0.079132
2,6-Dichloro-para-phenylenediamine	1.06329	0.916604	0.999136	1.48474	-0.355008	0.974695	1.72078	1.13771	-0.0240065	-0.0624298	0.522409	-0.24835	-0.508973	-0.579967	-0.349836	-0.728724	-0.347748	-0.146215	-1.29556	0.262369	-1.57933	-1.73281	0.404855	-1.52763
2-(2,5-dihydroxy-4-methoxyphenyl)-3,5,6,7-tetrahydroxy-3,4-dihydro-2H-1-benzopyran-4-one	-0.134734	-0.525045	0.273216	0.381256	-0.0353398	0.32325	1.1946	1.38467	0.439425	0.677071	0.579643	0.377583	-0.609458	-1.54821	-1.31803	-1.01709	-0.318461	-0.134182	-0.346354	0.190693	-0.40261	0.360493	0.23967	-0.0320523
2-(N-Ethyl-perfluorooctane sulfanamido) acetic acid	0.169143	0.56589	0.328595	-0.00519696	0.554172	0.269004	0.79111	0.863	1.15519	0.971996	1.45828	1.06551	-0.877311	-0.923431	-0.651592	-0.861659	-0.600502	-0.708342	-0.472304	-0.408117	-0.799707	-0.655776	-0.626656	-0.601303
2-Aminoethylarsote	0.968433	0.725869	0.811503	-1.67733	0.84836	0.690042	-0.558508	-0.79173	0.398441	-1.80977	0.738768	0.780952	-0.991267	0.546426	0.534783	-1.36564	-1.39142	-1.36432	0.374236	0.624821	0.507322	0.388263	0.538579	0.473189
2-Dehydro-3-deoxy-D-arabino-heptote 7-phosphate	0.920107	1.1795	0.846877	0.953453	0.857383	1.13269	0.89729	0.993883	1.092	0.911769	1.05276	0.919636	-2.64624	-2.0559	-3.31057	-2.3609	-2.53945	0.550947	0.211575	0.132306	0.101556	0.019447	0.0949403	0.0449375
2-Deoxy-D-ribose 1,5-bisphosphate	0.746653	0.594684	0.718809	0.871585	0.474358	0.530035	0.954077	0.58671	0.322461	-0.0213236	0.0107959	0.0911655	-0.862754	-1.13385	-0.505099	-0.950652	-0.719443	-0.747114	-0.211187	0.0174856	-0.358179	-0.603609	-0.131495	0.325882
2-Iodophenol	1.02313	1.22536	0.900601	0.807449	0.911922	1.07194	0.545903	0.271563	0.64704	0.114226	0.730909	0.567698	-1.3548	-0.518846	-0.896144	-1.22471	-0.891958	-0.755817	-0.397346	-0.356074	-0.630391	-0.820391	-0.883176	-0.088086
2-Methylcinnamic acid	0.435042	0.575444	0.145142	0.424205	0.241812	0.326955	0.571073	0.665977	0.897918	0.586416	0.734636	0.774842	-0.517342	-0.590086	-0.362065	-0.541721	-0.175266	-0.306653	-0.37153	-0.567781	-0.672571	-1.17079	-0.835644	-0.268012
2-[(sulfooxy)methyl]butanoic acid	1.73191	-1.47067	1.75265	1.88365	1.96608	-2.49885	-2.11737	2.20023	-1.31162	-1.819	-0.881798	-2.38085	-1.84014	-0.982315	-1.45171	-1.6523	2.04333	2.06019	-1.73245	2.1963	2.17162	1.94558	-1.85194	2.03948
3',5'-Diiodo-L-thyronine-beta-D-glucuronoside	1.24301	0.856166	1.40536	1.73433	0.948887	1.31289	3.11555	2.42175	1.06618	1.00031	0.708916	0.465402	-2.72498	-3.99085	-1.30105	-2.84556	-2.13366	-1.41594	-0.659489	0.762819	-0.994847	-1.80187	-0.272406	1.09908
3,4,3',4'-Tetrachlorobiphenyl	0.72751	1.00582	0.844458	0.970916	1.34422	1.08964	-1.0595	0.099869	0.433507	-1.08513	0.414093	0.606852	0.0257404	-0.0596823	-0.167402	-0.316608	-0.346277	-0.168417	-1.28283	-0.176115	-0.579033	-0.189451	-2.07249	-0.0596975
3,4-Dichloroaniline	0.930445	0.978663	1.00881	1.17357	0.237777	0.563664	1.30081	0.522487	-0.236921	-0.68616	-0.494073	-0.867506	-0.90319	-0.748446	-0.951343	-0.506372	-0.476265	-0.187529	0.10967	-0.123402	0.0545083	-0.512653	-0.213545	0.0269986
3-(3,4-Dihydroxyphenyl)lactate	0.666607	0.0452551	-0.681447	-0.00524958	-0.45057	0.353591	0.124201	1.17152	0.314264	0.12554	0.724402	-0.0958587	-4.38109	0.270269	0.236609	0.14786	-0.191256	0.635671	0.128189	-0.187859	0.160732	0.335954	0.319925	0.232744
3-Aminosalicylic acid	0.41473	0.61893	0.441867	0.259638	0.534544	0.48977	0.19242	0.282224	0.561731	0.381635	0.436232	0.494204	-0.353392	-0.138984	-0.365376	-0.330126	-0.255268	-0.164093	-0.523118	-0.492452	-0.512252	-0.860788	-0.578948	-0.533128
3-Iodothyronamine	1.1629	-0.0964915	0.957435	0.604826	1.14229	0.824734	2.32937	1.11943	0.927454	-0.567207	-0.379686	0.135156	-1.17898	-2.21274	-0.26233	-0.999616	-0.310841	-0.19924	0.100971	0.337087	-1.7733	-1.53995	-0.643829	0.522544
3-Methylbenzyl alcolhol	0.694639	0.434206	0.687131	0.713088	-0.300521	0.53036	0.483799	0.392244	0.178399	0.282958	0.203037	0.454977	-0.330232	-0.158874	-0.171927	-0.413816	-0.38168	-0.272749	-0.3068	-0.397302	-0.761116	-0.907586	-0.612478	-0.0397559
3-Nitroacrylate	0.697634	0.307377	0.676959	0.651591	0.803869	0.409941	0.456319	0.346289	0.0549707	0.208741	0.154038	0.468108	-0.329517	-0.26518	-0.192115	-0.476806	-0.37251	-0.363622	-0.356807	-0.424537	-0.814822	-0.967453	-0.625758	-0.04671
3-O-alpha-L-Arabinopyranosylproanthocyanidin A5'	0.546544	0.498961	0.310225	0.526094	-0.0475904	0.0363315	0.883043	0.785202	0.0926319	-0.467396	-0.0771649	-0.703969	-0.783295	-0.721291	-0.674567	-0.475412	-0.0710963	-0.574659	0.199415	0.328769	0.309542	0.0322747	0.0132043	0.0342022
3-Sulfodeoxycholic acid	0.59311	1.0841	0.781162	0.628319	0.755667	1.31156	0.308493	0.583255	0.0746554	0.188242	0.393508	-0.396048	-3.79389	-2.50984	-0.596988	-2.38272	-0.372788	-1.99374	-0.31631	1.01739	1.49056	0.908234	1.12703	1.11703
3-hydroxy-2-isobutyrate	0.582967	0.405356	0.680872	0.516873	0.727836	0.517471	0.141831	0.222118	0.144011	0.0970706	0.135644	0.170335	-0.275362	-0.454462	-0.270815	-0.286186	-0.129055	-0.250144	-0.54225	-0.363734	-0.528675	-0.490521	-0.42614	-0.32504
3-hydroxyicosanoic Acid	-0.163452	0.797947	0.491568	0.46512	-1.23807	0.251177	0.428091	0.420925	0.711746	-0.585151	0.010297	-0.407807	-1.77833	-0.329838	-1.26223	-1.1393	-1.08883	0.0300128	0.710942	0.821613	0.98449	0.532969	0.864972	0.471139
4,4-Methylene-Bis(2-Chloroaniline)	1.55707	1.04009	1.22213	1.73912	0.896913	0.766616	2.01179	1.12858	0.214249	0.083117	-0.0956611	-0.0323876	-1.15556	-1.37964	-1.01586	-1.42388	-1.25943	-1.39623	-0.626232	-0.296552	-0.747623	-1.12527	-0.52972	0.424364
[truncated: 341 more rows]
