# Supplementary material for: DkWRKY transcription factors enhance persimmon resistance to Colletotrichum horii by promoting lignin accumulation through DkCAD1 promotor interaction
Source: Stress Biol. 2024 Feb 26;4(1):17. doi: 10.1007/s44154-024-00154-0 (PMC10897097; doi:10.1007/s44154-024-00154-0)
Supplement: Supplementary file 2 — Additional file 2: Table S2. Matrix of -log10 p-value from GO annotation enrichment analysis of DEGs. [file 44154_2024_154_MOESM2_ESM.xlsx]

## Sheet: A.enriched-matrix-GO-R
Table S2A. GO annotation enrichment analysis of DEGs in R var. from different clusters (matrix of -log10 pvalue)
GO annotation	cluster_1	cluster_2	cluster_3	cluster_4	cluster_5	cluster_6	cluster_7	cluster_8	cluster_9	cluster_10	cluster_11	cluster_12
GO:0009408 response to heat	170.606	10.3049	3.2234	0	0	0	0	0	3.06045	2.05309	0	0
GO:0071456 cellular response to hypoxia	52.3659	8.70522	0	3.39506	8.2033	14.0259	0	0	77.6435	22.2466	0	0
GO:0042742 defense response to bacterium	8.84714	11.9405	0	4.26898	17.1589	40.5765	5.66251	0	36.5234	6.21719	0	0
GO:0009611 response to wounding	0	5.64229	0	0	9.58731	23.3219	15.5775	3.82912	55.6893	14.6842	0	0
GO:0006979 response to oxidative stress	14.2415	20.828	0	6.70159	4.96761	17.1955	17.2727	0	18.0589	27.3303	0	0
GO:0050832 defense response to fungus	10.8461	15.4759	0	0	7.83225	32.5774	12.6937	0	35.1245	7.63141	0	0
GO:0006457 protein folding	118.956	0	0	0	0	0	0	0	0	2.03327	0	0
GO:0009414 response to water deprivation	7.72956	9.59839	4.43686	5.08499	8.26231	16.6704	18.92	7.72222	23.2431	13.9357	0	4.06995
GO:0051082 unfolded protein binding	97.1684	0	0	0	0	0	0	0	0	0	0	0
GO:0031347 regulation of defense response	0	10.4599	0	4.53743	12.0117	26.306	5.17359	0	25.9269	9.31937	0	0
GO:0005576 extracellular region	0	5.1419	24.4479	13.2281	3.36244	14.2979	3.14598	0	0	0	0	26.8646
GO:0003700 DNA-binding transcription factor activity	3.35271	12.9668	2.11065	5.62144	2.25228	3.77585	4.75834	12.2421	30.7095	8.38624	0	2.91137
GO:0009651 response to salt stress	29.2279	10.3045	2.00356	2.26501	4.76468	10.0065	2.36103	0	14.9655	9.46319	0	0
GO:0051259 protein complex oligomerization	80.8142	0	3.0919	0	0	0	0	0	0	0	0	0
GO:0009834 plant-type secondary cell wall biogenesis	0	0	83.0032	0	0	0	0	0	0	0	0	0
GO:0009409 response to cold	5.37384	3.51584	6.93002	0	0	11.6957	4.72988	4.17	22.0774	6.44495	0	16.3089
GO:0009737 response to abscisic acid	11.7922	9.83218	0	4.38582	4.45634	10.9474	8.0884	3.01441	13.6539	12.6269	0	0
GO:0000976 transcription cis-regulatory region binding	0	7.74795	2.61888	0	5.17163	5.67651	5.79319	8.38448	31.237	7.92749	0	0
GO:0006355 regulation of DNA-templated transcription	0	9.829	0	0	0	0	7.33868	7.32025	34.4233	5.12879	0	3.34207
GO:0042542 response to hydrogen peroxide	60.2822	0	2.0611	2.2345	0	0	0	0	2.3101	0	0	0
GO:0042026 protein refolding	54.3901	3.85977	0	0	0	0	0	0	0	4.5869	2.62948	0
GO:0008017 microtubule binding	0	0	2.00516	0	0	0	0	0	0	0	62.7582	0
GO:0051085 chaperone cofactor-dependent protein refolding	51.3876	2.682	0	0	0	0	0	0	0	5.04678	0	0
GO:0009751 response to salicylic acid	4.92734	8.62866	0	7.01746	9.88049	15.3229	0	0	12.7272	0	0	0
GO:0005874 microtubule	0	0	10.5217	0	0	0	0	0	0	0	44.4161	2.70105
GO:0034605 cellular response to heat	36.7697	10.3927	0	0	0	7.733	0	0	0	0	0	0
GO:0009753 response to jasmonic acid	0	0	0	3.69506	5.00599	7.79088	9.66492	0	18.6666	9.59748	0	0
GO:0031072 heat shock protein binding	44.5721	3.62679	0	0	0	0	0	0	0	6.14835	0	0
GO:0009505 plant-type cell wall	12.3736	0	13.8289	3.26542	0	4.36373	4.97311	0	0	2.01879	0	13.2003
GO:0045492 xylan biosynthetic process	0	0	53.8102	0	0	0	0	0	0	0	0	0
GO:0044183 protein folding chaperone	43.9007	2.88319	0	0	0	0	0	0	0	6.30584	0	0
GO:0043621 protein self-association	48.9089	0	2.40514	0	0	0	0	0	0	0	0	0
GO:0005886 plasma membrane	4.41636	4.53603	7.39638	10.0506	10.0266	7.56159	2.29346	0	0	0	0	2.47768
GO:0030527 structural constituent of chromatin	0	0	0	2.46221	0	8.87099	16.7449	0	0	4.01253	6.52493	8.76614
GO:0009809 lignin biosynthetic process	0	0	35.7557	6.02194	0	5.07696	0	0	0	0	0	0
GO:0006270 DNA replication initiation	0	0	0	0	0	0	0	0	0	0	39.2428	4.0937
GO:0009813 flavonoid biosynthetic process	12.7439	0	0	0	0	0	0	0	0	3.35011	22.9969	4.24472
GO:2000652 regulation of secondary cell wall biogenesis	0	0	35.0236	0	0	0	0	5.88597	2.34947	0	0	0
GO:0010286 heat acclimation	38.2901	2.44124	0	0	0	0	0	0	0	2.51299	0	0
GO:0071407 cellular response to organic cyclic compound	0	4.44992	0	2.48904	10.9911	16.4185	0	0	3.25349	5.62345	0	0
GO:0006970 response to osmotic stress	6.8132	5.39648	0	2.26669	0	11.8055	8.72193	2.13592	0	5.70856	0	0
GO:0010035 response to inorganic substance	0	11.932	0	5.60277	2.51412	5.61526	4.2642	2.18006	3.38443	7.31478	0	0
GO:0009755 hormone-mediated signaling pathway	0	3.22371	0	3.3487	3.34553	20.5233	0	3.11245	7.8967	0	0	0
GO:0043565 sequence-specific DNA binding	0	9.5054	0	5.42235	3.67147	2.36599	0	4.27944	13.7877	2.09759	0	0
GO:0006949 syncytium formation	0	0	0	0	0	6.63014	0	0	0	0	0	34.2886
GO:0007018 microtubule-based movement	0	0	0	0	0	0	0	0	0	0	40.6771	0
GO:0003777 microtubule motor activity	0	0	0	0	0	0	0	0	0	0	40.6771	0
GO:0000727 double-strand break repair via break-induced replication	0	0	0	0	0	0	0	0	0	0	35.451	5.12401
GO:0010417 glucuronoxylan biosynthetic process	0	0	39.9739	0	0	0	0	0	0	0	0	0
GO:0014070 response to organic cyclic compound	6.21207	5.80028	0	6.0092	5.74405	10.6559	2.6552	0	2.31239	0	0	0
GO:0048046 apoplast	5.61602	3.39588	2.77562	4.43326	0	0	0	6.25646	0	7.43207	2.03648	6.86139
GO:0006833 water transport	0	0	4.05718	4.49719	0	0	29.1683	0	0	0	0	0
GO:0006268 DNA unwinding involved in DNA replication	0	0	0	0	0	0	0	0	0	0	30.0448	7.08702
GO:0009579 thylakoid	2.00544	0	0	0	0	0	0	4.2841	0	0	8.68413	21.5889
GO:0042555 MCM complex	0	0	0	0	0	0	0	0	0	0	29.7962	5.68672
GO:0015250 water channel activity	0	0	0	4.77534	0	0	27.4199	0	3.2702	0	0	0
GO:0009941 chloroplast envelope	0	0	0	0	0	0	3.09256	3.99965	0	0	9.40576	18.7421
GO:0009828 plant-type cell wall loosening	0	0	0	0	0	2.14671	0	3.10891	0	0	0	29.6599
GO:0006260 DNA replication	0	0	0	0	0	0	5.08243	0	0	0	24.4242	4.96567
GO:0045893 positive regulation of DNA-templated transcription	6.66657	3.3257	19.3098	0	0	2.00617	0	0	2.75638	0	0	0
GO:0016887 ATP hydrolysis activity	30.0372	0	0	0	0	0	0	0	0	0	2.77752	0
GO:0005737 cytoplasm	19.8701	0	0	0	0	0	2.18881	0	0	0	10.4898	0
GO:0019219 regulation of nucleobase-containing compound metabolic process	0	0	0	0	0	0	3.47071	0	0	0	22.2702	6.24997
GO:0000278 mitotic cell cycle	0	0	2.3941	0	0	0	0	0	0	0	26.4583	3.06804
GO:0009524 phragmoplast	0	0	0	0	0	0	0	0	0	0	31.809	0
GO:0009642 response to light intensity	0	0	0	8.52486	7.04393	13.0394	0	3.08352	0	0	0	0
GO:0097305 response to alcohol	3.32123	0	0	0	0	5.46078	2.66831	7.23414	12.7376	0	0	0
GO:0006952 defense response	0	2.7078	3.1933	3.9115	0	2.5527	2.43603	2.60408	14.0065	0	0	0
GO:0009570 chloroplast stroma	0	0	0	0	0	0	2.79218	2.12804	0	0	14.1269	11.9291
GO:0007076 mitotic chromosome condensation	0	0	0	0	0	0	0	0	0	0	30.8331	0
GO:0080116 glucuronoxylan glucuronosyltransferase activity	0	0	30.5737	0	0	0	0	0	0	0	0	0
GO:0005200 structural constituent of cytoskeleton	0	0	7.22213	0	0	0	4.45051	0	0	0	15.7603	2.69458
GO:0009617 response to bacterium	8.69716	3.14428	0	0	0	7.48987	7.31032	0	0	2.89383	0	0
GO:0009863 salicylic acid mediated signaling pathway	0	0	0	0	0	0	2.36979	0	24.3749	2.57083	0	0
GO:0001666 response to hypoxia	5.14715	5.31903	0	0	3.43003	7.87232	0	0	7.48952	0	0	0
GO:0000910 cytokinesis	0	0	0	0	0	0	6.89464	0	0	0	10.2351	12.0733
GO:0051231 spindle elongation	0	0	0	0	0	0	0	0	0	0	28.8308	0
GO:0044248 cellular catabolic process	0	7.58175	0	2.11924	5.20267	8.52448	0	2.06387	3.23295	0	0	0
GO:0010200 response to chitin	0	18.0746	0	0	0	0	0	0	10.0454	0	0	0
GO:0017116 single-stranded DNA helicase activity	0	0	0	0	0	0	0	0	0	0	23.7193	4.33051
GO:0051301 cell division	0	0	0	0	0	0	2.91175	0	0	0	12.8858	11.9999
GO:0010150 leaf senescence	4.12251	5.10795	0	5.49211	7.46115	5.48669	0	0	0	0	0	0
GO:0020037 heme binding	2.31258	3.14867	0	7.18542	6.76432	3.32896	2.50103	0	2.40468	0	0	0
GO:0006271 DNA strand elongation involved in DNA replication	0	0	0	0	0	0	0	0	0	0	18.541	8.93479
GO:0009620 response to fungus	0	3.19689	0	3.63654	0	2.29084	0	0	15.3556	2.9329	0	0
GO:0030247 polysaccharide binding	0	3.14355	7.31483	5.28853	6.74977	4.71684	0	0	0	0	0	0
GO:0009416 response to light stimulus	0	0	0	0	2.35242	2.33438	0	8.22737	2.12078	0	2.462	9.6982
GO:0009534 chloroplast thylakoid	0	0	0	0	0	0	0	2.03447	0	0	9.84282	15.2849
GO:0071695 anatomical structure maturation	0	0	0	6.55585	2.31705	3.14406	6.64567	0	5.94867	2.53333	0	0
GO:0080170 hydrogen peroxide transmembrane transport	0	0	0	0	0	0	27.0386	0	0	0	0	0
GO:0009266 response to temperature stimulus	0	0	0	0	3.12693	2.06292	5.72113	0	10.9301	4.90109	0	0
GO:0007165 signal transduction	0	0	0	5.88218	3.05347	10.8898	0	0	6.85235	0	0	0
GO:0005506 iron ion binding	2.73491	0	0	6.5752	6.16637	3.3843	4.24678	0	3.13189	0	0	0
GO:0002237 response to molecule of bacterial origin	0	6.32785	0	2.59415	6.42669	8.16616	0	0	2.49027	0	0	0
GO:0009506 plasmodesma	7.52414	0	0	5.32087	2.48864	4.09809	2.94612	0	0	3.61502	0	0
GO:0009059 macromolecule biosynthetic process	0	0	2.96662	0	0	0	0	0	0	0	0	22.9627
GO:0009739 response to gibberellin	0	7.24473	0	0	2.35291	0	2.13465	0	0	0	0	14.1722
GO:1990538 xylan O-acetyltransferase activity	0	0	25.759	0	0	0	0	0	0	0	0	0
GO:0009768 photosynthesis, light harvesting in photosystem I	0	0	0	0	0	0	0	0	0	0	17.4475	8.21825
GO:0043455 regulation of secondary metabolic process	0	0	7.35152	2.13629	7.9444	0	0	0	8.18225	0	0	0
GO:0000347 THO complex	0	0	0	0	0	0	0	0	0	0	20.7612	4.8337
GO:0052716 hydroquinone:oxygen oxidoreductase activity	0	0	13.9508	6.69236	0	0	0	0	0	0	2.34245	2.58831
GO:0005788 endoplasmic reticulum lumen	25.5367	0	0	0	0	0	0	0	0	0	0	0
GO:0009615 response to virus	17.4259	5.13001	0	0	0	0	0	0	0	2.94747	0	0
GO:0005876 spindle microtubule	0	0	0	0	0	0	2.89216	0	0	0	22.4751	0
GO:0071554 cell wall organization or biogenesis	0	0	7.17329	6.94765	0	4.86255	0	0	0	3.71999	0	2.3074
GO:0034663 endoplasmic reticulum chaperone complex	24.9771	0	0	0	0	0	0	0	0	0	0	0
GO:0032787 monocarboxylic acid metabolic process	0	4.16783	0	3.8717	7.22038	3.7733	0	0	0	5.93518	0	0
GO:0061077 chaperone-mediated protein folding	24.8652	0	0	0	0	0	0	0	0	0	0	0
GO:0009644 response to high light intensity	4.06781	0	0	0	0	0	0	0	10.5061	6.60918	3.17765	0
GO:0003697 single-stranded DNA binding	0	0	0	0	0	0	0	0	0	0	24.3198	0
GO:0000796 condensin complex	0	0	0	0	0	0	0	0	0	0	24.3044	0
GO:0010224 response to UV-B	6.17179	5.29976	0	0	0	0	0	0	0	0	12.6816	0
GO:0030244 cellulose biosynthetic process	0	0	21.8717	0	0	0	0	0	2.26798	0	0	0
GO:0098542 defense response to other organism	0	3.52189	0	0	2.13366	5.42237	3.9638	0	0	8.81917	0	0
GO:0009733 response to auxin	2.41408	0	2.05061	0	0	0	4.94092	2.88998	8.0266	0	3.35044	0
GO:0071446 cellular response to salicylic acid stimulus	0	3.00048	0	0	6.7473	5.86015	3.6746	0	0	4.29731	0	0
GO:0009759 indole glucosinolate biosynthetic process	0	0	0	10.36	3.31961	5.14077	0	0	4.60643	0	0	0
GO:0030968 endoplasmic reticulum unfolded protein response	23.4104	0	0	0	0	0	0	0	0	0	0	0
GO:0051607 defense response to virus	16.8943	0	0	2.07221	2.30058	0	0	0	0	0	2.00911	0
GO:1901605 alpha-amino acid metabolic process	0	2.44908	0	2.81752	9.33707	6.21117	2.40878	0	0	0	0	0
GO:0000307 cyclin-dependent protein kinase holoenzyme complex	0	0	0	0	0	0	0	0	0	0	18.5305	4.63192
GO:0090307 mitotic spindle assembly	0	0	0	0	0	0	0	0	0	0	23.1261	0
GO:1903046 meiotic cell cycle process	0	0	0	0	0	0	0	0	0	0	16.9015	6.11637
GO:0044772 mitotic cell cycle phase transition	0	0	0	0	0	0	0	0	0	0	18.3804	4.49852
GO:0031408 oxylipin biosynthetic process	2.26564	0	0	0	4.18334	0	5.91005	0	10.4355	0	0	0
GO:0004674 protein serine/threonine kinase activity	0	5.18197	0	4.77562	8.24639	4.58438	0	0	0	0	0	0
GO:0000724 double-strand break repair via homologous recombination	0	0	0	0	0	0	0	0	0	0	16.6579	6.10489
GO:0009664 plant-type cell wall organization	0	0	0	0	0	0	2.93767	0	0	0	0	19.6973
GO:0015840 urea transport	0	0	0	0	0	0	22.4645	0	0	0	0	0
GO:0010043 response to zinc ion	7.37255	0	0	5.60249	9.47535	0	0	0	0	0	0	0
GO:0016491 oxidoreductase activity	0	0	6.63208	2.58005	0	0	5.86716	0	0	0	4.62006	2.55606
GO:0010218 response to far red light	0	0	2.58074	4.74491	12.5753	0	0	0	0	0	0	2.35302
GO:1901701 cellular response to oxygen-containing compound	0	2.55286	0	0	4.00477	6.09998	0	2.03389	3.52122	4.00616	0	0
GO:0048609 multicellular organismal reproductive process	0	0	0	0	0	0	0	0	0	0	22.0536	0
GO:0051087 protein-folding chaperone binding	21.9746	0	0	0	0	0	0	0	0	0	0	0
GO:0005515 protein binding	3.64067	3.51773	0	0	0	0	0	0	7.23295	2.16496	5.33559	0
GO:0045298 tubulin complex	0	0	6.97263	0	0	0	0	0	0	0	14.883	0
GO:0016301 kinase activity	0	0	0	5.0843	12.0278	4.45753	0	0	0	0	0	0
GO:1901348 positive regulation of secondary cell wall biogenesis	0	0	21.5365	0	0	0	0	0	0	0	0	0
GO:0000793 condensed chromosome	0	0	0	0	0	0	0	0	0	0	21.4989	0
GO:0051555 flavonol biosynthetic process	2.6543	0	4.21736	0	0	6.29904	0	0	0	0	8.25992	0
GO:0009535 chloroplast thylakoid membrane	0	0	0	0	0	0	0	0	0	0	4.81938	16.6006
GO:0031625 ubiquitin protein ligase binding	12.6187	0	0	0	0	0	2.64378	0	2.19335	3.93443	0	0
GO:0003678 DNA helicase activity	3.23393	0	0	0	0	0	0	0	0	0	10.5911	7.55809
GO:0000785 chromatin	0	0	0	0	0	0	0	0	0	0	16.2634	5.02276
GO:0009627 systemic acquired resistance	0	3.6469	0	5.79556	2.17076	9.66646	0	0	0	0	0	0
GO:0010120 camalexin biosynthetic process	0	3.72648	0	5.29676	2.80289	9.32086	0	0	0	0	0	0
GO:0015204 urea transmembrane transporter activity	0	0	0	0	0	0	20.8447	0	0	0	0	0
GO:0015292 uniporter activity	0	0	0	0	0	0	7.44568	0	13.3809	0	0	0
GO:0047216 inositol 3-alpha-galactosyltransferase activity	6.19107	0	5.71304	0	0	0	8.90968	0	0	0	0	0
GO:0009698 phenylpropanoid metabolic process	0	0	14.1439	0	0	0	0	0	0	0	3.54498	3.09039
GO:0000079 regulation of cyclin-dependent protein serine/threonine kinase activity	0	0	0	0	0	0	0	0	0	0	16.7554	3.94245
GO:0033993 response to lipid	0	0	0	4.13539	0	10.6595	0	0	5.88432	0	0	0
GO:0010371 regulation of gibberellin biosynthetic process	0	0	0	0	0	0	0	20.6069	0	0	0	0
GO:1901565 organonitrogen compound catabolic process	0	5.58315	0	0	6.82823	8.18889	0	0	0	0	0	0
GO:0035251 UDP-glucosyltransferase activity	3.26844	10.2577	0	0	2.09521	0	2.02158	0	0	0	2.82435	0
GO:0010565 regulation of cellular ketone metabolic process	0	0	0	0	2.80928	9.66926	0	0	3.34228	4.33019	0	0
GO:0046983 protein dimerization activity	0	0	0	0	0	3.30451	4.42391	7.88964	0	0	0	4.53175
GO:0000911 cytokinesis by cell plate formation	0	0	0	0	0	0	0	0	0	0	20.1094	0
GO:0016125 sterol metabolic process	0	0	0	3.51566	5.18469	2.51809	0	3.02734	5.78251	0	0	0
GO:0004568 chitinase activity	0	0	7.96654	0	0	11.9963	0	0	0	0	0	0
GO:0015979 photosynthesis	0	2.25792	0	0	0	0	0	2.93202	4.5929	0	7.74815	2.42984
GO:0016413 O-acetyltransferase activity	0	0	17.9446	0	0	0	2.00966	0	0	0	0	0
GO:0016538 cyclin-dependent protein serine/threonine kinase regulator activity	0	0	0	0	0	0	0	0	0	0	15.1771	4.73621
GO:0010369 chromocenter	0	0	0	0	0	0	6.70556	0	0	0	9.70266	3.50293
GO:0072686 mitotic spindle	0	0	0	0	0	0	0	0	0	0	19.8781	0
GO:0042631 cellular response to water deprivation	0	2.25961	0	0	0	6.73152	0	2.34128	4.0626	4.39541	0	0
GO:0010400 rhamnogalacturonan I side chain metabolic process	0	0	19.7824	0	0	0	0	0	0	0	0	0
GO:0006310 DNA recombination	3.09402	0	0	0	0	0	0	0	0	0	7.57155	9.06925
GO:0005507 copper ion binding	2.07665	0	2.5782	2.99866	0	0	0	3.13898	0	4.0815	4.83164	0
GO:0055062 phosphate ion homeostasis	0	0	0	2.97319	0	16.6839	0	0	0	0	0	0
GO:0016168 chlorophyll binding	0	0	0	0	0	0	0	0	0	0	12.867	6.71824
GO:2000022 regulation of jasmonic acid mediated signaling pathway	0	0	0	0	0	0	2.53745	5.29599	11.6847	0	0	0
GO:0010119 regulation of stomatal movement	0	0	0	0	0	3.90107	5.31805	3.3239	0	0	0	6.78385
GO:0035970 peptidyl-threonine dephosphorylation	0	0	0	0	0	0	4.15197	10.7512	2.3925	0	0	2.02273
GO:0090357 regulation of tryptophan metabolic process	0	0	0	0	0	0	0	0	19.253	0	0	0
GO:0071310 cellular response to organic substance	4.12313	2.65327	0	0	4.71694	7.66174	0	0	0	0	0	0
GO:0004553 hydrolase activity, hydrolyzing O-glycosyl compounds	0	0	4.76428	2.84487	4.37686	5.04665	2.09266	0	0	0	0	0
GO:0010015 root morphogenesis	0	3.38273	0	3.09408	0	4.02138	5.3602	0	3.15636	0	0	0
GO:2000070 regulation of response to water deprivation	0	0	0	9.06927	7.48884	2.45275	0	0	0	0	0	0
GO:0006629 lipid metabolic process	0	0	0	0	6.53522	2.50933	0	4.28645	2.31544	0	0	3.36055
GO:0005871 kinesin complex	0	0	0	0	0	0	0	0	0	0	18.9985	0
GO:0009407 toxin catabolic process	2.52329	8.1871	0	0	5.56936	0	0	0	0	0	2.71296	0
GO:0005694 chromosome	0	0	0	0	0	0	0	0	0	0	18.9735	0
GO:0009612 response to mechanical stimulus	0	0	14.0289	0	0	0	0	4.52578	0	0	0	0
GO:0009269 response to desiccation	0	0	0	0	0	0	7.51812	0	4.08113	0	0	6.85592
GO:0016762 xyloglucan:xyloglucosyl transferase activity	0	0	7.27462	4.18352	6.87403	0	0	0	0	0	0	0
GO:1901135 carbohydrate derivative metabolic process	0	2.4688	0	6.59595	0	0	2.43387	0	0	6.7779	0	0
GO:0016788 hydrolase activity, acting on ester bonds	0	0	0	0	0	0	0	3.92225	0	0	0	14.2109
GO:0019752 carboxylic acid metabolic process	0	2.7988	0	0	0	10.3939	0	0	4.92181	0	0	0
GO:1902975 mitotic DNA replication initiation	0	0	0	0	0	0	0	0	0	0	18.0127	0
GO:0042807 central vacuole	0	0	0	0	0	0	17.8883	0	0	0	0	0
GO:0062211 root regeneration	7.77782	0	0	0	0	0	0	0	10.0165	0	0	0
GO:0033611 oxalate catabolic process	0	0	0	0	0	0	0	0	0	17.7943	0	0
GO:0050203 oxalate-CoA ligase activity	0	0	0	0	0	0	0	0	0	17.7943	0	0
GO:0009864 induced systemic resistance, jasmonic acid mediated signaling pathway	0	0	0	3.85104	0	0	0	0	13.9406	0	0	0
GO:0030433 ubiquitin-dependent ERAD pathway	17.7706	0	0	0	0	0	0	0	0	0	0	0
GO:0009646 response to absence of light	0	0	0	4.44012	2.32297	4.84364	0	0	0	6.10744	0	0
GO:0009531 secondary cell wall	0	0	17.6055	0	0	0	0	0	0	0	0	0
GO:0005975 carbohydrate metabolic process	0	0	3.79401	0	0	0	6.0923	0	0	0	0	7.68731
GO:0016759 cellulose synthase activity	0	0	12.3571	0	0	0	0	0	3.12671	0	0	2.06245
GO:1900386 positive regulation of flavonol biosynthetic process	9.96301	0	0	0	0	0	0	0	0	0	7.57625	0
GO:0004675 transmembrane receptor protein serine/threonine kinase activity	0	2.59498	0	0	6.72682	4.33306	0	0	3.69209	0	0	0
GO:0005245 voltage-gated calcium channel activity	0	0	0	0	0	17.3304	0	0	0	0	0	0
GO:0006749 glutathione metabolic process	3.69585	7.71581	0	0	3.47253	0	0	0	0	0	2.43886	0
GO:0022607 cellular component assembly	0	0	0	0	0	2.52531	3.73467	0	0	0	6.47654	4.49178
GO:0043138 3'-5' DNA helicase activity	3.58442	0	0	0	0	0	0	0	0	0	13.5936	0
GO:0009769 photosynthesis, light harvesting in photosystem II	0	0	0	0	0	0	0	0	0	0	17.1715	0
GO:0009832 plant-type cell wall biogenesis	0	0	8.29854	0	0	0	0	2.35169	0	0	2.39129	4.07208
GO:0051560 mitochondrial calcium ion homeostasis	0	0	0	0	0	0	5.86195	0	11.1253	0	0	0
GO:0036444 calcium import into the mitochondrion	0	0	0	0	0	0	5.86195	0	11.1253	0	0	0
GO:1990246 uniplex complex	0	0	0	0	0	0	5.86195	0	11.1253	0	0	0
GO:0015020 glucuronosyltransferase activity	0	0	16.9596	0	0	0	0	0	0	0	0	0
GO:0007017 microtubule-based process	0	0	8.8683	0	0	0	0	0	0	0	8.02429	0
GO:0009314 response to radiation	0	0	0	0	0	0	8.66993	0	0	0	4.5373	3.65382
GO:0097352 autophagosome maturation	16.8364	0	0	0	0	0	0	0	0	0	0	0
GO:0051228 mitotic spindle disassembly	16.8364	0	0	0	0	0	0	0	0	0	0	0
GO:0006950 response to stress	2.41592	5.10029	3.28192	0	0	0	0	0	0	3.39187	0	2.60767
GO:0099503 secretory vesicle	2.54537	0	2.22604	0	0	9.60695	0	0	0	0	0	2.37445
GO:0006012 galactose metabolic process	3.05289	0	2.99266	2.25942	0	0	8.41241	0	0	0	0	0
GO:0009831 plant-type cell wall modification involved in multidimensional cell growth	0	0	0	0	0	0	3.97477	0	0	0	0	12.7107
GO:0042973 glucan endo-1,3-beta-D-glucosidase activity	0	0	0	0	0	4.63337	7.67383	0	4.20071	0	0	0
GO:1901430 positive regulation of syringal lignin biosynthetic process	0	0	7.04669	3.87824	0	5.57111	0	0	0	0	0	0
GO:0051052 regulation of DNA metabolic process	0	0	0	0	0	0	9.86831	0	0	0	0	6.5842
GO:0034098 VCP-NPL4-UFD1 AAA ATPase complex	16.4345	0	0	0	0	0	0	0	0	0	0	0
GO:0009625 response to insect	0	0	4.084	2.92468	5.93062	0	0	0	0	3.47813	0	0
GO:0017096 acetylserotonin O-methyltransferase activity	0	0	4.61403	0	0	11.7985	0	0	0	0	0	0
GO:0046685 response to arsenic-containing substance	16.2791	0	0	0	0	0	0	0	0	0	0	0
GO:0009765 photosynthesis, light harvesting	0	0	0	0	0	0	0	0	0	0	8.98096	7.06456
GO:1990465 aldehyde oxygenase (deformylating) activity	0	0	0	0	0	0	7.67174	0	0	0	8.35423	0
GO:0009924 octadecanal decarbonylase activity	0	0	0	0	0	0	7.67174	0	0	0	8.35423	0
GO:0016760 cellulose synthase (UDP-forming) activity	0	0	12.7554	0	0	0	0	0	3.25269	0	0	0
GO:0102425 myricetin 3-O-glucosyltransferase activity	2.85237	7.60153	0	0	0	0	0	0	0	0	5.52412	0
GO:0102360 daphnetin 3-O-glucosyltransferase activity	2.85237	7.60153	0	0	0	0	0	0	0	0	5.52412	0
GO:0010929 positive regulation of auxin mediated signaling pathway	0	0	0	0	0	4.43774	0	0	11.4878	0	0	0
GO:0033799 myricetin 3'-O-methyltransferase activity	0	0	6.97263	0	0	8.89027	0	0	0	0	0	0
GO:0030744 luteolin O-methyltransferase activity	0	0	6.97263	0	0	8.89027	0	0	0	0	0	0
GO:0047763 caffeate O-methyltransferase activity	0	0	6.97263	0	0	8.89027	0	0	0	0	0	0
GO:0030755 quercetin 3-O-methyltransferase activity	0	0	6.97263	0	0	8.89027	0	0	0	0	0	0
GO:0102822 quercetin 3'-O-methyltransferase activity	0	0	6.97263	0	0	8.89027	0	0	0	0	0	0
GO:0009966 regulation of signal transduction	5.9217	4.98274	0	0	0	2.2051	2.7506	0	0	0	0	0
GO:0046686 response to cadmium ion	0	0	0	2.93136	5.17611	0	2.28345	0	2.21049	3.23347	0	0
GO:0031349 positive regulation of defense response	0	0	0	4.59771	0	6.40983	4.8167	0	0	0	0	0
GO:0009833 plant-type primary cell wall biogenesis	0	0	12.6034	0	0	0	0	0	3.20455	0	0	0
GO:0010466 negative regulation of peptidase activity	0	0	8.07127	0	7.72764	0	0	0	0	0	0	0
GO:0055085 transmembrane transport	0	0	0	5.22686	3.18364	0	3.6842	3.66234	0	0	0	0
GO:0019760 glucosinolate metabolic process	0	0	0	3.94252	0	2.11558	0	0	6.96911	2.67556	0	0
GO:0003688 DNA replication origin binding	0	0	0	0	0	0	0	0	0	0	15.6762	0
GO:0015267 channel activity	0	0	0	0	0	0	9.00289	0	4.30279	0	0	2.36105
GO:0000302 response to reactive oxygen species	6.73558	2.23863	0	0	3.61122	0	0	0	0	3.03307	0	0
GO:0048359 mucilage metabolic process involved in seed coat development	0	0	0	0	0	0	0	0	15.6076	0	0	0
GO:0004722 protein serine/threonine phosphatase activity	0	0	0	0	0	0	3.28658	7.77951	4.43781	0	0	0
GO:0010431 seed maturation	3.49801	2.79782	0	0	4.95429	4.24518	0	0	0	0	0	0
GO:0006766 vitamin metabolic process	0	0	0	8.19416	7.29914	0	0	0	0	0	0	0
GO:0047893 flavonol 3-O-glucosyltransferase activity	2.73576	7.40213	0	0	0	0	0	0	0	0	5.31807	0
GO:0016165 linoleate 13S-lipoxygenase activity	0	0	0	0	0	0	0	0	9.8162	0	5.61325	0
GO:0043693 monoterpene biosynthetic process	0	0	0	0	0	0	15.4293	0	0	0	0	0
GO:0038023 signaling receptor activity	0	0	0	6.80989	4.91354	3.67043	0	0	0	0	0	0
GO:0098755 maintenance of seed dormancy by absisic acid	15.3813	0	0	0	0	0	0	0	0	0	0	0
GO:0005819 spindle	0	0	5.26392	0	0	0	0	0	0	0	10.0948	0
GO:0000226 microtubule cytoskeleton organization	0	0	6.62181	0	0	0	0	0	0	0	8.73496	0
GO:0042428 serotonin metabolic process	0	0	6.74583	0	0	8.60836	0	0	0	0	0	0
GO:0042277 peptide binding	0	0	7.70132	5.29737	0	2.35478	0	0	0	0	0	0
GO:0015994 chlorophyll metabolic process	5.68629	0	0	0	0	0	0	5.56674	0	4.05041	0	0
GO:0030970 retrograde protein transport, ER to cytosol	15.2908	0	0	0	0	0	0	0	0	0	0	0
GO:0017018 myosin phosphatase activity	0	0	0	0	0	0	5.65338	6.12561	3.50434	0	0	0
GO:0030187 melatonin biosynthetic process	0	0	4.24488	0	0	11.0373	0	0	0	0	0	0
GO:0030414 peptidase inhibitor activity	0	0	7.80446	0	7.46241	0	0	0	0	0	0	0
GO:0045892 negative regulation of DNA-templated transcription	0	0	0	2.82779	0	0	0	0	9.42185	2.97699	0	0
GO:0009507 chloroplast	5.71121	0	0	0	0	0	0	0	0	0	4.10644	5.37921
GO:0006520 amino acid metabolic process	3.07191	0	0	2.00283	5.1129	2.30208	2.70198	0	0	0	0	0
GO:0007346 regulation of mitotic cell cycle	0	7.3908	0	0	0	0	0	0	0	0	7.70979	0
GO:0000070 mitotic sister chromatid segregation	0	0	0	0	0	0	0	0	0	0	15.0972	0
GO:0101031 protein folding chaperone complex	15.0023	0	0	0	0	0	0	0	0	0	0	0
GO:0016705 oxidoreductase activity, acting on paired donors, with incorporation or reduction of molecular oxygen	0	0	0	5.14895	5.08764	2.13479	0	0	2.58025	0	0	0
GO:0002229 defense response to oomycetes	0	4.51596	0	2.90678	3.42724	3.96613	0	0	0	0	0	0
GO:0002213 defense response to insect	0	2.19155	0	2.4463	3.29617	0	2.22469	0	4.61531	0	0	0
GO:0010413 glucuronoxylan metabolic process	0	0	14.7725	0	0	0	0	0	0	0	0	0
GO:0035264 multicellular organism growth	0	0	0	0	0	0	0	0	14.757	0	0	0
GO:0031537 regulation of anthocyanin metabolic process	0	0	5.99362	0	0	8.7429	0	0	0	0	0	0
GO:0003796 lysozyme activity	0	0	0	0	0	14.6806	0	0	0	0	0	0
GO:0006721 terpenoid metabolic process	0	0	0	4.70862	0	0	0	9.93282	0	0	0	0
GO:0009939 positive regulation of gibberellic acid mediated signaling pathway	0	0	0	0	6.57444	0	0	8.06018	0	0	0	0
GO:0015171 amino acid transmembrane transporter activity	0	0	2.24568	10.2442	0	0	0	0	2.13388	0	0	0
GO:0009638 phototropism	0	0	0	0	14.6082	0	0	0	0	0	0	0
GO:0043414 macromolecule methylation	0	0	4.11795	0	0	0	6.44195	0	0	0	0	4.03872
GO:0046688 response to copper ion	0	0	0	6.7196	7.80654	0	0	0	0	0	0	0
GO:0009415 response to water	5.28961	0	0	0	2.74596	0	0	0	6.49056	0	0	0
GO:0045486 naringenin 3-dioxygenase activity	6.78615	0	0	0	0	0	0	0	0	0	7.69869	0
GO:0005658 alpha DNA polymerase:primase complex	0	0	0	0	0	0	0	0	0	0	14.4367	0
GO:0004022 alcohol dehydrogenase (NAD+) activity	0	0	4.09216	0	0	7.67346	2.64701	0	0	0	0	0
GO:0004190 aspartic-type endopeptidase activity	0	3.69259	2.80294	0	0	3.81007	0	0	4.1013	0	0	0
GO:0010319 stromule	2.22173	0	0	0	0	0	0	4.01805	0	0	3.2186	4.88455
GO:0009688 abscisic acid biosynthetic process	0	0	0	0	0	4.75076	9.58542	0	0	0	0	0
GO:0009867 jasmonic acid mediated signaling pathway	0	0	0	0	2.37917	0	0	2.15426	9.77799	0	0	0
GO:0000776 kinetochore	0	0	0	0	0	0	0	0	0	0	14.2722	0
GO:0048471 perinuclear region of cytoplasm	14.2635	0	0	0	0	0	0	0	0	0	0	0
GO:0009788 negative regulation of abscisic acid-activated signaling pathway	2.55892	0	0	0	0	0	0	5.11703	0	6.53549	0	0
GO:0043447 alkane biosynthetic process	0	0	0	0	0	0	6.22267	0	0	0	7.91287	0
GO:0003677 DNA binding	0	0	0	0	0	0	0	0	3.33712	0	10.7934	0
GO:1905393 plant organ formation	0	0	0	0	0	10.5979	0	0	0	0	0	3.49276
GO:0008171 O-methyltransferase activity	0	0	4.33382	0	0	9.73276	0	0	0	0	0	0
GO:0016604 nuclear body	0	0	0	0	2.32286	0	0	0	11.7362	0	0	0
GO:0010411 xyloglucan metabolic process	0	0	5.69925	3.01874	5.31906	0	0	0	0	0	0	0
GO:0005986 sucrose biosynthetic process	0	0	0	0	0	0	2.77021	11.2468	0	0	0	0
GO:0003333 amino acid transmembrane transport	0	0	2.01016	9.60848	0	0	0	0	2.3925	0	0	0
GO:0097237 cellular response to toxic substance	0	0	0	0	0	0	0	0	14.0023	0	0	0
GO:0042430 indole-containing compound metabolic process	0	0	0	3.49829	0	10.4872	0	0	0	0	0	0
GO:0009695 jasmonic acid biosynthetic process	0	0	0	0	0	0	4.59699	0	6.84917	0	2.51461	0
GO:1901141 regulation of lignin biosynthetic process	0	0	13.9037	0	0	0	0	0	0	0	0	0
GO:0009411 response to UV	4.11727	0	0	0	0	0	0	0	0	0	9.77908	0
GO:0007094 mitotic spindle assembly checkpoint signaling	0	0	0	0	0	0	0	0	0	0	13.8912	0
GO:0005634 nucleus	0	0	0	0	0	0	0	0	3.12588	0	10.7376	0
GO:0016747 acyltransferase activity, transferring groups other than amino-acyl groups	0	0	0	0	0	0	4.63249	0	0	0	9.2189	0
GO:0005618 cell wall	0	0	0	5.65046	0	0	0	0	0	0	0	8.19832
GO:0010032 meiotic chromosome condensation	0	0	0	0	0	0	0	0	0	0	13.813	0
GO:0006281 DNA repair	0	0	0	0	0	0	0	0	0	0	9.5274	4.27341
GO:0006325 chromatin organization	0	0	0	0	0	0	2.70621	0	0	0	7.36307	3.71909
GO:0046104 thymidine metabolic process	0	0	0	0	0	0	0	0	0	0	7.46255	6.30605
GO:0010597 green leaf volatile biosynthetic process	0	0	0	0	0	0	7.19618	0	0	0	6.56993	0
GO:0006468 protein phosphorylation	0	3.62765	0	4.76044	5.35701	0	0	0	0	0	0	0
GO:0045489 pectin biosynthetic process	0	0	8.24271	0	0	0	2.15392	0	3.34387	0	0	0
GO:0003904 deoxyribodipyrimidine photo-lyase activity	0	0	0	0	5.58267	0	0	0	0	0	8.14189	0
GO:0000082 G1/S transition of mitotic cell cycle	0	0	0	0	0	0	0	0	0	0	10.0507	3.66
GO:0051707 response to other organism	3.54876	0	0	0	0	0	0	0	0	0	5.58508	4.56334
GO:0009410 response to xenobiotic stimulus	0	13.6752	0	0	0	0	0	0	0	0	0	0
GO:0009558 embryo sac cellularization	0	0	0	0	0	0	0	0	0	0	13.6341	0
GO:0061635 regulation of protein complex stability	13.627	0	0	0	0	0	0	0	0	0	0	0
GO:0042802 identical protein binding	0	0	0	0	2.15183	4.44173	0	3.97899	0	0	0	3.05276
GO:0002020 protease binding	5.29566	0	0	0	0	0	0	0	0	8.26193	0	0
GO:0010555 response to mannitol	0	0	5.02244	0	0	8.44739	0	0	0	0	0	0
GO:0045487 gibberellin catabolic process	0	0	0	0	0	0	0	13.4682	0	0	0	0
GO:0006094 gluconeogenesis	0	0	0	0	0	0	0	8.26618	0	5.19726	0	0
GO:0032870 cellular response to hormone stimulus	0	0	0	3.60936	0	3.21149	0	0	4.27188	2.32762	0	0
GO:0010143 cutin biosynthetic process	0	0	0	0	0	0	13.4068	0	0	0	0	0
GO:0016709 oxidoreductase activity, acting on paired donors, with incorporation or reduction of molecular oxygen, NAD(P)H as one donor, and incorporation of one atom of oxygen	5.47356	0	0	4.01961	3.90577	0	0	0	0	0	0	0
GO:0008422 beta-glucosidase activity	0	0	3.1611	0	2.31541	7.9206	0	0	0	0	0	0
GO:0032259 methylation	0	0	2.80115	0	0	10.5184	0	0	0	0	0	0
GO:0010183 pollen tube guidance	0	0	0	4.27289	4.68937	2.22272	0	2.1059	0	0	0	0
GO:0019008 molybdopterin synthase complex	0	0	0	0	0	13.2751	0	0	0	0	0	0
GO:0061798 GTP 3',8'-cyclase activity	0	0	0	0	0	13.2751	0	0	0	0	0	0
GO:1901698 response to nitrogen compound	0	2.70303	0	4.31016	3.78395	2.44521	0	0	0	0	0	0
GO:0002239 response to oomycetes	0	8.32241	0	0	2.45636	2.45275	0	0	0	0	0	0
GO:0010629 negative regulation of gene expression	0	0	0	0	0	0	2.23233	0	10.9744	0	0	0
GO:0007052 mitotic spindle organization	0	0	0	0	0	0	0	0	0	0	13.2063	0
GO:0030246 carbohydrate binding	0	0	0	3.17821	0	2.64061	0	0	0	0	0	7.38536
GO:0120091 jasmonic acid hydrolase	0	0	0	0	0	0	0	0	13.1969	0	0	0
GO:0019305 dTDP-rhamnose biosynthetic process	0	0	0	0	0	0	6.7626	0	0	0	0	6.40285
GO:0019310 inositol catabolic process	0	0	0	0	0	13.157	0	0	0	0	0	0
GO:0050113 inositol oxygenase activity	0	0	0	0	0	13.157	0	0	0	0	0	0
GO:0051783 regulation of nuclear division	0	0	0	0	0	0	0	0	0	0	13.1453	0
GO:0016998 cell wall macromolecule catabolic process	0	0	13.1329	0	0	0	0	0	0	0	0	0
GO:0000326 protein storage vacuole	0	0	0	0	0	0	13.0643	0	0	0	0	0
GO:0000138 Golgi trans cisterna	0	0	0	0	0	0	3.63312	0	5.98134	0	0	3.41796
GO:0004364 glutathione transferase activity	0	6.65505	0	0	4.27389	0	0	0	0	0	0	2.07507
GO:0033729 anthocyanidin reductase activity	0	0	0	0	0	0	0	0	0	0	13	0
GO:0044548 S100 protein binding	13	0	0	0	0	0	0	0	0	0	0	0
GO:0009964 negative regulation of flavonoid biosynthetic process	0	0	0	0	0	0	0	0	0	0	13	0
GO:0006983 ER overload response	13	0	0	0	0	0	0	0	0	0	0	0
GO:0009741 response to brassinosteroid	0	0	3.57305	0	2.70801	2.70194	3.98152	0	0	0	0	0
GO:0004857 enzyme inhibitor activity	0	0	0	3.54883	2.14961	0	4.48352	0	0	0	0	2.77994
GO:0010287 plastoglobule	0	0	0	0	0	0	0	0	0	0	5.46912	7.47809
GO:0006636 unsaturated fatty acid biosynthetic process	0	0	0	0	0	0	3.56583	0	0	0	6.16648	3.20029
GO:0001217 DNA-binding transcription repressor activity	0	0	0	0	0	4.33065	3.87612	0	4.72442	0	0	0
GO:0033836 flavonol 7-O-beta-glucosyltransferase activity	4.32358	8.57434	0	0	0	0	0	0	0	0	0	0
GO:0004672 protein kinase activity	0	0	0	5.67687	7.21084	0	0	0	0	0	0	0
GO:0010199 organ boundary specification between lateral organs and the meristem	0	0	0	0	0	0	0	12.8839	0	0	0	0
GO:0033591 response to L-ascorbic acid	0	0	0	0	0	0	0	0	12.8567	0	0	0
GO:0005813 centrosome	0	0	0	0	0	0	0	0	0	0	12.8486	0
GO:0032875 regulation of DNA endoreduplication	0	0	0	0	5.27545	0	0	0	0	0	7.57155	0
GO:0007275 multicellular organism development	0	0	0	4.77534	2.73161	0	0	0	3.2702	0	0	2.00442
GO:0010438 cellular response to sulfur starvation	0	0	0	0	0	0	0	0	0	0	0	12.7708
GO:0045735 nutrient reservoir activity	0	0	0	0	0	0	0	0	0	0	0	12.7708
GO:0000325 plant-type vacuole	7.09384	0	0	0	0	2.82949	0	0	0	2.80432	0	0
GO:0051289 protein homotetramerization	0	0	0	0	0	0	0	0	12.7167	0	0	0
GO:0090353 polygalacturonase inhibitor activity	0	0	0	0	0	12.7065	0	0	0	0	0	0
GO:0046081 dUTP catabolic process	0	0	0	0	0	0	0	0	0	0	12.6605	0
GO:0006226 dUMP biosynthetic process	0	0	0	0	0	0	0	0	0	0	12.6605	0
GO:0004170 dUTP diphosphatase activity	0	0	0	0	0	0	0	0	0	0	12.6605	0
GO:0006644 phospholipid metabolic process	0	0	0	0	0	0	6.0894	0	0	0	0	6.56657
GO:0051726 regulation of cell cycle	0	0	0	0	0	0	0	0	0	0	10.3394	2.29939
GO:0071629 cytoplasm protein quality control by the ubiquitin-proteasome system	12.6316	0	0	0	0	0	0	0	0	0	0	0
GO:0004565 beta-galactosidase activity	0	0	0	5.11069	0	0	0	0	0	0	0	7.47084
GO:0032465 regulation of cytokinesis	0	0	0	0	0	0	0	0	0	0	12.4994	0
GO:0015116 sulfate transmembrane transporter activity	0	0	3.86736	0	0	3.64759	0	0	4.95832	0	0	0
GO:0010030 positive regulation of seed germination	2.45059	0	0	0	0	0	0	3.23628	0	6.69528	0	0
GO:0016711 flavonoid 3'-monooxygenase activity	12.3511	0	0	0	0	0	0	0	0	0	0	0
GO:0030154 cell differentiation	0	0	2.13216	3.23376	0	0	4.23021	0	2.74727	0	0	0
GO:0080044 quercetin 7-O-glucosyltransferase activity	0	7.20939	0	0	0	0	2.20205	0	0	0	2.91019	0
GO:0010494 cytoplasmic stress granule	3.88886	0	0	0	0	0	0	0	0	6.395	2.0048	0
GO:0080033 response to nitrite	0	0	0	0	0	0	12.2647	0	0	0	0	0
GO:0009637 response to blue light	3.89778	0	0	5.92322	2.40488	0	0	0	0	0	0	0
GO:1901575 organic substance catabolic process	0	0	0	0	0	4.10525	0	0	8.08713	0	0	0
GO:0012502 induction of programmed cell death	12.1846	0	0	0	0	0	0	0	0	0	0	0
GO:0000786 nucleosome	0	0	0	4.18772	0	7.99502	0	0	0	0	0	0
GO:0001653 peptide receptor activity	0	0	6.90643	3.24607	0	2.01331	0	0	0	0	0	0
GO:0010342 endosperm cellularization	0	0	0	0	0	0	0	0	0	0	12.1589	0
GO:1901001 negative regulation of response to salt stress	0	0	0	0	0	6.98062	0	0	5.16946	0	0	0
GO:0005829 cytosol	12.1272	0	0	0	0	0	0	0	0	0	0	0
GO:0010037 response to carbon dioxide	5.24112	0	0	0	0	0	0	6.87062	0	0	0	0
GO:0010325 raffinose family oligosaccharide biosynthetic process	0	0	0	0	6.89412	0	5.16018	0	0	0	0	0
GO:0000086 G2/M transition of mitotic cell cycle	0	0	0	0	0	0	0	0	0	0	12.0214	0
GO:0072423 response to DNA damage checkpoint signaling	0	0	0	0	0	0	0	0	0	0	12.0116	0
GO:0009827 plant-type cell wall modification	0	0	4.57542	2.84086	0	0	4.58533	0	0	0	0	0
GO:0051239 regulation of multicellular organismal process	0	0	0	0	0	0	3.60928	2.56582	3.43821	0	2.38803	0
GO:0008194 UDP-glycosyltransferase activity	0	3.75466	0	0	3.4815	0	0	0	0	0	2.41249	2.34871
GO:0090332 stomatal closure	4.08678	0	0	3.2151	0	0	0	0	0	4.6763	0	0
GO:0046872 metal ion binding	4.94353	2.524	0	0	0	0	0	0	2.35402	2.15596	0	0
GO:0016132 brassinosteroid biosynthetic process	0	0	0	4.73036	2.97478	0	0	0	4.2371	0	0	0
GO:0007062 sister chromatid cohesion	0	0	0	0	0	0	0	0	0	0	11.8943	0
GO:0033011 perinuclear theca	0	0	0	0	0	0	0	0	0	0	0	11.8936
GO:0005740 mitochondrial envelope	5.44121	0	0	0	0	0	0	0	0	6.37765	0	0
GO:0080040 positive regulation of cellular response to phosphate starvation	0	11.7865	0	0	0	0	0	0	0	0	0	0
GO:0006955 immune response	3.84081	0	0	0	2.81662	0	0	0	0	5.08617	0	0
GO:0071329 cellular response to sucrose stimulus	0	0	0	0	6.10945	0	5.62043	0	0	0	0	0
GO:0010029 regulation of seed germination	2.8164	0	0	0	0	0	8.90336	0	0	0	0	0
GO:0010337 regulation of salicylic acid metabolic process	0	0	4.76055	0	0	0	0	0	0	6.94972	0	0
GO:0071482 cellular response to light stimulus	2.32713	0	0	0	0	0	0	4.66153	2.31238	0	0	2.40677
GO:0009893 positive regulation of metabolic process	0	2.98041	0	0	2.11344	0	2.34683	0	4.16442	0	0	0
GO:0010344 seed oilbody biogenesis	0	0	5.0745	0	0	6.53046	0	0	0	0	0	0
GO:0019253 reductive pentose-phosphate cycle	0	0	0	0	0	0	0	8.53657	0	0	0	3.06804
GO:0048838 release of seed from dormancy	0	0	0	0	0	0	0	11.5965	0	0	0	0
GO:0050821 protein stabilization	11.5788	0	0	0	0	0	0	0	0	0	0	0
GO:1901149 salicylic acid binding	0	0	0	0	0	0	0	0	0	5.13312	6.43745	0
GO:0010476 gibberellin mediated signaling pathway	0	0	0	0	5.58267	0	0	0	0	0	0	5.98708
GO:0010045 response to nickel cation	0	0	0	0	0	0	0	11.569	0	0	0	0
GO:0080043 quercetin 3-O-glucosyltransferase activity	0	7.23835	0	0	0	0	0	0	0	0	4.30226	0
GO:0006032 chitin catabolic process	0	0	11.5147	0	0	0	0	0	0	0	0	0
GO:0008460 dTDP-glucose 4,6-dehydratase activity	0	0	0	0	0	0	5.93115	0	0	0	0	5.57655
GO:2000031 regulation of salicylic acid mediated signaling pathway	2.28425	0	0	2.16237	0	0	0	3.3021	0	3.73636	0	0
GO:0071577 zinc ion transmembrane transport	0	0	0	0	11.4812	0	0	0	0	0	0	0
GO:0080148 negative regulation of response to water deprivation	6.0787	0	0	0	5.3872	0	0	0	0	0	0	0
GO:0010089 xylem development	0	2.38391	2.72513	6.31322	0	0	0	0	0	0	0	0
GO:0090558 plant epidermis development	0	3.59701	0	5.69046	0	2.09642	0	0	0	0	0	0
GO:0048441 petal development	0	0	0	6.04627	0	0	0	5.33572	0	0	0	0
GO:0031492 nucleosomal DNA binding	0	0	0	0	0	11.3657	0	0	0	0	0	0
GO:0008378 galactosyltransferase activity	0	0	0	0	3.56989	0	3.77853	0	0	0	0	4.00844
GO:0048834 specification of petal number	0	0	0	0	0	0	0	11.3345	0	0	0	0
GO:0004748 ribonucleoside-diphosphate reductase activity, thioredoxin disulfide as acceptor	0	0	0	0	0	0	0	0	0	0	5.53587	5.79561
GO:0080046 quercetin 4'-O-glucosyltransferase activity	3.68012	7.64782	0	0	0	0	0	0	0	0	0	0
GO:0015800 acidic amino acid transport	0	0	0	11.2996	0	0	0	0	0	0	0	0
GO:0033946 xyloglucan-specific endo-beta-1,4-glucanase activity	0	0	0	0	11.2695	0	0	0	0	0	0	0
GO:0010114 response to red light	0	0	0	0	5.07646	0	0	0	0	0	0	6.18211
GO:0042538 hyperosmotic salinity response	6.2378	0	0	0	0	0	2.5409	0	0	0	0	2.47883
GO:0071396 cellular response to lipid	0	0	0	0	0	2.49886	6.50969	0	2.24882	0	0	0
GO:0047196 long-chain-alcohol O-fatty-acyltransferase activity	0	0	0	6.23241	0	0	0	0	0	0	0	5.0238
GO:0102966 arachidoyl-CoA:1-dodecanol O-acyltransferase activity	0	0	0	6.23241	0	0	0	0	0	0	0	5.0238
GO:0051214 RNAi-mediated antiviral immunity against RNA virus	11.2509	0	0	0	0	0	0	0	0	0	0	0
GO:0009773 photosynthetic electron transport in photosystem I	0	0	0	0	0	0	0	6.22573	0	0	0	5.0238
GO:0050278 sedoheptulose-bisphosphatase activity	0	0	0	0	0	0	0	11.2283	0	0	0	0
GO:0120196 negative regulation of anther dehiscence	0	0	0	11.2162	0	0	0	0	0	0	0	0
GO:0061692 cellular detoxification of hydrogen peroxide	0	0	0	11.2162	0	0	0	0	0	0	0	0
GO:0071395 cellular response to jasmonic acid stimulus	0	0	0	0	0	5.0545	0	0	6.1475	0	0	0
GO:0030388 fructose 1,6-bisphosphate metabolic process	0	0	0	0	0	0	0	11.181	0	0	0	0
GO:0043436 oxoacid metabolic process	0	0	0	0	0	4.7882	4.3723	2.01539	0	0	0	0
GO:0030422 siRNA processing	8.68889	2.47812	0	0	0	0	0	0	0	0	0	0
GO:2000143 negative regulation of DNA-templated transcription initiation	0	0	0	0	0	0	0	11.1602	0	0	0	0
GO:0007112 male meiosis cytokinesis	0	0	0	0	0	0	0	0	0	0	11.1485	0
GO:0010193 response to ozone	0	0	0	0	0	0	0	0	11.1448	0	0	0
GO:0033014 tetrapyrrole biosynthetic process	0	0	0	0	0	5.17786	0	5.91233	0	0	0	0
GO:0005262 calcium channel activity	0	0	0	0	0	5.918	0	0	5.16878	0	0	0
GO:0009888 tissue development	0	0	0	0	0	0	0	0	0	0	6.88218	4.20013
GO:1990937 xylan acetylation	0	0	11.0818	0	0	0	0	0	0	0	0	0
GO:0044281 small molecule metabolic process	0	0	0	0	0	6.27489	2.49228	0	0	0	0	2.28859
GO:0071497 cellular response to freezing	0	0	0	0	0	11.0532	0	0	0	0	0	0
GO:0019432 triglyceride biosynthetic process	0	2.93116	0	3.32696	0	0	0	0	0	0	2.26196	2.52983
GO:0048589 developmental growth	0	0	0	0	0	2.59028	6.35194	0	2.09503	0	0	0
GO:0010105 negative regulation of ethylene-activated signaling pathway	0	0	0	0	0	0	0	0	11.0155	0	0	0
GO:0034440 lipid oxidation	0	0	0	0	0	0	0	0	7.35808	0	3.64514	0
GO:0036292 DNA rewinding	11.0032	0	0	0	0	0	0	0	0	0	0	0
GO:0031668 cellular response to extracellular stimulus	0	0	0	0	0	10.993	0	0	0	0	0	0
GO:0005509 calcium ion binding	2.19889	3.94087	0	0	0	0	2.6514	0	2.19088	0	0	0
GO:0033320 UDP-D-xylose biosynthetic process	0	0	0	0	0	0	5.66576	0	0	0	0	5.3132
GO:0019441 tryptophan catabolic process to kynurenine	0	0	0	0	0	0	0	0	10.9196	0	0	0
GO:0008272 sulfate transport	0	0	4.8942	0	0	0	0	0	6.02066	0	0	0
GO:0004764 shikimate 3-dehydrogenase (NADP+) activity	0	0	0	0	0	0	0	0	0	0	10.9008	0
GO:0003855 3-dehydroquinate dehydratase activity	0	0	0	0	0	0	0	0	0	0	10.9008	0
GO:0080027 response to herbivore	0	0	0	4.49719	0	3.7785	0	0	0	0	2.61682	0
GO:0010148 transpiration	0	0	0	0	0	0	0	6.37027	0	0	0	4.4875
GO:0006865 amino acid transport	0	0	0	10.8435	0	0	0	0	0	0	0	0
GO:0042128 nitrate assimilation	3.96223	0	0	0	0	0	0	0	0	6.84997	0	0
GO:0102996 beta,beta digalactosyldiacylglycerol galactosyltransferase activity	0	0	0	0	10.7952	0	0	0	0	0	0	0
GO:0016757 glycosyltransferase activity	0	0	7.07405	0	3.7152	0	0	0	0	0	0	0
GO:0007010 cytoskeleton organization	0	0	0	0	0	0	5.06262	0	0	0	5.68169	0
GO:0048508 embryonic meristem development	0	0	0	0	0	0	10.7172	0	0	0	0	0
GO:0016843 amine-lyase activity	10.7057	0	0	0	0	0	0	0	0	0	0	0
GO:0010225 response to UV-C	0	6.87114	0	0	0	0	0	0	0	0	0	3.82415
GO:0015804 neutral amino acid transport	0	0	0	10.6865	0	0	0	0	0	0	0	0
GO:0098653 centromere clustering	0	0	0	0	0	0	0	0	0	0	10.6824	0
GO:0000978 RNA polymerase II cis-regulatory region sequence-specific DNA binding	0	3.26637	0	0	0	0	0	3.45825	3.95524	0	0	0
GO:0070370 cellular heat acclimation	0	0	0	0	0	7.33082	0	0	0	0	0	3.34681
GO:0042023 DNA endoreduplication	0	0	0	0	0	0	0	0	0	0	10.6651	0
GO:0004322 ferroxidase activity	10.6522	0	0	0	0	0	0	0	0	0	0	0
GO:0048646 anatomical structure formation involved in morphogenesis	0	0	0	0	0	0	2.31024	0	0	0	3.05579	5.27734
GO:0031380 nuclear RNA-directed RNA polymerase complex	4.54953	6.05496	0	0	0	0	0	0	0	0	0	0
GO:0003968 RNA-dependent RNA polymerase activity	4.54953	6.05496	0	0	0	0	0	0	0	0	0	0
GO:0042132 fructose 1,6-bisphosphate 1-phosphatase activity	0	0	0	0	0	0	0	10.5979	0	0	0	0
GO:0031463 Cul3-RING ubiquitin ligase complex	0	10.5591	0	0	0	0	0	0	0	0	0	0
GO:0005955 calcineurin complex	0	0	0	10.5587	0	0	0	0	0	0	0	0
GO:0004723 calcium-dependent protein serine/threonine phosphatase activity	0	0	0	10.5587	0	0	0	0	0	0	0	0
GO:0032508 DNA duplex unwinding	4.33432	0	0	0	0	0	0	0	0	0	6.19827	0
GO:0009156 ribonucleoside monophosphate biosynthetic process	0	0	0	0	0	0	10.5288	0	0	0	0	0
GO:0016616 oxidoreductase activity, acting on the CH-OH group of donors, NAD or NADP as acceptor	0	2.07303	0	2.14228	4.10242	0	0	0	0	0	2.14339	0
GO:0005385 zinc ion transmembrane transporter activity	0	0	0	0	10.454	0	0	0	0	0	0	0
GO:0005730 nucleolus	0	0	0	0	0	0	0	0	0	8.18086	2.27088	0
GO:0009044 xylan 1,4-beta-xylosidase activity	0	0	0	10.446	0	0	0	0	0	0	0	0
GO:0046556 alpha-L-arabinofuranosidase activity	0	0	0	10.446	0	0	0	0	0	0	0	0
GO:0010290 chlorophyll catabolite transmembrane transporter activity	10.4396	0	0	0	0	0	0	0	0	0	0	0
GO:0015431 ABC-type glutathione S-conjugate transporter activity	10.4396	0	0	0	0	0	0	0	0	0	0	0
GO:0010427 abscisic acid binding	0	0	0	0	4.62373	3.7503	0	0	0	0	2.06452	0
GO:0000981 DNA-binding transcription factor activity, RNA polymerase II-specific	0	0	0	2.48037	0	0	0	3.9121	4.04284	0	0	0
GO:0010330 cellulose synthase complex	0	0	10.4248	0	0	0	0	0	0	0	0	0
GO:0009845 seed germination	2.5599	0	0	0	0	7.84071	0	0	0	0	0	0
GO:0010214 seed coat development	0	0	0	3.41142	0	0	0	0	0	4.79508	0	2.18477
GO:0030155 regulation of cell adhesion	0	0	0	0	0	0	0	0	0	0	0	10.369
GO:0044550 secondary metabolite biosynthetic process	0	0	7.53931	2.81978	0	0	0	0	0	0	0	0
GO:0051315 attachment of mitotic spindle microtubules to kinetochore	0	0	0	0	0	0	0	0	0	0	10.3522	0
GO:0003682 chromatin binding	0	0	0	0	0	0	0	0	0	0	10.3408	0
GO:0031222 arabinan catabolic process	0	0	0	10.314	0	0	0	0	0	0	0	0
GO:0042732 D-xylose metabolic process	0	0	0	0	0	0	5.31675	0	0	0	0	4.96727
GO:0044318 L-aspartate:fumarate oxidoreductase activity	10.2708	0	0	0	0	0	0	0	0	0	0	0
GO:0008734 L-aspartate oxidase activity	10.2708	0	0	0	0	0	0	0	0	0	0	0
GO:0080141 regulation of jasmonic acid biosynthetic process	0	0	0	0	0	10.2242	0	0	0	0	0	0
GO:0022857 transmembrane transporter activity	0	0	0	3.06419	4.61752	2.53578	0	0	0	0	0	0
GO:0045493 xylan catabolic process	0	0	0	10.2035	0	0	0	0	0	0	0	0
GO:0006631 fatty acid metabolic process	0	0	0	0	2.22895	0	0	3.1609	0	2.76524	0	2.02636
GO:0090693 plant organ senescence	0	4.5488	0	0	2.02818	3.58377	0	0	0	0	0	0
GO:0008299 isoprenoid biosynthetic process	0	0	0	0	0	0	7.22076	0	0	0	2.93862	0
GO:0061799 cyclic pyranopterin monophosphate synthase activity	0	0	0	0	0	10.158	0	0	0	0	0	0
GO:0010014 meristem initiation	0	0	0	0	0	0	3.80901	0	0	0	0	6.3272
GO:0002221 pattern recognition receptor signaling pathway	0	0	0	0	0	10.1347	0	0	0	0	0	0
GO:1900366 negative regulation of defense response to insect	0	0	0	0	0	0	0	0	10.1306	0	0	0
GO:0009825 multidimensional cell growth	0	5.14702	2.69152	0	0	0	0	2.28233	0	0	0	0
GO:0004185 serine-type carboxypeptidase activity	0	0	0	6.14521	0	0	0	0	0	0	3.9743	0
GO:0004144 diacylglycerol O-acyltransferase activity	0	0	0	5.61538	0	0	0	0	0	0	0	4.48935
GO:0009744 response to sucrose	0	0	0	3.49425	0	6.58845	0	0	0	0	0	0
GO:0010299 detoxification of cobalt ion	0	0	0	0	10.0605	0	0	0	0	0	0	0
GO:0090356 negative regulation of auxin metabolic process	0	0	0	0	0	0	0	0	0	0	0	10.058
GO:0042127 regulation of cell population proliferation	0	0	0	0	0	0	0	0	0	0	6.83991	3.2175
GO:0017017 MAP kinase tyrosine/serine/threonine phosphatase activity	0	10.046	0	0	0	0	0	0	0	0	0	0
GO:0031956 medium-chain fatty acid-CoA ligase activity	0	0	0	0	0	0	0	0	0	10.039	0	0
GO:0000779 condensed chromosome, centromeric region	0	0	0	0	0	0	0	0	0	0	10.0298	0
GO:0016210 naringenin-chalcone synthase activity	0	0	0	0	0	0	0	0	0	0	10.0298	0
GO:0102128 chalcone synthase activity	0	0	0	0	0	0	0	0	0	0	10.0298	0
GO:0009715 chalcone biosynthetic process	0	0	0	0	0	0	0	0	0	0	10.0298	0
GO:0004497 monooxygenase activity	0	2.01785	3.08782	0	0	0	0	0	4.9123	0	0	0
GO:0009850 auxin metabolic process	0	0	0	0	3.23172	0	0	0	6.78019	0	0	0
GO:0010508 positive regulation of autophagy	3.68012	0	0	0	0	6.29586	0	0	0	0	0	0
GO:0043617 cellular response to sucrose starvation	0	0	0	0	0	9.97378	0	0	0	0	0	0
GO:0051879 Hsp90 protein binding	9.95853	0	0	0	0	0	0	0	0	0	0	0
GO:0006568 tryptophan metabolic process	0	6.61848	0	0	0	0	0	0	3.32141	0	0	0
GO:0015995 chlorophyll biosynthetic process	0	0	0	0	0	0	0	3.6571	0	0	0	6.24941
GO:0070678 preprotein binding	9.8763	0	0	0	0	0	0	0	0	0	0	0
GO:0071211 protein targeting to vacuole involved in autophagy	9.8763	0	0	0	0	0	0	0	0	0	0	0
GO:0010179 IAA-Ala conjugate hydrolase activity	0	0	0	0	0	0	0	0	9.8558	0	0	0
GO:0009423 chorismate biosynthetic process	0	0	0	0	0	0	0	0	0	0	9.85579	0
GO:0071218 cellular response to misfolded protein	9.85288	0	0	0	0	0	0	0	0	0	0	0
GO:0003883 CTP synthase activity	0	0	0	0	0	0	9.84489	0	0	0	0	0
GO:0009750 response to fructose	0	0	0	0	2.01671	5.6198	0	0	0	0	2.19624	0
GO:0004161 dimethylallyltranstransferase activity	0	0	0	0	0	0	9.8235	0	0	0	0	0
GO:0000987 cis-regulatory region sequence-specific DNA binding	2.2999	0	0	0	0	0	0	0	7.48373	0	0	0
GO:0042435 indole-containing compound biosynthetic process	0	4.60769	0	0	2.08207	0	0	0	0	3.09246	0	0
GO:0044255 cellular lipid metabolic process	0	0	0	2.10327	0	5.58388	0	2.09215	0	0	0	0
GO:0009860 pollen tube growth	2.18063	3.48745	4.11029	0	0	0	0	0	0	0	0	0
GO:0042594 response to starvation	0	0	0	2.65745	0	0	0	0	0	0	0	7.11951
GO:0004353 glutamate dehydrogenase [NAD(P)+] activity	0	0	0	0	0	9.75788	0	0	0	0	0	0
GO:0010267 ta-siRNA processing	9.75423	0	0	0	0	0	0	0	0	0	0	0
GO:0044027 negative regulation of gene expression via CpG island methylation	7.35735	0	0	0	0	0	0	0	0	0	2.39035	0
GO:0032991 protein-containing complex	9.73377	0	0	0	0	0	0	0	0	0	0	0
GO:0071422 succinate transmembrane transport	0	0	0	0	0	0	0	0	9.73043	0	0	0
GO:0015709 thiosulfate transport	0	0	0	0	0	0	0	0	9.73043	0	0	0
GO:0015117 thiosulfate transmembrane transporter activity	0	0	0	0	0	0	0	0	9.73043	0	0	0
GO:0015141 succinate transmembrane transporter activity	0	0	0	0	0	0	0	0	9.73043	0	0	0
GO:0010383 cell wall polysaccharide metabolic process	0	0	9.7213	0	0	0	0	0	0	0	0	0
GO:0008610 lipid biosynthetic process	0	0	0	0	0	2.48171	0	0	0	0	4.21377	3.02557
GO:0019894 kinesin binding	0	0	0	0	0	0	0	0	0	0	9.71006	0
GO:0009517 PSII associated light-harvesting complex II	0	0	0	0	0	0	0	0	0	0	9.70207	0
GO:0030036 actin cytoskeleton organization	0	0	0	0	0	0	6.7906	0	0	0	2.90194	0
GO:0030639 polyketide biosynthetic process	0	0	0	0	0	0	0	0	0	0	9.63705	0
GO:0019374 galactolipid metabolic process	0	0	0	0	0	0	0	0	0	0	0	9.62972
GO:0110096 cellular response to aldehyde	0	0	0	9.6064	0	0	0	0	0	0	0	0
GO:0018488 aryl-aldehyde oxidase activity	0	0	0	9.6064	0	0	0	0	0	0	0	0
GO:0018479 benzaldehyde dehydrogenase (NAD+) activity	0	0	0	9.6064	0	0	0	0	0	0	0	0
GO:0050661 NADP binding	0	0	0	0	0	0	0	0	0	3.5563	6.04366	0
GO:2000071 regulation of defense response by callose deposition	0	9.59986	0	0	0	0	0	0	0	0	0	0
GO:0030644 intracellular chloride ion homeostasis	9.55663	0	0	0	0	0	0	0	0	0	0	0
GO:0016918 retinal binding	9.55663	0	0	0	0	0	0	0	0	0	0	0
GO:0008375 acetylglucosaminyltransferase activity	0	0	0	0	0	0	9.54383	0	0	0	0	0
GO:0016048 detection of temperature stimulus	0	0	0	0	0	0	0	0	0	0	9.54033	0
GO:0071258 cellular response to gravity	0	0	9.53994	0	0	0	0	0	0	0	0	0
GO:0032781 positive regulation of ATP-dependent activity	9.53735	0	0	0	0	0	0	0	0	0	0	0
GO:0008886 glyceraldehyde-3-phosphate dehydrogenase (NADP+) (non-phosphorylating) activity	0	0	0	0	0	0	0	0	0	9.50118	0	0
GO:0009699 phenylpropanoid biosynthetic process	0	4.18122	5.31429	0	0	0	0	0	0	0	0	0
GO:0042546 cell wall biogenesis	0	0	3.83821	0	0	2.55354	0	0	0	0	0	3.06788
GO:0000774 adenyl-nucleotide exchange factor activity	9.43554	0	0	0	0	0	0	0	0	0	0	0
GO:0009639 response to red or far red light	0	0	2.54679	0	0	2.82009	2.02472	0	2.03507	0	0	0
GO:0006878 intracellular copper ion homeostasis	0	0	0	0	0	0	0	9.38973	0	0	0	0
GO:0071215 cellular response to abscisic acid stimulus	0	0	0	0	0	0	6.80407	2.58271	0	0	0	0
GO:0010245 radial microtubular system formation	0	0	0	0	0	0	0	0	0	0	9.3838	0
GO:0003896 DNA primase activity	0	0	0	0	0	0	0	0	0	0	9.3838	0
GO:0042823 pyridoxal phosphate biosynthetic process	9.37308	0	0	0	0	0	0	0	0	0	0	0
GO:0032153 cell division site	0	0	0	0	0	0	0	0	0	0	9.36626	0
GO:0090333 regulation of stomatal closure	0	0	0	0	0	9.35751	0	0	0	0	0	0
GO:0006633 fatty acid biosynthetic process	0	0	0	0	0	0	0	0	0	0	4.58673	4.7663
GO:0051225 spindle assembly	0	0	0	0	0	0	0	0	0	0	9.33376	0
GO:0005102 signaling receptor binding	0	0	0	0	0	0	0	0	5.84284	0	0	3.48138
GO:0048040 UDP-glucuronate decarboxylase activity	0	0	0	0	0	0	4.83188	0	0	0	0	4.4875
GO:0006470 protein dephosphorylation	0	2.63563	0	0	0	0	4.21984	0	2.45441	0	0	0
GO:0009718 anthocyanin-containing compound biosynthetic process	0	3.20259	0	0	0	0	0	0	3.51765	0	2.57694	0
GO:0043425 bHLH transcription factor binding	0	0	0	0	0	0	0	0	9.29599	0	0	0
GO:0000156 phosphorelay response regulator activity	2.05244	0	0	0	0	0	2.12098	0	0	0	5.12197	0
GO:1901347 negative regulation of secondary cell wall biogenesis	0	0	9.29265	0	0	0	0	0	0	0	0	0
GO:0009690 cytokinin metabolic process	0	0	0	3.80223	5.46354	0	0	0	0	0	0	0
GO:0048827 phyllome development	0	0	0	0	0	5.04404	0	0	0	2.1014	0	2.11623
GO:0009835 fruit ripening	0	0	0	0	9.25611	0	0	0	0	0	0	0
GO:0004352 glutamate dehydrogenase (NAD+) activity	0	0	0	0	0	9.25167	0	0	0	0	0	0
GO:0051233 spindle midzone	0	0	0	0	0	0	0	0	0	0	9.24481	0
GO:0050269 coniferyl-aldehyde dehydrogenase activity	0	9.21834	0	0	0	0	0	0	0	0	0	0
GO:0042937 tripeptide transmembrane transporter activity	0	0	0	0	9.21822	0	0	0	0	0	0	0
GO:0010268 brassinosteroid homeostasis	0	0	0	4.87294	0	0	0	0	4.3364	0	0	0
GO:0000808 origin recognition complex	0	0	0	0	0	0	0	0	0	0	9.19562	0
GO:0005664 nuclear origin of replication recognition complex	0	0	0	0	0	0	0	0	0	0	9.19562	0
GO:0047262 polygalacturonate 4-alpha-galacturonosyltransferase activity	0	0	4.79296	0	0	0	0	0	4.3944	0	0	0
GO:0005880 nuclear microtubule	0	0	0	0	0	0	0	0	0	0	6.19462	2.98349
GO:0030574 collagen catabolic process	0	0	0	0	0	0	0	0	9.16634	0	0	0
GO:0071712 ER-associated misfolded protein catabolic process	9.14919	0	0	0	0	0	0	0	0	0	0	0
GO:0045549 9-cis-epoxycarotenoid dioxygenase activity	0	0	0	0	0	0	9.12563	0	0	0	0	0
GO:0045490 pectin catabolic process	0	0	2.25881	0	0	0	2.43868	0	0	0	0	4.42739
GO:0070176 DRM complex	0	0	0	0	0	0	0	0	0	0	9.11984	0
GO:0090395 plant cell papilla	0	0	0	0	0	0	9.05372	0	0	0	0	0
GO:1901181 negative regulation of cellular response to caffeine	0	0	0	0	0	0	0	0	0	0	9.0355	0
GO:0031593 polyubiquitin modification-dependent protein binding	9.03243	0	0	0	0	0	0	0	0	0	0	0
GO:0004031 aldehyde oxidase activity	0	0	0	9.03097	0	0	0	0	0	0	0	0
GO:0042939 tripeptide transport	0	0	0	0	8.98655	0	0	0	0	0	0	0
GO:0019761 glucosinolate biosynthetic process	0	0	0	0	0	0	4.32169	0	0	0	0	4.64783
GO:0004797 thymidine kinase activity	0	0	0	0	0	0	0	0	0	0	0	8.95119
GO:0018131 oxazole or thiazole biosynthetic process	0	0	0	0	0	0	0	0	0	0	0	8.95119
GO:0080175 phragmoplast microtubule organization	0	0	0	0	0	0	0	0	0	0	8.93528	0
GO:0048767 root hair elongation	0	0	0	0	0	0	6.40567	0	0	0	2.52414	0
GO:1901362 organic cyclic compound biosynthetic process	0	0	4.09359	0	0	2.2737	0	0	0	0	0	2.55429
GO:0045910 negative regulation of DNA recombination	0	0	0	0	0	8.89027	0	0	0	0	0	0
GO:2000762 regulation of phenylpropanoid metabolic process	0	0	5.01623	0	3.84509	0	0	0	0	0	0	0
GO:0003989 acetyl-CoA carboxylase activity	0	0	0	0	0	0	0	0	0	0	8.84432	0
GO:0080079 cellobiose glucosidase activity	0	0	0	0	8.8358	0	0	0	0	0	0	0
GO:0072387 flavin adenine dinucleotide metabolic process	0	0	0	0	8.8358	0	0	0	0	0	0	0
GO:0051254 positive regulation of RNA metabolic process	0	0	0	3.19761	2.14892	0	0	0	3.48381	0	0	0
GO:0080151 positive regulation of salicylic acid mediated signaling pathway	0	0	0	4.59771	0	4.23197	0	0	0	0	0	0
GO:0004751 ribose-5-phosphate isomerase activity	0	0	0	0	0	0	8.82902	0	0	0	0	0
GO:0006334 nucleosome assembly	0	0	0	0	0	6.64712	2.15916	0	0	0	0	0
GO:0006302 double-strand break repair	2.58123	0	0	0	0	0	0	0	0	0	3.28352	2.93878
GO:0015631 tubulin binding	8.79436	0	0	0	0	0	0	0	0	0	0	0
GO:0010332 response to gamma radiation	0	0	0	0	0	0	0	0	0	0	8.79082	0
GO:0000160 phosphorelay signal transduction system	0	0	0	0	0	0	3.46521	0	0	0	5.31633	0
GO:0009873 ethylene-activated signaling pathway	0	2.24825	0	0	0	2.11761	0	0	2.04039	2.35439	0	0
GO:0015144 carbohydrate transmembrane transporter activity	0	0	0	0	3.30745	5.43862	0	0	0	0	0	0
GO:0008615 pyridoxine biosynthetic process	8.73744	0	0	0	0	0	0	0	0	0	0	0
GO:0001558 regulation of cell growth	0	3.55706	0	5.17916	0	0	0	0	0	0	0	0
GO:0004459 L-lactate dehydrogenase activity	8.73485	0	0	0	0	0	0	0	0	0	0	0
GO:0006089 lactate metabolic process	8.73485	0	0	0	0	0	0	0	0	0	0	0
GO:0071417 cellular response to organonitrogen compound	0	0	0	0	4.34917	4.34398	0	0	0	0	0	0
GO:0010117 photoprotection	0	0	0	0	0	0	0	0	8.69281	0	0	0
GO:0060148 positive regulation of post-transcriptional gene silencing	0	8.68518	0	0	0	0	0	0	0	0	0	0
GO:0031535 plus-end directed microtubule sliding	0	0	0	0	0	0	0	0	0	0	8.68161	0
GO:0047496 vesicle transport along microtubule	0	0	0	0	0	0	0	0	0	0	8.68161	0
GO:0019900 kinase binding	0	0	0	0	0	0	0	0	5.18929	0	0	3.48861
GO:0016702 oxidoreductase activity, acting on single donors with incorporation of molecular oxygen, incorporation of two atoms of oxygen	0	0	0	0	0	0	0	0	6.03944	0	2.63718	0
GO:1902039 negative regulation of seed dormancy process	0	0	0	0	0	0	0	8.66996	0	0	0	0
GO:0046982 protein heterodimerization activity	0	0	0	0	0	0	5.95536	0	0	2.68006	0	0
GO:0006826 iron ion transport	8.61878	0	0	0	0	0	0	0	0	0	0	0
GO:0009705 plant-type vacuole membrane	0	0	0	0	0	2.67375	3.80377	0	0	0	2.13741	0
GO:0010374 stomatal complex development	0	0	0	0	0	0	0	0	3.7137	0	2.52817	2.37252
GO:2000280 regulation of root development	3.65804	0	4.93748	0	0	0	0	0	0	0	0	0
GO:0004521 RNA endonuclease activity	6.26851	0	0	0	2.32692	0	0	0	0	0	0	0
GO:0010075 regulation of meristem growth	2.42781	0	3.91014	0	2.24596	0	0	0	0	0	0	0
GO:0007142 male meiosis II	0	0	0	0	0	0	0	0	0	0	8.58239	0
GO:0048527 lateral root development	0	5.90574	0	0	0	0	0	0	2.67046	0	0	0
GO:0004017 adenylate kinase activity	0	0	0	0	0	0	0	0	0	8.57012	0	0
GO:0019438 aromatic compound biosynthetic process	0	0	5.49545	0	0	3.0489	0	0	0	0	0	0
GO:0009826 unidimensional cell growth	0	0	0	0	0	0	0	0	0	0	0	8.53623
GO:0046480 galactolipid galactosyltransferase activity	0	0	0	0	8.47632	0	0	0	0	0	0	0
GO:0016706 2-oxoglutarate-dependent dioxygenase activity	0	0	0	0	3.7712	0	0	0	4.68973	0	0	0
GO:0110126 phloem loading	0	0	0	8.45329	0	0	0	0	0	0	0	0
GO:1900426 positive regulation of defense response to bacterium	0	3.18028	0	0	2.97447	2.29254	0	0	0	0	0	0
GO:0051787 misfolded protein binding	8.43175	0	0	0	0	0	0	0	0	0	0	0
GO:0032544 plastid translation	0	0	0	0	0	0	0	0	0	0	0	8.419
GO:0007349 cellularization	0	0	0	0	0	0	0	0	0	0	8.41707	0
GO:0006269 DNA replication, synthesis of RNA primer	0	0	0	0	0	0	0	0	0	0	8.39331	0
GO:0003887 DNA-directed DNA polymerase activity	3.13508	0	0	0	0	0	0	0	0	0	5.24417	0
GO:0035197 siRNA binding	8.35384	0	0	0	0	0	0	0	0	0	0	0
GO:0005310 dicarboxylic acid transmembrane transporter activity	0	0	0	0	0	0	0	0	8.31641	0	0	0
GO:0030198 extracellular matrix organization	0	0	0	0	0	0	0	0	8.31641	0	0	0
GO:0009055 electron transfer activity	0	0	0	0	0	0	0	0	0	2.80781	5.50549	0
GO:0006015 5-phosphoribose 1-diphosphate biosynthetic process	0	0	0	0	0	0	8.30857	0	0	0	0	0
GO:0004749 ribose phosphate diphosphokinase activity	0	0	0	0	0	0	8.30857	0	0	0	0	0
GO:0002189 ribose phosphate diphosphokinase complex	0	0	0	0	0	0	8.30857	0	0	0	0	0
GO:0003002 regionalization	0	0	0	0	0	0	0	0	0	0	3.35184	4.95286
GO:0009862 systemic acquired resistance, salicylic acid mediated signaling pathway	0	0	0	2.59133	2.49034	3.20442	0	0	0	0	0	0
GO:0009933 meristem structural organization	0	0	0	0	0	0	2.00291	0	0	0	4.18712	2.06407
GO:0045927 positive regulation of growth	0	0	0	0	4.59884	3.64759	0	0	0	0	0	0
GO:0031117 positive regulation of microtubule depolymerization	0	8.24566	0	0	0	0	0	0	0	0	0	0
GO:0006580 ethanolamine metabolic process	0	0	0	0	0	0	0	0	0	0	8.2401	0
GO:0080183 response to photooxidative stress	0	8.23471	0	0	0	0	0	0	0	0	0	0
GO:0047617 acyl-CoA hydrolase activity	0	0	0	0	0	0	0	0	0	0	0	8.23423
GO:0000289 nuclear-transcribed mRNA poly(A) tail shortening	0	0	0	0	0	0	0	0	8.22843	0	0	0
GO:1900150 regulation of defense response to fungus	0	0	0	0	0	0	0	0	8.22687	0	0	0
GO:1902065 response to L-glutamate	0	8.2254	0	0	0	0	0	0	0	0	0	0
GO:0000914 phragmoplast assembly	0	0	0	0	0	0	0	0	0	0	8.22171	0
GO:0016121 carotene catabolic process	0	0	0	0	0	0	8.21847	0	0	0	0	0
GO:0106292 superoxide-generating NADPH oxidase activity	8.21742	0	0	0	0	0	0	0	0	0	0	0
GO:0102721 ubiquinol:oxygen oxidoreductase activity	8.21742	0	0	0	0	0	0	0	0	0	0	0
GO:0005783 endoplasmic reticulum	8.20711	0	0	0	0	0	0	0	0	0	0	0
GO:0010187 negative regulation of seed germination	0	0	0	0	0	5.52235	0	0	0	2.659	0	0
GO:1904667 negative regulation of ubiquitin protein ligase activity	0	0	0	0	0	0	0	0	0	0	8.17835	0
GO:0006777 Mo-molybdopterin cofactor biosynthetic process	0	0	0	0	0	8.17291	0	0	0	0	0	0
GO:0006880 intracellular sequestering of iron ion	8.16635	0	0	0	0	0	0	0	0	0	0	0
GO:0010331 gibberellin binding	0	0	0	0	8.16226	0	0	0	0	0	0	0
GO:0017077 oxidative phosphorylation uncoupler activity	0	0	0	0	0	0	0	0	8.14234	0	0	0
GO:0055089 fatty acid homeostasis	8.13023	0	0	0	0	0	0	0	0	0	0	0
GO:0016798 hydrolase activity, acting on glycosyl bonds	0	0	8.12142	0	0	0	0	0	0	0	0	0
GO:0048354 mucilage biosynthetic process involved in seed coat development	0	0	3.52212	0	0	4.59364	0	0	0	0	0	0
GO:0009629 response to gravity	0	0	0	0	0	0	0	0	0	0	8.11131	0
GO:0010817 regulation of hormone levels	0	0	0	0	0	0	4.64036	0	0	0	0	3.4354
GO:0000794 condensed nuclear chromosome	0	0	0	0	0	0	0	0	0	0	8.0686	0
GO:0009963 positive regulation of flavonoid biosynthetic process	0	0	0	0	0	0	0	0	8.05964	0	0	0
GO:0097435 supramolecular fiber organization	0	0	0	0	0	0	0	0	0	0	8.03995	0
GO:0010312 detoxification of zinc ion	0	0	0	0	8.01897	0	0	0	0	0	0	0
GO:0015098 molybdate ion transmembrane transporter activity	0	0	0	0	0	0	0	0	0	0	0	8.01264
GO:0015689 molybdate ion transport	0	0	0	0	0	0	0	0	0	0	0	8.01264
GO:0006090 pyruvate metabolic process	3.96223	0	0	0	0	0	4.03455	0	0	0	0	0
GO:0006817 phosphate ion transport	0	0	0	0	0	7.99321	0	0	0	0	0	0
GO:0032922 circadian regulation of gene expression	3.29243	0	0	0	4.68635	0	0	0	0	0	0	0
GO:0009934 regulation of meristem structural organization	0	0	0	2.23812	0	0	0	0	0	0	5.73802	0
GO:0042938 dipeptide transport	0	0	0	0	7.9654	0	0	0	0	0	0	0
GO:0070542 response to fatty acid	0	0	0	0	0	0	2.6322	0	5.32803	0	0	0
GO:0046863 ribulose-1,5-bisphosphate carboxylase/oxygenase activator activity	7.9576	0	0	0	0	0	0	0	0	0	0	0
GO:1901002 positive regulation of response to salt stress	3.62497	0	0	0	0	0	0	4.33074	0	0	0	0
GO:0031012 extracellular matrix	0	0	0	0	0	0	0	0	4.98084	0	0	2.96294
GO:0015103 inorganic anion transmembrane transporter activity	0	0	0	0	7.93913	0	0	0	0	0	0	0
GO:0016629 12-oxophytodienoate reductase activity	0	0	0	0	0	0	7.91629	0	0	0	0	0
GO:0010301 xanthoxin dehydrogenase activity	0	0	0	0	0	7.89968	0	0	0	0	0	0
GO:0005856 cytoskeleton	0	0	0	0	0	0	4.71297	0	0	0	3.1745	0
GO:1901703 protein localization involved in auxin polar transport	0	0	0	0	3.75482	0	0	0	0	0	4.12777	0
GO:0019856 pyrimidine nucleobase biosynthetic process	0	0	0	0	0	0	7.86855	0	0	0	0	0
GO:1901562 response to paraquat	7.86066	0	0	0	0	0	0	0	0	0	0	0
GO:0000122 negative regulation of transcription by RNA polymerase II	0	0	0	0	0	3.36108	0	0	4.49895	0	0	0
GO:0016872 intramolecular lyase activity	0	0	0	0	0	0	0	0	0	0	7.82463	0
GO:0032133 chromosome passenger complex	0	0	0	0	0	0	0	0	0	0	7.82463	0
GO:0008168 methyltransferase activity	0	0	0	0	0	0	0	0	0	0	7.81363	0
GO:0009635 response to herbicide	0	0	0	0	0	0	0	0	0	0	3.3188	4.49096
GO:0008233 peptidase activity	3.49628	0	0	0	4.30049	0	0	0	0	0	0	0
GO:0010444 guard mother cell differentiation	0	0	0	0	0	0	0	0	0	0	4.5325	3.25748
GO:0009789 positive regulation of abscisic acid-activated signaling pathway	3.52337	2.12335	0	0	0	0	2.13713	0	0	0	0	0
GO:0080147 root hair cell development	0	2.77295	4.98268	0	0	0	0	0	0	0	0	0
GO:0051650 establishment of vesicle localization	0	0	7.75375	0	0	0	0	0	0	0	0	0
GO:0004829 threonine-tRNA ligase activity	0	0	0	0	0	7.73112	0	0	0	0	0	0
GO:0006435 threonyl-tRNA aminoacylation	0	0	0	0	0	7.73112	0	0	0	0	0	0
GO:0003839 gamma-glutamylcyclotransferase activity	0	0	0	0	0	0	7.72339	0	0	0	0	0
GO:0061928 glutathione specific gamma-glutamylcyclotransferase activity	0	0	0	0	0	0	7.72339	0	0	0	0	0
GO:0010215 cellulose microfibril organization	0	0	7.69394	0	0	0	0	0	0	0	0	0
GO:0008374 O-acyltransferase activity	0	0	0	3.94596	0	0	0	0	0	0	0	3.74367
GO:0005773 vacuole	0	0	0	2.55728	0	2.67255	2.45483	0	0	0	0	0
GO:0009052 pentose-phosphate shunt, non-oxidative branch	0	0	0	0	0	0	7.67174	0	0	0	0	0
GO:0019566 arabinose metabolic process	0	0	0	7.67152	0	0	0	0	0	0	0	0
GO:0009702 L-arabinokinase activity	0	0	0	7.67152	0	0	0	0	0	0	0	0
GO:0009735 response to cytokinin	0	0	2.1274	0	0	0	2.08159	0	0	0	3.46109	0
GO:0030117 membrane coat	7.66951	0	0	0	0	0	0	0	0	0	0	0
GO:0000719 photoreactive repair	0	0	0	0	0	0	0	0	0	0	7.66423	0
GO:0048653 anther development	0	0	0	0	0	0	0	0	4.63637	0	0	3.01657
GO:0044389 ubiquitin-like protein ligase binding	0	0	0	0	0	7.65046	0	0	0	0	0	0
GO:0015976 carbon utilization	0	0	0	0	0	0	0	7.64842	0	0	0	0
GO:0004813 alanine-tRNA ligase activity	7.64483	0	0	0	0	0	0	0	0	0	0	0
GO:0006419 alanyl-tRNA aminoacylation	7.64483	0	0	0	0	0	0	0	0	0	0	0
GO:0047517 1,4-beta-D-xylan synthase activity	0	0	7.64238	0	0	0	0	0	0	0	0	0
GO:0008199 ferric iron binding	7.63416	0	0	0	0	0	0	0	0	0	0	0
GO:0102483 scopolin beta-glucosidase activity	0	0	4.96576	0	0	0	2.66725	0	0	0	0	0
GO:0023051 regulation of signaling	0	0	0	0	0	0	0	0	7.61679	0	0	0
GO:0010389 regulation of G2/M transition of mitotic cell cycle	0	0	0	0	0	0	0	0	0	0	7.61609	0
GO:0005759 mitochondrial matrix	0	0	0	0	0	0	0	0	0	0	7.6099	0
GO:0010598 NAD(P)H dehydrogenase complex (plastoquinone)	0	0	0	0	0	0	0	7.60908	0	0	0	0
GO:0015174 basic amino acid transmembrane transporter activity	0	0	3.78319	3.8256	0	0	0	0	0	0	0	0
GO:0051128 regulation of cellular component organization	0	0	0	0	0	4.98492	0	0	0	0	0	2.59718
GO:0043066 negative regulation of apoptotic process	7.58123	0	0	0	0	0	0	0	0	0	0	0
GO:0044210 'de novo' CTP biosynthetic process	0	0	0	0	0	0	7.57826	0	0	0	0	0
GO:0005828 kinetochore microtubule	0	0	0	0	0	0	0	0	0	0	7.57691	0
GO:0016868 intramolecular phosphotransferase activity	0	0	0	0	0	0	0	0	0	0	7.57625	0
GO:0018685 alkane 1-monooxygenase activity	0	0	0	0	0	0	7.56442	0	0	0	0	0
GO:0005524 ATP binding	3.36962	0	0	0	0	0	0	0	0	0	4.1944	0
GO:0009299 mRNA transcription	0	0	0	0	0	0	0	7.55774	0	0	0	0
GO:0015996 chlorophyll catabolic process	0	0	0	4.38834	3.14739	0	0	0	0	0	0	0
GO:0005982 starch metabolic process	0	0	7.51103	0	0	0	0	0	0	0	0	0
GO:0046715 active borate transmembrane transporter activity	0	0	0	7.50763	0	0	0	0	0	0	0	0
GO:0031328 positive regulation of cellular biosynthetic process	0	0	5.01623	2.4782	0	0	0	0	0	0	0	0
GO:0005525 GTP binding	0	0	2.05168	0	0	0	0	0	0	0	2.81111	2.61824
GO:0009926 auxin polar transport	0	0	0	0	0	0	2.13055	2.20771	0	0	3.13494	0
GO:0045088 regulation of innate immune response	0	0	0	7.45477	0	0	0	0	0	0	0	0
GO:0060866 leaf abscission	0	7.44314	0	0	0	0	0	0	0	0	0	0
GO:0043424 protein histidine kinase binding	0	0	0	0	7.43836	0	0	0	0	0	0	0
GO:0061640 cytoskeleton-dependent cytokinesis	0	0	0	0	0	0	0	0	0	0	7.43509	0
GO:0090173 regulation of synaptonemal complex assembly	0	0	0	0	0	0	0	0	0	0	7.40447	0
GO:0006883 intracellular sodium ion homeostasis	7.39748	0	0	0	0	0	0	0	0	0	0	0
GO:0001671 ATPase activator activity	7.39748	0	0	0	0	0	0	0	0	0	0	0
GO:0007005 mitochondrion organization	0	0	0	0	0	0	0	0	0	0	7.37237	0
GO:0004791 thioredoxin-disulfide reductase (NADP) activity	7.37055	0	0	0	0	0	0	0	0	0	0	0
GO:0004620 phospholipase activity	0	0	0	0	2.62106	0	0	0	0	0	0	4.74533
GO:0015670 carbon dioxide transport	0	0	0	0	0	0	0	0	0	0	0	7.35952
GO:0017108 5'-flap endonuclease activity	0	0	0	0	0	0	0	0	0	0	7.34763	0
GO:0042539 hypotonic salinity response	0	0	0	7.3446	0	0	0	0	0	0	0	0
GO:0010436 carotenoid dioxygenase activity	0	0	0	0	0	0	7.33411	0	0	0	0	0
GO:0009787 regulation of abscisic acid-activated signaling pathway	0	0	0	0	0	0	3.20699	4.1265	0	0	0	0
GO:0019632 shikimate metabolic process	0	0	0	0	0	0	0	0	0	0	7.32871	0
GO:0010617 circadian regulation of calcium ion oscillation	0	0	0	0	7.29914	0	0	0	0	0	0	0
GO:0006839 mitochondrial transport	0	0	0	0	0	0	0	0	7.29533	0	0	0
GO:0071365 cellular response to auxin stimulus	0	0	0	0	3.89002	0	3.39433	0	0	0	0	0
GO:0005794 Golgi apparatus	0	0	7.26044	0	0	0	0	0	0	0	0	0
GO:0009556 microsporogenesis	0	0	0	0	0	0	0	0	0	0	4.04906	3.20513
GO:0008184 glycogen phosphorylase activity	0	0	0	0	0	0	0	0	0	0	7.24396	0
GO:0102250 linear malto-oligosaccharide phosphorylase activity	0	0	0	0	0	0	0	0	0	0	7.24396	0
GO:0005980 glycogen catabolic process	0	0	0	0	0	0	0	0	0	0	7.24396	0
GO:0102499 SHG alpha-glucan phosphorylase activity	0	0	0	0	0	0	0	0	0	0	7.24396	0
GO:0004645 1,4-alpha-oligoglucan phosphorylase activity	0	0	0	0	0	0	0	0	0	0	7.24396	0
GO:0010336 gibberellic acid homeostasis	0	0	0	0	0	0	0	0	0	7.24344	0	0
GO:0043255 regulation of carbohydrate biosynthetic process	0	0	7.24122	0	0	0	0	0	0	0	0	0
GO:0043928 exonucleolytic catabolism of deadenylated mRNA	0	0	0	0	0	0	0	0	7.2408	0	0	0
GO:0045431 flavonol synthase activity	7.23951	0	0	0	0	0	0	0	0	0	0	0
GO:0006007 glucose catabolic process	7.23951	0	0	0	0	0	0	0	0	0	0	0
GO:0009965 leaf morphogenesis	0	0	0	3.54746	0	0	0	0	0	0	0	3.69127
GO:0006168 adenine salvage	0	0	0	0	0	0	7.23263	0	0	0	0	0
GO:0003999 adenine phosphoribosyltransferase activity	0	0	0	0	0	0	7.23263	0	0	0	0	0
GO:1902884 positive regulation of response to oxidative stress	7.22504	0	0	0	0	0	0	0	0	0	0	0
GO:0005985 sucrose metabolic process	0	0	0	0	2.86671	4.34599	0	0	0	0	0	0
GO:0008810 cellulase activity	0	0	0	0	0	0	0	0	0	0	0	7.21087
GO:0016717 oxidoreductase activity, acting on paired donors, with oxidation of a pair of donors resulting in the reduction of molecular oxygen to two molecules of water	0	0	0	0	0	0	7.18698	0	0	0	0	0
GO:0004525 ribonuclease III activity	7.18676	0	0	0	0	0	0	0	0	0	0	0
GO:0015749 monosaccharide transmembrane transport	0	0	0	0	3.16416	4.01252	0	0	0	0	0	0
GO:0010069 zygote asymmetric cytokinesis in embryo sac	0	0	0	0	0	0	0	0	0	0	7.1736	0
GO:0098869 cellular oxidant detoxification	0	0	0	0	0	0	0	0	0	0	0	7.16993
GO:0070008 serine-type exopeptidase activity	0	0	0	7.16703	0	0	0	0	0	0	0	0
GO:0004864 protein phosphatase inhibitor activity	0	0	0	0	3.58446	3.57998	0	0	0	0	0	0
GO:0016297 acyl-[acyl-carrier-protein] hydrolase activity	0	0	0	0	0	0	0	0	0	0	0	7.16043
GO:0035825 homologous recombination	0	0	0	0	0	0	0	0	0	0	0	7.16043
GO:1905582 response to mannose	0	0	0	0	0	0	0	0	0	0	0	7.15992
GO:0016051 carbohydrate biosynthetic process	0	0	0	0	2.93154	0	0	4.22419	0	0	0	0
GO:0010345 suberin biosynthetic process	0	0	0	0	0	0	0	4.91863	0	0	0	2.23539
GO:0102549 1-18:1-2-16:0-monogalactosyldiacylglycerol lipase activity	0	0	0	0	0	0	7.1525	0	0	0	0	0
GO:0042276 error-prone translesion synthesis	7.14545	0	0	0	0	0	0	0	0	0	0	0
GO:0004650 polygalacturonase activity	0	0	0	0	0	0	0	3.11775	0	0	0	4.02611
GO:0004693 cyclin-dependent protein serine/threonine kinase activity	0	0	0	0	0	0	0	0	0	0	7.11903	0
GO:0046537 2,3-bisphosphoglycerate-independent phosphoglycerate mutase activity	7.11803	0	0	0	0	0	0	0	0	0	0	0
GO:0009819 drought recovery	0	4.21776	0	0	0	0	2.8854	0	0	0	0	0
GO:0034757 negative regulation of iron ion transport	0	0	0	0	7.09938	0	0	0	0	0	0	0
GO:0004412 homoserine dehydrogenase activity	0	0	0	0	0	0	0	0	0	0	7.09337	0
GO:0065003 protein-containing complex assembly	0	0	0	4.20266	0	0	0	2.87101	0	0	0	0
GO:0009791 post-embryonic development	0	4.81235	0	0	2.21984	0	0	0	0	0	0	0
GO:0010311 lateral root formation	0	0	4.1664	0	0	0	0	0	0	0	2.86548	0
GO:0009916 alternative oxidase activity	6.98486	0	0	0	0	0	0	0	0	0	0	0
GO:2000122 negative regulation of stomatal complex development	0	0	0	0	0	0	0	6.98433	0	0	0	0
GO:0008379 thioredoxin peroxidase activity	0	0	0	0	0	0	0	0	0	0	0	6.98283
GO:0016139 glycoside catabolic process	0	0	0	0	0	0	0	0	0	0	0	6.95543
GO:1902448 positive regulation of shade avoidance	0	0	0	0	0	0	0	0	0	0	0	6.95543
GO:0006004 fucose metabolic process	0	0	0	0	0	0	0	0	0	0	0	6.95543
GO:0009317 acetyl-CoA carboxylase complex	0	0	0	0	0	0	0	0	0	0	6.94709	0
GO:0050551 myrcene synthase activity	0	0	0	0	0	0	6.92511	0	0	0	0	0
GO:0034768 (E)-beta-ocimene synthase activity	0	0	0	0	0	0	6.92511	0	0	0	0	0
GO:0016846 carbon-sulfur lyase activity	0	0	0	0	0	0	0	0	6.90885	0	0	0
GO:0010366 negative regulation of ethylene biosynthetic process	0	0	6.89645	0	0	0	0	0	0	0	0	0
GO:0080162 endoplasmic reticulum to cytosol auxin transport	0	6.88378	0	0	0	0	0	0	0	0	0	0
GO:1902584 positive regulation of response to water deprivation	0	0	0	0	6.87779	0	0	0	0	0	0	0
GO:0008266 poly(U) RNA binding	0	0	0	0	0	0	0	0	0	0	2.93583	3.94065
GO:0098590 plasma membrane region	0	0	0	0	0	0	6.86398	0	0	0	0	0
GO:0030332 cyclin binding	0	0	0	0	0	0	0	0	0	0	6.86061	0
GO:0051754 meiotic sister chromatid cohesion, centromeric	0	0	0	0	0	0	0	0	0	0	6.85456	0
GO:0009626 plant-type hypersensitive response	0	3.90092	0	0	0	0	0	0	0	2.9489	0	0
GO:0007064 mitotic sister chromatid cohesion	0	0	0	0	0	0	0	0	0	0	0	6.8364
GO:0009882 blue light photoreceptor activity	0	0	0	0	6.8342	0	0	0	0	0	0	0
GO:0005697 telomerase holoenzyme complex	0	0	0	0	6.82735	0	0	0	0	0	0	0
GO:0045140 inositol phosphoceramide synthase activity	0	0	0	0	6.82735	0	0	0	0	0	0	0
GO:0019060 intracellular transport of viral protein in host cell	0	0	0	6.76831	0	0	0	0	0	0	0	0
GO:0070180 large ribosomal subunit rRNA binding	0	0	0	0	0	0	0	0	0	6.75413	0	0
GO:0048831 regulation of shoot system development	0	0	0	4.14559	2.59654	0	0	0	0	0	0	0
GO:0080051 cutin transport	0	0	0	0	0	0	0	0	0	0	0	6.73679
GO:0044209 AMP salvage	0	0	0	0	0	0	6.715	0	0	0	0	0
GO:0045454 cell redox homeostasis	3.21528	0	0	0	0	0	0	0	0	0	0	3.49234
GO:0042651 thylakoid membrane	0	0	0	0	0	0	0	0	0	0	6.6908	0
GO:0009067 aspartate family amino acid biosynthetic process	0	0	0	0	0	0	0	0	0	0	6.69057	0
GO:0004615 phosphomannomutase activity	0	0	0	0	0	0	0	0	0	0	6.69057	0
GO:0060236 regulation of mitotic spindle organization	0	0	0	0	0	0	0	0	0	0	6.68508	0
GO:0016574 histone ubiquitination	6.68487	0	0	0	0	0	0	0	0	0	0	0
GO:0005662 DNA replication factor A complex	0	0	0	0	0	0	0	0	0	0	6.67835	0
GO:0006082 organic acid metabolic process	2.78809	0	0	0	0	0	0	0	0	3.88223	0	0
GO:0046473 phosphatidic acid metabolic process	0	0	0	0	0	0	6.66528	0	0	0	0	0
GO:0004664 prephenate dehydratase activity	0	0	0	0	0	0	6.66528	0	0	0	0	0
GO:0047769 arogenate dehydratase activity	0	0	0	0	0	0	6.66528	0	0	0	0	0
GO:0009960 endosperm development	0	0	0	0	0	0	0	0	0	0	6.66061	0
GO:0006241 CTP biosynthetic process	0	0	0	0	0	0	6.64838	0	0	0	0	0
GO:0000427 plastid-encoded plastid RNA polymerase complex	6.64325	0	0	0	0	0	0	0	0	0	0	0
GO:0016049 cell growth	0	0	0	0	0	2.82694	3.78282	0	0	0	0	0
GO:0010378 temperature compensation of the circadian clock	0	0	0	0	0	0	0	0	0	0	0	6.60899
GO:0004535 poly(A)-specific ribonuclease activity	0	0	0	0	0	0	0	0	6.60897	0	0	0
GO:0004714 transmembrane receptor protein tyrosine kinase activity	0	0	0	2.94641	3.65308	0	0	0	0	0	0	0
GO:0048507 meristem development	0	0	0	0	0	2.49101	0	0	0	0	0	4.10578
GO:0008559 ABC-type xenobiotic transporter activity	3.76825	0	0	0	0	2.8278	0	0	0	0	0	0
GO:0030833 regulation of actin filament polymerization	0	0	6.59441	0	0	0	0	0	0	0	0	0
GO:0009954 proximal/distal pattern formation	0	0	0	0	0	0	0	0	0	0	0	6.5842
GO:0004473 malate dehydrogenase (decarboxylating) (NADP+) activity	0	0	0	0	0	0	6.57173	0	0	0	0	0
GO:0010288 response to lead ion	0	0	0	0	0	0	6.57173	0	0	0	0	0
GO:0009723 response to ethylene	0	0	0	0	0	0	2.41618	0	4.14031	0	0	0
GO:0006974 DNA damage response	0	0	0	0	0	0	0	0	0	0	2.80848	3.73969
GO:0009536 plastid	0	0	0	0	0	0	0	0	0	0	3.97508	2.56187
GO:0090698 post-embryonic plant morphogenesis	0	0	0	0	0	0	0	6.53268	0	0	0	0
GO:2000068 regulation of defense response to insect	0	0	0	0	0	0	0	0	6.53107	0	0	0
GO:0070042 rRNA (uridine-N3-)-methyltransferase activity	0	0	6.52443	0	0	0	0	0	0	0	0	0
GO:0015802 basic amino acid transport	0	0	6.52443	0	0	0	0	0	0	0	0	0
GO:0030267 glyoxylate reductase (NADP+) activity	0	0	0	0	0	0	0	6.50984	0	0	0	0
GO:0009884 cytokinin receptor activity	0	0	0	0	6.50633	0	0	0	0	0	0	0
GO:0010033 response to organic substance	0	0	0	0	0	0	0	0	0	0	6.48568	0
GO:0019593 mannitol biosynthetic process	0	0	0	0	0	0	6.48166	0	0	0	0	0
GO:0098656 monoatomic anion transmembrane transport	0	0	0	0	0	0	0	6.47868	0	0	0	0
GO:0031901 early endosome membrane	0	0	0	6.46466	0	0	0	0	0	0	0	0
GO:0010016 shoot system morphogenesis	0	0	0	0	0	0	0	0	0	0	0	6.4608
GO:0006751 glutathione catabolic process	0	0	0	0	0	0	6.45773	0	0	0	0	0
GO:0043680 filiform apparatus	0	0	0	0	6.45439	0	0	0	0	0	0	0
GO:0010646 regulation of cell communication	0	0	0	0	0	0	0	0	6.45194	0	0	0
GO:1990961 xenobiotic detoxification by transmembrane export across the plasma membrane	0	0	0	0	0	6.44714	0	0	0	0	0	0
GO:1904278 positive regulation of wax biosynthetic process	0	0	0	0	0	0	0	0	6.44515	0	0	0
GO:0009734 auxin-activated signaling pathway	0	0	0	0	0	0	0	2.10689	4.33526	0	0	0
GO:0009378 four-way junction helicase activity	0	0	0	0	0	0	0	0	0	0	6.43764	0
GO:0009061 anaerobic respiration	6.43091	0	0	0	0	0	0	0	0	0	0	0
GO:0009306 protein secretion	2.5814	0	0	0	0	3.84054	0	0	0	0	0	0
GO:0009606 tropism	0	0	0	3.04293	0	0	0	0	0	0	0	3.36117
GO:0046506 sulfolipid biosynthetic process	0	0	0	0	0	0	0	0	0	0	0	6.40285
GO:0010243 response to organonitrogen compound	2.8265	0	0	0	0	0	3.57472	0	0	0	0	0
GO:0090447 glycerol-3-phosphate 2-O-acyltransferase activity	0	0	0	0	0	0	6.39703	0	0	0	0	0
GO:0004566 beta-glucuronidase activity	0	0	6.39028	0	0	0	0	0	0	0	0	0
GO:0052542 defense response by callose deposition	0	0	0	0	0	0	0	0	0	6.37765	0	0
GO:0070403 NAD+ binding	0	0	0	0	0	0	3.34497	0	0	0	0	3.02529
GO:0080086 stamen filament development	0	0	0	0	0	0	0	0	6.36426	0	0	0
GO:0042910 xenobiotic transmembrane transporter activity	0	0	0	0	0	6.3601	0	0	0	0	0	0
GO:0016791 phosphatase activity	0	0	0	0	0	0	2.90353	0	0	0	0	3.43107
GO:0051753 mannan synthase activity	0	0	0	0	0	2.46401	0	0	3.84608	0	0	0
GO:0006516 glycoprotein catabolic process	0	0	0	0	0	0	0	0	0	0	0	6.30605
GO:0048281 inflorescence morphogenesis	0	0	0	0	0	0	0	0	0	0	0	6.30244
GO:1901653 cellular response to peptide	0	0	0	6.29013	0	0	0	0	0	0	0	0
GO:0017157 regulation of exocytosis	0	0	6.28687	0	0	0	0	0	0	0	0	0
GO:0004089 carbonate dehydratase activity	0	0	0	0	0	0	0	6.28153	0	0	0	0
GO:0009956 radial pattern formation	0	0	0	0	0	0	0	0	0	0	0	6.27419
GO:0002238 response to molecule of fungal origin	0	6.27059	0	0	0	0	0	0	0	0	0	0
GO:2001295 malonyl-CoA biosynthetic process	0	0	0	0	0	0	0	0	0	0	6.25229	0
GO:0050302 indole-3-acetaldehyde oxidase activity	0	0	0	6.2421	0	0	0	0	0	0	0	0
GO:0030174 regulation of DNA-templated DNA replication initiation	0	0	0	0	0	0	0	0	0	0	6.24056	0
GO:0031262 Ndc80 complex	0	0	0	0	0	0	0	0	0	0	6.24056	0
GO:0006096 glycolytic process	0	0	0	0	0	0	0	0	0	6.2377	0	0
GO:0009538 photosystem I reaction center	0	0	0	0	0	0	0	0	0	0	0	6.23634
GO:0017148 negative regulation of translation	0	0	0	6.23599	0	0	0	0	0	0	0	0
GO:0022626 cytosolic ribosome	0	0	0	0	0	0	0	0	0	6.23574	0	0
GO:0003684 damaged DNA binding	3.15378	0	0	0	0	0	0	0	0	0	3.07854	0
GO:0010358 leaf shaping	0	0	0	0	0	0	0	0	0	0	0	6.23223
GO:0005811 lipid droplet	0	0	0	3.06738	3.14739	0	0	0	0	0	0	0
GO:0030015 CCR4-NOT core complex	0	0	0	0	0	0	0	0	6.20865	0	0	0
GO:0005227 calcium-activated cation channel activity	0	0	0	0	0	0	3.2603	0	0	0	0	2.94261
GO:0006829 zinc ion transport	0	0	0	0	6.20188	0	0	0	0	0	0	0
GO:0008219 cell death	0	0	0	0	0	6.18707	0	0	0	0	0	0
GO:0009740 gibberellic acid mediated signaling pathway	0	0	0	0	0	0	6.18628	0	0	0	0	0
GO:0090575 RNA polymerase II transcription regulator complex	0	0	0	0	0	0	3.36672	0	0	0	2.81656	0
GO:0009736 cytokinin-activated signaling pathway	0	0	0	0	2.15048	0	2.02519	2.00616	0	0	0	0
GO:0071472 cellular response to salt stress	0	2.40445	0	3.77417	0	0	0	0	0	0	0	0
GO:0010424 DNA methylation on cytosine within a CG sequence	0	0	0	0	0	0	0	0	0	0	6.15427	0
GO:0070646 protein modification by small protein removal	6.15298	0	0	0	0	0	0	0	0	0	0	0
GO:0006561 proline biosynthetic process	0	0	0	0	0	6.15037	0	0	0	0	0	0
GO:0006284 base-excision repair	0	0	2.79632	0	3.3366	0	0	0	0	0	0	0
GO:0016881 acid-amino acid ligase activity	0	0	0	0	0	0	0	0	6.12917	0	0	0
GO:0034389 lipid droplet organization	0	0	0	0	6.10945	0	0	0	0	0	0	0
GO:0005513 detection of calcium ion	0	0	0	6.10882	0	0	0	0	0	0	0	0
GO:0009585 red, far-red light phototransduction	0	0	0	0	0	0	0	0	6.10633	0	0	0
GO:0010244 response to low fluence blue light stimulus by blue low-fluence system	0	0	0	0	6.09299	0	0	0	0	0	0	0
GO:0042162 telomeric DNA binding	0	0	0	0	3.50815	0	0	0	0	0	2.58122	0
GO:0043086 negative regulation of catalytic activity	0	0	0	3.45259	2.63344	0	0	0	0	0	0	0
GO:0140547 acquisition of seed longevity	0	0	0	0	0	0	0	0	0	0	0	6.08422
GO:0006000 fructose metabolic process	0	0	0	0	0	0	0	6.08154	0	0	0	0
GO:0035435 phosphate ion transmembrane transport	0	0	0	0	0	0	0	0	6.05628	0	0	0
GO:0008239 dipeptidyl-peptidase activity	0	0	0	6.051	0	0	0	0	0	0	0	0
GO:0006598 polyamine catabolic process	0	0	0	0	0	0	0	0	0	0	0	6.03715
GO:0046577 long-chain-alcohol oxidase activity	0	0	6.02765	0	0	0	0	0	0	0	0	0
GO:0050829 defense response to Gram-negative bacterium	0	5.99933	0	0	0	0	0	0	0	0	0	0
GO:0005452 solute:inorganic anion antiporter activity	0	0	0	5.99441	0	0	0	0	0	0	0	0
GO:0015729 oxaloacetate transport	0	0	0	0	0	0	0	0	5.98556	0	0	0
GO:0010264 myo-inositol hexakisphosphate biosynthetic process	0	0	0	0	0	0	0	0	5.98556	0	0	0
GO:0015131 oxaloacetate transmembrane transporter activity	0	0	0	0	0	0	0	0	5.98556	0	0	0
GO:0031110 regulation of microtubule polymerization or depolymerization	0	0	0	0	0	0	0	0	0	0	5.95114	0
GO:0016818 hydrolase activity, acting on acid anhydrides, in phosphorus-containing anhydrides	0	0	0	0	0	0	0	0	0	0	0	5.94682
GO:0061630 ubiquitin protein ligase activity	3.61646	2.32697	0	0	0	0	0	0	0	0	0	0
GO:0005179 hormone activity	0	0	2.87208	0	0	0	0	0	0	0	0	3.06785
GO:0000281 mitotic cytokinesis	0	0	0	0	0	0	0	0	0	0	5.93621	0
GO:0006261 DNA-templated DNA replication	0	0	0	0	0	0	0	0	0	0	5.92051	0
GO:0010197 polar nucleus fusion	5.91744	0	0	0	0	0	0	0	0	0	0	0
GO:0051903 S-(hydroxymethyl)glutathione dehydrogenase activity	0	0	5.91586	0	0	0	0	0	0	0	0	0
GO:0004024 alcohol dehydrogenase activity, zinc-dependent	0	0	5.91586	0	0	0	0	0	0	0	0	0
GO:0030497 fatty acid elongation	0	0	0	0	0	0	0	0	0	0	5.91081	0
GO:0030259 lipid glycosylation	0	0	0	0	5.91037	0	0	0	0	0	0	0
GO:0040007 growth	0	0	0	0	0	0	0	0	5.90944	0	0	0
GO:0005215 transporter activity	0	0	0	0	5.89417	0	0	0	0	0	0	0
GO:0005667 transcription regulator complex	0	0	0	0	0	0	0	0	0	0	5.89226	0
GO:0008198 ferrous iron binding	5.89144	0	0	0	0	0	0	0	0	0	0	0
GO:0050897 cobalt ion binding	2.34789	0	0	0	0	3.53987	0	0	0	0	0	0
GO:0009228 thiamine biosynthetic process	0	0	0	0	0	0	0	0	0	0	0	5.87066
GO:0048480 stigma development	0	0	0	0	0	0	0	0	5.85012	0	0	0
GO:0046294 formaldehyde catabolic process	0	0	5.83996	0	0	0	0	0	0	0	0	0
GO:0005768 endosome	0	0	0	0	0	0	0	0	5.8306	0	0	0
GO:0009094 L-phenylalanine biosynthetic process	0	0	0	0	0	0	5.82527	0	0	0	0	0
GO:0050826 response to freezing	2.31806	0	0	0	3.50272	0	0	0	0	0	0	0
GO:0009624 response to nematode	0	0	0	0	0	3.49214	2.32539	0	0	0	0	0
GO:0000725 recombinational repair	5.81683	0	0	0	0	0	0	0	0	0	0	0
GO:0010208 pollen wall assembly	3.73129	0	0	0	0	0	0	0	0	0	0	2.08188
GO:0010023 proanthocyanidin biosynthetic process	0	0	0	0	0	0	0	0	0	0	5.80956	0
GO:0042440 pigment metabolic process	5.79711	0	0	0	0	0	0	0	0	0	0	0
GO:0071949 FAD binding	0	0	0	3.73252	0	2.06436	0	0	0	0	0	0
GO:0003841 1-acylglycerol-3-phosphate O-acyltransferase activity	5.78538	0	0	0	0	0	0	0	0	0	0	0
GO:0080181 lateral root branching	5.76741	0	0	0	0	0	0	0	0	0	0	0
GO:0009861 jasmonic acid and ethylene-dependent systemic resistance	0	0	0	5.76544	0	0	0	0	0	0	0	0
GO:0043130 ubiquitin binding	0	2.07771	0	0	3.68597	0	0	0	0	0	0	0
GO:0048468 cell development	0	0	0	0	0	5.76012	0	0	0	0	0	0
GO:0009738 abscisic acid-activated signaling pathway	0	3.25815	0	0	0	0	0	0	2.50102	0	0	0
GO:0008195 phosphatidate phosphatase activity	0	0	0	0	0	0	5.75868	0	0	0	0	0
GO:0010483 pollen tube reception	0	0	0	0	5.75802	0	0	0	0	0	0	0
GO:0002679 respiratory burst involved in defense response	0	0	0	0	0	0	0	0	5.7534	0	0	0
GO:0009658 chloroplast organization	0	0	0	0	0	0	0	0	0	0	0	5.75118
GO:0009532 plastid stroma	5.73624	0	0	0	0	0	0	0	0	0	0	0
GO:0005543 phospholipid binding	0	2.87375	2.86146	0	0	0	0	0	0	0	0	0
GO:0008948 oxaloacetate decarboxylase activity	0	0	0	0	0	0	5.72936	0	0	0	0	0
GO:0071916 dipeptide transmembrane transporter activity	0	0	0	0	5.72718	0	0	0	0	0	0	0
GO:0080171 lytic vacuole organization	0	0	5.71304	0	0	0	0	0	0	0	0	0
GO:0009090 homoserine biosynthetic process	0	0	0	0	0	0	0	0	0	0	5.69328	0
GO:0000076 DNA replication checkpoint signaling	0	0	0	0	0	0	0	0	0	0	5.68869	0
GO:0043153 entrainment of circadian clock by photoperiod	0	0	0	0	5.68691	0	0	0	0	0	0	0
GO:0009686 gibberellin biosynthetic process	0	0	0	0	0	2.63202	0	0	0	0	0	3.05479
GO:0003779 actin binding	0	0	0	0	0	0	0	0	0	0	0	5.68554
GO:0006857 oligopeptide transport	0	0	0	5.67827	0	0	0	0	0	0	0	0
GO:1902074 response to salt	3.66303	0	0	0	0	0	0	2.00565	0	0	0	0
GO:0106167 extracellular ATP signaling	0	0	0	0	0	0	0	0	5.66049	0	0	0
GO:0010087 phloem or xylem histogenesis	0	0	0	0	0	0	0	0	3.62637	0	0	2.02533
GO:0071555 cell wall organization	0	0	5.64755	0	0	0	0	0	0	0	0	0
GO:1902347 response to strigolactone	0	0	0	0	5.63421	0	0	0	0	0	0	0
GO:0030570 pectate lyase activity	0	0	0	0	0	0	0	0	0	0	0	5.62944
GO:0010039 response to iron ion	5.62909	0	0	0	0	0	0	0	0	0	0	0
GO:0009554 megasporogenesis	0	0	0	0	0	0	0	0	0	0	0	5.61974
GO:0009330 DNA topoisomerase type II (double strand cut, ATP-hydrolyzing) complex	0	0	0	0	0	0	0	0	0	0	5.61325	0
GO:0015616 DNA translocase activity	0	0	0	0	0	0	0	0	0	0	5.61325	0
GO:0000373 Group II intron splicing	0	0	0	0	0	0	0	0	0	0	5.60656	0
GO:0071423 malate transmembrane transport	0	0	0	0	0	0	0	0	5.60053	0	0	0
GO:0070182 DNA polymerase binding	0	0	0	0	0	0	0	0	0	0	5.57313	0
GO:0009294 DNA-mediated transformation	0	0	3.10911	0	0	0	0	0	0	0	2.44957	0
GO:0030014 CCR4-NOT complex	0	0	0	0	0	0	0	0	5.55762	0	0	0
GO:0070034 telomerase RNA binding	0	0	0	0	5.53224	0	0	0	0	0	0	0
GO:0004335 galactokinase activity	0	0	0	5.53207	0	0	0	0	0	0	0	0
GO:0009944 polarity specification of adaxial/abaxial axis	0	0	0	0	0	0	0	0	0	0	0	5.52844
GO:0006538 glutamate catabolic process	0	0	0	0	0	5.52798	0	0	0	0	0	0
GO:0008725 DNA-3-methyladenine glycosylase activity	0	0	5.52446	0	0	0	0	0	0	0	0	0
GO:0015140 malate transmembrane transporter activity	0	0	0	0	0	0	0	0	5.51338	0	0	0
GO:0048510 regulation of timing of transition from vegetative to reproductive phase	0	0	3.33979	0	0	0	0	0	0	0	0	2.16148
GO:0004617 phosphoglycerate dehydrogenase activity	0	0	0	5.48634	0	0	0	0	0	0	0	0
GO:0010118 stomatal movement	0	0	0	0	5.4806	0	0	0	0	0	0	0
GO:0031540 regulation of anthocyanin biosynthetic process	0	0	0	0	0	0	0	0	0	0	5.46391	0
GO:0006515 protein quality control for misfolded or incompletely synthesized proteins	0	0	0	0	0	0	0	0	0	0	5.45918	0
GO:0006816 calcium ion transport	0	0	0	0	0	5.44548	0	0	0	0	0	0
GO:0046208 spermine catabolic process	0	0	0	0	0	0	0	0	0	0	0	5.44114
GO:0048578 positive regulation of long-day photoperiodism, flowering	0	0	0	0	0	0	0	0	0	0	0	5.44114
GO:0046592 polyamine oxidase activity	0	0	0	0	0	0	0	0	0	0	0	5.44114
GO:0006656 phosphatidylcholine biosynthetic process	0	0	0	0	0	0	0	0	0	0	5.43878	0
GO:0004471 malate dehydrogenase (decarboxylating) (NAD+) activity	0	0	0	0	0	0	5.42736	0	0	0	0	0
GO:0009643 photosynthetic acclimation	0	0	0	0	0	0	0	0	0	0	5.42435	0
GO:0005777 peroxisome	0	0	0	2.02828	3.38165	0	0	0	0	0	0	0
GO:0043878 glyceraldehyde-3-phosphate dehydrogenase (NAD+) (non-phosphorylating) activity	0	5.40941	0	0	0	0	0	0	0	0	0	0
GO:0019901 protein kinase binding	0	0	0	0	0	0	0	0	0	0	0	5.40875
GO:0051171 regulation of nitrogen compound metabolic process	0	0	0	0	2.14955	3.25802	0	0	0	0	0	0
GO:0052594 aminoacetone:oxygen oxidoreductase(deaminating) activity	0	0	0	5.4071	0	0	0	0	0	0	0	0
GO:0052596 phenethylamine:oxygen oxidoreductase (deaminating) activity	0	0	0	5.4071	0	0	0	0	0	0	0	0
GO:0052593 tryptamine:oxygen oxidoreductase (deaminating) activity	0	0	0	5.4071	0	0	0	0	0	0	0	0
GO:0009628 response to abiotic stimulus	0	0	0	0	0	0	5.40508	0	0	0	0	0
GO:0010256 endomembrane system organization	0	0	0	0	0	0	0	0	0	5.40115	0	0
GO:0009073 aromatic amino acid family biosynthetic process	0	0	0	0	0	0	0	0	0	0	5.38992	0
GO:0008061 chitin binding	0	0	0	0	2.69672	2.69302	0	0	0	0	0	0
GO:0003849 3-deoxy-7-phosphoheptulonate synthase activity	0	0	0	0	0	0	0	0	0	0	5.38843	0
GO:0060776 simple leaf morphogenesis	0	0	0	0	0	5.38295	0	0	0	0	0	0
GO:0009574 preprophase band	0	0	0	0	0	0	0	0	0	0	5.37667	0
GO:0004560 alpha-L-fucosidase activity	0	0	0	0	0	0	0	0	0	0	0	5.37629
GO:0006995 cellular response to nitrogen starvation	2.735	0	0	2.6175	0	0	0	0	0	0	0	0
GO:0010255 glucose mediated signaling pathway	0	0	0	0	5.34079	0	0	0	0	0	0	0
GO:0046202 cyanide biosynthetic process	0	0	0	0	0	5.33655	0	0	0	0	0	0
GO:0003680 minor groove of adenine-thymine-rich DNA binding	5.33129	0	0	0	0	0	0	0	0	0	0	0
GO:0047274 galactinol-sucrose galactosyltransferase activity	0	0	0	0	0	0	5.32369	0	0	0	0	0
GO:0006164 purine nucleotide biosynthetic process	0	0	0	0	0	0	5.32369	0	0	0	0	0
GO:2000904 regulation of starch metabolic process	0	0	0	0	0	5.3232	0	0	0	0	0	0
GO:0015630 microtubule cytoskeleton	0	0	0	0	0	0	2.85025	0	0	0	0	2.47283
GO:0006351 DNA-templated transcription	0	0	0	0	2.16523	3.15623	0	0	0	0	0	0
GO:0042803 protein homodimerization activity	0	3.00655	0	0	0	0	0	0	2.29264	0	0	0
GO:0010112 regulation of systemic acquired resistance	0	0	0	0	0	0	0	0	5.29576	0	0	0
GO:0006790 sulfur compound metabolic process	0	0	0	0	0	5.27281	0	0	0	0	0	0
GO:0019288 isopentenyl diphosphate biosynthetic process, methylerythritol 4-phosphate pathway	0	0	0	0	0	0	0	5.26875	0	0	0	0
GO:0004072 aspartate kinase activity	0	0	0	0	0	0	0	0	0	0	5.24983	0
GO:0006542 glutamine biosynthetic process	0	0	0	0	0	0	0	0	0	0	5.24983	0
GO:0140359 ABC-type transporter activity	2.19877	0	0	0	0	0	0	3.04402	0	0	0	0
GO:1990837 sequence-specific double-stranded DNA binding	5.23734	0	0	0	0	0	0	0	0	0	0	0
GO:0006002 fructose 6-phosphate metabolic process	0	0	0	0	0	0	0	5.22826	0	0	0	0
GO:0030544 Hsp70 protein binding	5.21256	0	0	0	0	0	0	0	0	0	0	0
GO:0010271 regulation of chlorophyll catabolic process	0	0	0	0	5.20693	0	0	0	0	0	0	0
GO:0080022 primary root development	0	0	0	0	0	0	0	3.00336	0	0	0	2.19571
GO:0003886 DNA (cytosine-5-)-methyltransferase activity	0	0	0	0	0	0	0	0	0	0	5.19601	0
GO:0010928 regulation of auxin mediated signaling pathway	0	0	0	0	0	0	0	0	5.19524	0	0	0
GO:0000166 nucleotide binding	0	0	0	0	0	0	2.53189	0	0	0	2.64849	0
GO:0010228 vegetative to reproductive phase transition of meristem	5.17678	0	0	0	0	0	0	0	0	0	0	0
GO:0031425 chloroplast RNA processing	0	0	0	0	0	0	0	0	0	0	0	5.16957
GO:0052740 1-acyl-2-lysophosphatidylserine acylhydrolase activity	0	0	0	0	0	0	5.16825	0	0	0	0	0
GO:0052739 phosphatidylserine 1-acylhydrolase activity	0	0	0	0	0	0	5.16825	0	0	0	0	0
GO:0004629 phospholipase C activity	0	0	0	0	0	0	5.16018	0	0	0	0	0
GO:0000791 euchromatin	0	0	0	0	0	0	0	0	0	0	5.15918	0
GO:0005881 cytoplasmic microtubule	0	0	0	0	0	0	0	0	0	0	5.15626	0
GO:0010376 stomatal complex formation	0	0	0	0	0	0	0	0	0	0	5.1191	0
GO:0045926 negative regulation of growth	0	0	0	0	0	0	5.11028	0	0	0	0	0
GO:0005654 nucleoplasm	0	0	0	0	0	0	0	0	0	0	5.10026	0
GO:0006778 porphyrin-containing compound metabolic process	0	0	0	0	0	5.08926	0	0	0	0	0	0
GO:0010230 alternative respiration	5.08232	0	0	0	0	0	0	0	0	0	0	0
GO:0004366 glycerol-3-phosphate O-acyltransferase activity	0	0	0	0	0	0	5.06144	0	0	0	0	0
GO:0102420 sn-1-glycerol-3-phosphate C16:0-DCA-CoA acyl transferase activity	0	0	0	0	0	0	5.06144	0	0	0	0	0
GO:0071219 cellular response to molecule of bacterial origin	0	0	0	5.06013	0	0	0	0	0	0	0	0
GO:0009901 anther dehiscence	0	0	0	0	0	0	0	0	5.05145	0	0	0
GO:0005034 osmosensor activity	0	0	0	0	5.03979	0	0	0	0	0	0	0
GO:0055028 cortical microtubule	0	0	5.03464	0	0	0	0	0	0	0	0	0
GO:0004842 ubiquitin-protein transferase activity	2.35083	2.68299	0	0	0	0	0	0	0	0	0	0
GO:0016298 lipase activity	0	0	0	0	2.61736	0	0	2.41631	0	0	0	0
GO:0000287 magnesium ion binding	0	0	0	0	0	0	2.27985	0	0	0	2.74692	0
GO:0007129 homologous chromosome pairing at meiosis	0	0	0	0	0	0	0	0	0	0	5.0187	0
GO:0040014 regulation of multicellular organism growth	0	5.00767	0	0	0	0	0	0	0	0	0	0
GO:0005739 mitochondrion	2.40856	0	0	0	0	0	0	0	0	2.59051	0	0
GO:0009970 cellular response to sulfate starvation	4.98633	0	0	0	0	0	0	0	0	0	0	0
GO:0044272 sulfur compound biosynthetic process	0	0	0	2.76901	0	2.21344	0	0	0	0	0	0
GO:0004029 aldehyde dehydrogenase (NAD+) activity	0	4.9815	0	0	0	0	0	0	0	0	0	0
GO:0004739 pyruvate dehydrogenase (acetyl-transferring) activity	0	0	0	0	0	0	4.9668	0	0	0	0	0
GO:0004659 prenyltransferase activity	0	0	0	0	0	0	4.9668	0	0	0	0	0
GO:0046394 carboxylic acid biosynthetic process	2.32109	0	0	0	0	2.64341	0	0	0	0	0	0
GO:0015692 lead ion transport	4.93862	0	0	0	0	0	0	0	0	0	0	0
GO:0045333 cellular respiration	4.93621	0	0	0	0	0	0	0	0	0	0	0
GO:0036297 interstrand cross-link repair	0	0	0	0	0	0	0	0	0	0	2.35786	2.57762
GO:0048229 gametophyte development	0	0	0	0	0	0	0	0	0	0	4.93311	0
GO:0043068 positive regulation of programmed cell death	0	0	4.93256	0	0	0	0	0	0	0	0	0
GO:0009785 blue light signaling pathway	0	0	0	0	4.92971	0	0	0	0	0	0	0
GO:1900865 chloroplast RNA modification	0	0	0	0	0	0	0	0	0	0	0	4.92164
GO:0046470 phosphatidylcholine metabolic process	0	0	0	0	0	0	4.92093	0	0	0	0	0
GO:0008104 protein localization	2.84539	0	0	0	0	0	0	0	0	2.07071	0	0
GO:0010115 regulation of abscisic acid biosynthetic process	0	0	0	0	0	4.88929	0	0	0	0	0	0
GO:0008146 sulfotransferase activity	0	0	0	0	0	0	0	0	0	0	0	4.886
GO:0010051 xylem and phloem pattern formation	0	0	0	2.77212	0	0	0	0	0	0	0	2.11169
GO:0000162 tryptophan biosynthetic process	0	4.87975	0	0	0	0	0	0	0	0	0	0
GO:0035312 5'-3' DNA exonuclease activity	0	0	0	0	0	0	0	0	0	0	4.87821	0
GO:0046244 salicylic acid catabolic process	0	0	0	4.8727	0	0	0	0	0	0	0	0
GO:0070475 rRNA base methylation	0	0	4.85471	0	0	0	0	0	0	0	0	0
GO:0046593 mandelonitrile lyase activity	0	0	0	0	0	4.8426	0	0	0	0	0	0
GO:0080186 developmental vegetative growth	0	0	0	0	4.83771	0	0	0	0	0	0	0
GO:0048509 regulation of meristem development	0	0	0	0	4.83771	0	0	0	0	0	0	0
GO:0010116 positive regulation of abscisic acid biosynthetic process	0	0	4.82638	0	0	0	0	0	0	0	0	0
GO:0051321 meiotic cell cycle	0	0	0	0	0	0	0	0	0	0	2.7437	2.07858
GO:0010333 terpene synthase activity	0	0	0	0	0	0	4.8167	0	0	0	0	0
GO:0009504 cell plate	0	0	0	0	0	0	0	0	0	0	4.81138	0
GO:0004032 alditol:NADP+ 1-oxidoreductase activity	0	0	0	0	4.81008	0	0	0	0	0	0	0
GO:0033314 mitotic DNA replication checkpoint signaling	0	0	0	0	0	0	0	0	0	0	4.79794	0
GO:0010053 root epidermal cell differentiation	0	0	2.09307	0	0	0	2.69206	0	0	0	0	0
GO:0044271 cellular nitrogen compound biosynthetic process	0	0	0	0	0	2.07477	0	0	2.70226	0	0	0
GO:0010492 maintenance of shoot apical meristem identity	0	0	0	0	0	0	0	4.77621	0	0	0	0
GO:0010227 floral organ abscission	0	4.77251	0	0	0	0	0	0	0	0	0	0
GO:0070417 cellular response to cold	0	0	0	0	2.58511	0	2.18661	0	0	0	0	0
GO:0035861 site of double-strand break	0	0	0	0	0	0	0	0	0	0	4.766	0
GO:0051287 NAD binding	0	0	0	0	0	0	0	2.67871	0	0	2.08424	0
GO:0033612 receptor serine/threonine kinase binding	0	0	2.23837	0	0	0	0	0	0	0	0	2.50683
GO:0009969 xyloglucan biosynthetic process	0	0	0	0	0	0	4.71589	0	0	0	0	0
GO:0009853 photorespiration	0	0	0	0	0	0	0	4.70671	0	0	0	0
GO:0052544 defense response by callose deposition in cell wall	0	4.68419	0	0	0	0	0	0	0	0	0	0
GO:0032957 inositol trisphosphate metabolic process	0	0	0	0	0	0	0	0	4.67853	0	0	0
GO:0042644 chloroplast nucleoid	2.39869	0	0	0	0	0	0	0	0	0	2.2747	0
GO:0022625 cytosolic large ribosomal subunit	0	0	0	0	0	0	0	0	0	4.67267	0	0
GO:0009435 NAD biosynthetic process	4.67184	0	0	0	0	0	0	0	0	0	0	0
GO:0031930 mitochondria-nucleus signaling pathway	4.66727	0	0	0	0	0	0	0	0	0	0	0
GO:0008271 secondary active sulfate transmembrane transporter activity	0	0	4.66531	0	0	0	0	0	0	0	0	0
GO:0048544 recognition of pollen	0	4.66288	0	0	0	0	0	0	0	0	0	0
GO:0047714 galactolipase activity	0	0	0	0	0	0	4.62724	0	0	0	0	0
GO:0008324 monoatomic cation transmembrane transporter activity	0	0	0	0	4.62427	0	0	0	0	0	0	0
GO:0030628 pre-mRNA 3'-splice site binding	4.60435	0	0	0	0	0	0	0	0	0	0	0
GO:0008408 3'-5' exonuclease activity	0	0	0	0	0	0	0	0	4.53559	0	0	0
GO:0045727 positive regulation of translation	0	0	0	0	0	0	0	0	0	0	0	4.52436
GO:1902806 regulation of cell cycle G1/S phase transition	0	0	0	0	0	0	0	0	0	0	4.52174	0
GO:0048038 quinone binding	0	0	0	4.51282	0	0	0	0	0	0	0	0
GO:0048444 floral organ morphogenesis	0	0	0	0	4.50441	0	0	0	0	0	0	0
GO:0051015 actin filament binding	0	0	4.50408	0	0	0	0	0	0	0	0	0
GO:0015297 antiporter activity	0	0	0	0	0	4.50119	0	0	0	0	0	0
GO:0010073 meristem maintenance	0	0	2.03723	0	0	0	0	0	0	0	0	2.43572
GO:1901332 negative regulation of lateral root development	0	0	0	0	4.47292	0	0	0	0	0	0	0
GO:0004601 peroxidase activity	0	4.45332	0	0	0	0	0	0	0	0	0	0
GO:0030126 COPI vesicle coat	4.45027	0	0	0	0	0	0	0	0	0	0	0
GO:0009395 phospholipid catabolic process	0	0	0	0	0	0	4.45016	0	0	0	0	0
GO:0051592 response to calcium ion	0	0	0	4.44795	0	0	0	0	0	0	0	0
GO:0021700 developmental maturation	0	0	0	0	0	0	4.4332	0	0	0	0	0
GO:0031667 response to nutrient levels	0	0	0	4.43238	0	0	0	0	0	0	0	0
GO:0000775 chromosome, centromeric region	0	0	0	0	0	0	0	0	0	0	4.42398	0
GO:0050801 monoatomic ion homeostasis	0	0	0	4.42319	0	0	0	0	0	0	0	0
GO:0042343 indole glucosinolate metabolic process	0	0	0	0	0	0	0	0	4.42277	0	0	0
GO:1900457 regulation of brassinosteroid mediated signaling pathway	0	0	0	4.40993	0	0	0	0	0	0	0	0
GO:0008131 primary amine oxidase activity	0	0	0	4.39323	0	0	0	0	0	0	0	0
GO:0030170 pyridoxal phosphate binding	0	0	0	0	0	0	0	0	2.18429	0	2.2067	0
GO:0016102 diterpenoid biosynthetic process	0	0	0	0	0	0	4.38209	0	0	0	0	0
GO:0050688 regulation of defense response to virus	0	0	0	0	0	0	0	0	0	0	4.36964	0
GO:0000184 nuclear-transcribed mRNA catabolic process, nonsense-mediated decay	0	0	0	0	4.35127	0	0	0	0	0	0	0
GO:0005789 endoplasmic reticulum membrane	2.1856	2.11784	0	0	0	0	0	0	0	0	0	0
GO:0019722 calcium-mediated signaling	0	0	0	0	0	4.29343	0	0	0	0	0	0
GO:0080117 secondary growth	0	0	0	0	4.2929	0	0	0	0	0	0	0
GO:0008353 RNA polymerase II CTD heptapeptide repeat kinase activity	0	0	0	0	0	0	0	0	0	0	4.284	0
GO:0010025 wax biosynthetic process	0	2.22695	0	0	0	0	2.05048	0	0	0	0	0
GO:0006265 DNA topological change	0	0	0	0	0	0	0	0	0	0	4.27365	0
GO:0016614 oxidoreductase activity, acting on CH-OH group of donors	0	0	0	0	0	4.2602	0	0	0	0	0	0
GO:0080092 regulation of pollen tube growth	0	2.0848	0	0	0	0	0	2.16454	0	0	0	0
GO:0032876 negative regulation of DNA endoreduplication	0	0	0	0	0	0	0	0	0	0	4.23751	0
GO:0000271 polysaccharide biosynthetic process	0	0	0	0	2.15018	0	0	0	0	0	0	2.06479
GO:0015698 inorganic anion transport	0	0	0	0	0	4.20411	0	0	0	0	0	0
GO:0016024 CDP-diacylglycerol biosynthetic process	0	0	0	0	0	0	4.18389	0	0	0	0	0
GO:0051260 protein homooligomerization	0	0	0	0	0	4.17661	0	0	0	0	0	0
GO:1905421 regulation of plant organ morphogenesis	0	0	0	0	0	0	0	0	0	0	0	4.16709
GO:0019199 transmembrane receptor protein kinase activity	0	0	0	0	0	0	0	0	0	0	0	4.15115
GO:0007623 circadian rhythm	0	0	0	0	0	4.13173	0	0	0	0	0	0
GO:0010449 root meristem growth	0	0	4.12979	0	0	0	0	0	0	0	0	0
GO:0007231 osmosensory signaling pathway	0	0	0	0	0	0	4.12749	0	0	0	0	0
GO:2000037 regulation of stomatal complex patterning	0	0	0	0	0	0	0	0	0	0	4.11301	0
GO:0009855 determination of bilateral symmetry	0	0	0	4.10322	0	0	0	0	0	0	0	0
GO:0048358 mucilage pectin biosynthetic process	0	0	0	0	4.10022	0	0	0	0	0	0	0
GO:0009308 amine metabolic process	0	0	0	4.09964	0	0	0	0	0	0	0	0
GO:0009790 embryo development	0	0	0	0	0	0	0	0	0	0	4.09467	0
GO:0044030 regulation of DNA methylation	0	0	0	0	0	0	0	0	0	0	4.08563	0
GO:1902025 nitrate import	0	0	0	4.07335	0	0	0	0	0	0	0	0
GO:0004075 biotin carboxylase activity	0	0	0	0	0	0	0	0	0	0	4.07308	0
GO:0003918 DNA topoisomerase type II (double strand cut, ATP-hydrolyzing) activity	0	0	0	0	0	0	0	0	0	0	4.07308	0
GO:0009767 photosynthetic electron transport chain	0	0	0	0	0	0	0	0	0	0	4.07004	0
GO:0052726 inositol-1,3,4-trisphosphate 5-kinase activity	0	0	0	0	0	0	0	0	4.05126	0	0	0
GO:0047325 inositol tetrakisphosphate 1-kinase activity	0	0	0	0	0	0	0	0	4.05126	0	0	0
GO:0004445 inositol-polyphosphate 5-phosphatase activity	0	0	4.04661	0	0	0	0	0	0	0	0	0
GO:0043531 ADP binding	0	0	0	0	0	0	0	0	4.04449	0	0	0
GO:1990110 callus formation	0	0	0	0	0	0	0	0	4.03396	0	0	0
GO:0005516 calmodulin binding	0	4.02416	0	0	0	0	0	0	0	0	0	0
GO:0005615 extracellular space	0	0	0	0	0	4.01821	0	0	0	0	0	0
GO:0006486 protein glycosylation	0	0	4.00943	0	0	0	0	0	0	0	0	0
GO:2000023 regulation of lateral root development	0	0	0	3.9962	0	0	0	0	0	0	0	0
GO:0052747 sinapyl alcohol dehydrogenase activity	0	0	0	0	0	0	0	0	0	0	3.99539	0
GO:0051510 regulation of unidimensional cell growth	0	0	0	0	3.97995	0	0	0	0	0	0	0
GO:0051539 4 iron, 4 sulfur cluster binding	0	0	0	0	0	3.97318	0	0	0	0	0	0
GO:0015145 monosaccharide transmembrane transporter activity	0	0	0	0	0	3.97318	0	0	0	0	0	0
GO:0000932 P-body	0	0	0	0	0	0	0	0	3.97072	0	0	0
GO:0051026 chiasma assembly	0	0	0	0	0	0	0	0	0	0	3.97032	0
GO:0052725 inositol-1,3,4-trisphosphate 6-kinase activity	0	0	0	0	0	0	0	0	3.96409	0	0	0
GO:0048869 cellular developmental process	0	0	0	0	0	0	0	0	0	0	0	3.95751
GO:0009649 entrainment of circadian clock	3.95485	0	0	0	0	0	0	0	0	0	0	0
GO:0006499 N-terminal protein myristoylation	0	0	0	3.93925	0	0	0	0	0	0	0	0
GO:0010047 fruit dehiscence	0	0	0	0	0	3.9345	0	0	0	0	0	0
GO:0008356 asymmetric cell division	0	0	3.92446	0	0	0	0	0	0	0	0	0
GO:0022622 root system development	0	0	0	0	0	0	0	0	0	0	0	3.92212
GO:0009247 glycolipid biosynthetic process	0	0	0	0	0	0	0	0	0	0	0	3.92129
GO:0008970 phospholipase A1 activity	0	0	0	0	0	0	3.91252	0	0	0	0	0
GO:0009904 chloroplast accumulation movement	0	0	0	0	3.90161	0	0	0	0	0	0	0
GO:0019915 lipid storage	0	0	0	0	3.90101	0	0	0	0	0	0	0
GO:0009555 pollen development	0	0	0	0	0	0	0	0	0	0	3.89307	0
GO:0009088 threonine biosynthetic process	0	0	0	0	0	0	0	0	0	0	3.88398	0
GO:0070063 RNA polymerase binding	3.87351	0	0	0	0	0	0	0	0	0	0	0
GO:0030308 negative regulation of cell growth	0	3.86217	0	0	0	0	0	0	0	0	0	0
GO:0009682 induced systemic resistance	0	0	0	3.85104	0	0	0	0	0	0	0	0
GO:0047372 acylglycerol lipase activity	0	0	0	0	3.8286	0	0	0	0	0	0	0
GO:0051923 sulfation	0	0	0	0	0	0	0	0	0	0	0	3.82415
GO:0009793 embryo development ending in seed dormancy	0	0	0	0	0	0	0	0	0	0	3.82146	0
GO:0045551 cinnamyl-alcohol dehydrogenase activity	0	0	0	0	0	0	0	0	0	0	3.81287	0
GO:0033500 carbohydrate homeostasis	0	0	0	0	0	0	3.80504	0	0	0	0	0
GO:0007059 chromosome segregation	0	0	0	0	0	0	0	0	0	0	3.80487	0
GO:0001216 DNA-binding transcription activator activity	0	0	0	0	0	0	0	3.79873	0	0	0	0
GO:0007049 cell cycle	0	0	0	0	0	0	3.79641	0	0	0	0	0
GO:0009942 longitudinal axis specification	0	0	0	0	0	0	0	0	0	0	0	3.79275
GO:0034485 phosphatidylinositol-3,4,5-trisphosphate 5-phosphatase activity	0	0	3.78319	0	0	0	0	0	0	0	0	0
GO:1901615 organic hydroxy compound metabolic process	0	0	0	0	0	3.74891	0	0	0	0	0	0
GO:0016207 4-coumarate-CoA ligase activity	0	0	0	0	0	0	0	0	0	0	3.74413	0
GO:0019887 protein kinase regulator activity	0	0	0	0	3.73829	0	0	0	0	0	0	0
GO:0015114 phosphate ion transmembrane transporter activity	0	0	0	0	0	3.73267	0	0	0	0	0	0
GO:1901137 carbohydrate derivative biosynthetic process	0	0	0	0	0	3.72784	0	0	0	0	0	0
GO:0048768 root hair cell tip growth	0	3.72648	0	0	0	0	0	0	0	0	0	0
GO:0043481 anthocyanin accumulation in tissues in response to UV light	0	0	0	0	0	0	3.72511	0	0	0	0	0
GO:0004439 phosphatidylinositol-4,5-bisphosphate 5-phosphatase activity	0	0	3.72223	0	0	0	0	0	0	0	0	0
GO:0003916 DNA topoisomerase activity	0	0	0	0	0	0	0	0	0	0	3.7106	0
GO:0008654 phospholipid biosynthetic process	0	0	0	0	0	0	0	0	0	0	3.708	0
GO:0007098 centrosome cycle	0	0	0	0	0	0	0	0	0	0	0	3.70132
GO:0004721 phosphoprotein phosphatase activity	0	0	0	0	0	0	3.68486	0	0	0	0	0
GO:0043015 gamma-tubulin binding	0	0	0	0	0	0	0	0	0	0	3.6776	0
GO:0043067 regulation of programmed cell death	0	0	0	0	0	0	0	0	3.66004	0	0	0
GO:0009616 RNAi-mediated antiviral immune response	3.65392	0	0	0	0	0	0	0	0	0	0	0
GO:0080187 floral organ senescence	0	0	0	3.62351	0	0	0	0	0	0	0	0
GO:0070290 N-acylphosphatidylethanolamine-specific phospholipase D activity	0	0	0	0	0	0	3.62315	0	0	0	0	0
GO:0004630 phospholipase D activity	0	0	0	0	0	0	3.62315	0	0	0	0	0
GO:0016036 cellular response to phosphate starvation	0	0	0	0	3.61844	0	0	0	0	0	0	0
GO:0022603 regulation of anatomical structure morphogenesis	0	0	0	0	0	3.60558	0	0	0	0	0	0
GO:0005681 spliceosomal complex	3.60508	0	0	0	0	0	0	0	0	0	0	0
GO:0060586 multicellular organismal-level iron ion homeostasis	3.59198	0	0	0	0	0	0	0	0	0	0	0
GO:0048586 regulation of long-day photoperiodism, flowering	0	0	0	0	0	0	0	0	0	0	0	3.55748
GO:1901259 chloroplast rRNA processing	0	0	0	0	0	0	0	0	0	0	0	3.55323
GO:0001228 DNA-binding transcription activator activity, RNA polymerase II-specific	0	0	0	0	0	0	0	0	0	0	3.55276	0
GO:0004805 trehalose-phosphatase activity	0	0	0	0	0	0	0	0	0	0	3.55073	0
GO:0000155 phosphorelay sensor kinase activity	0	0	0	0	3.53579	0	0	0	0	0	0	0
GO:0006874 intracellular calcium ion homeostasis	3.52036	0	0	0	0	0	0	0	0	0	0	0
GO:0031410 cytoplasmic vesicle	0	0	0	0	0	0	0	0	0	0	0	3.49824
GO:0007267 cell-cell signaling	0	0	0	0	0	0	0	0	0	0	0	3.46612
GO:0040008 regulation of growth	0	0	0	0	0	0	0	0	0	0	0	3.46487
GO:0010223 secondary shoot formation	0	0	0	3.43826	0	0	0	0	0	0	0	0
GO:0043161 proteasome-mediated ubiquitin-dependent protein catabolic process	3.4244	0	0	0	0	0	0	0	0	0	0	0
GO:0000145 exocyst	0	0	0	0	0	0	0	0	3.42147	0	0	0
GO:0009910 negative regulation of flower development	3.40784	0	0	0	0	0	0	0	0	0	0	0
GO:0019953 sexual reproduction	0	3.40336	0	0	0	0	0	0	0	0	0	0
GO:0048446 petal morphogenesis	0	0	0	0	0	0	0	0	0	0	0	3.37195
GO:0009650 UV protection	3.3635	0	0	0	0	0	0	0	0	0	0	0
GO:0016829 lyase activity	0	0	3.36332	0	0	0	0	0	0	0	0	0
GO:0043069 negative regulation of programmed cell death	3.35571	0	0	0	0	0	0	0	0	0	0	0
GO:0005504 fatty acid binding	0	0	0	0	0	0	0	0	0	0	0	3.34681
GO:0016018 cyclosporin A binding	0	0	0	0	0	0	0	0	0	0	3.34635	0
GO:0045003 double-strand break repair via synthesis-dependent strand annealing	0	0	0	0	0	0	0	0	0	0	3.34635	0
GO:0004673 protein histidine kinase activity	0	0	0	0	3.3366	0	0	0	0	0	0	0
GO:0005884 actin filament	0	0	0	0	0	0	0	0	0	0	0	3.33622
GO:0010181 FMN binding	0	0	0	0	0	0	3.32213	0	0	0	0	0
GO:0036211 protein modification process	0	0	0	0	0	0	0	0	3.30385	0	0	0
GO:0030599 pectinesterase activity	0	0	0	0	0	0	3.2907	0	0	0	0	0
GO:0051781 positive regulation of cell division	0	0	0	0	0	0	0	0	0	0	0	3.27689
GO:0060560 developmental growth involved in morphogenesis	0	0	0	0	0	3.269	0	0	0	0	0	0
GO:0035194 regulatory ncRNA-mediated post-transcriptional gene silencing	3.26299	0	0	0	0	0	0	0	0	0	0	0
GO:0006086 acetyl-CoA biosynthetic process from pyruvate	0	0	0	0	0	0	3.2603	0	0	0	0	0
GO:0016070 RNA metabolic process	0	0	0	0	0	0	0	0	0	0	3.23847	0
GO:0018130 heterocycle biosynthetic process	0	0	0	0	0	3.23718	0	0	0	0	0	0
GO:0034976 response to endoplasmic reticulum stress	3.23613	0	0	0	0	0	0	0	0	0	0	0
GO:0042626 ATPase-coupled transmembrane transporter activity	0	0	0	0	0	0	0	3.23174	0	0	0	0
GO:0048193 Golgi vesicle transport	0	0	0	3.23091	0	0	0	0	0	0	0	0
GO:0090567 reproductive shoot system development	0	0	0	0	0	0	0	0	0	0	0	3.22514
GO:0051453 regulation of intracellular pH	0	0	0	3.20919	0	0	0	0	0	0	0	0
GO:0010167 response to nitrate	0	0	3.20714	0	0	0	0	0	0	0	0	0
GO:0010082 regulation of root meristem growth	0	0	3.18844	0	0	0	0	0	0	0	0	0
GO:0006289 nucleotide-excision repair	0	0	0	0	0	0	0	0	0	0	3.1745	0
GO:0009561 megagametogenesis	0	0	0	0	0	0	0	0	0	0	3.17142	0
GO:0047484 regulation of response to osmotic stress	0	0	0	3.16096	0	0	0	0	0	0	0	0
GO:0006108 malate metabolic process	0	0	0	0	0	0	3.15941	0	0	0	0	0
GO:0009072 aromatic amino acid metabolic process	0	0	0	0	3.15387	0	0	0	0	0	0	0
GO:0008094 ATP-dependent activity, acting on DNA	0	0	0	0	0	0	0	0	0	0	3.14425	0
GO:0009089 lysine biosynthetic process via diaminopimelate	0	0	0	0	0	0	0	0	0	0	3.13618	0
GO:0009056 catabolic process	0	0	0	0	0	0	0	0	3.13401	0	0	0
GO:0051302 regulation of cell division	0	0	0	0	0	0	0	0	0	0	0	3.1202
GO:0019538 protein metabolic process	0	0	0	0	0	0	0	0	0	0	0	3.10134
GO:0000038 very long-chain fatty acid metabolic process	3.06861	0	0	0	0	0	0	0	0	0	0	0
GO:0006303 double-strand break repair via nonhomologous end joining	3.06861	0	0	0	0	0	0	0	0	0	0	0
GO:0006820 monoatomic anion transport	0	0	0	3.05953	0	0	0	0	0	0	0	0
GO:0000902 cell morphogenesis	0	0	0	0	0	0	0	0	0	0	0	3.05409
GO:0006869 lipid transport	0	0	0	0	0	0	0	0	0	0	3.02682	0
GO:0010104 regulation of ethylene-activated signaling pathway	0	0	0	3.02681	0	0	0	0	0	0	0	0
GO:0012501 programmed cell death	0	0	0	0	3.01903	0	0	0	0	0	0	0
GO:0044283 small molecule biosynthetic process	0	0	0	0	0	0	0	0	0	0	0	3.01181
GO:0006402 mRNA catabolic process	0	0	0	0	0	3.00742	0	0	0	0	0	0
GO:1901371 regulation of leaf morphogenesis	0	0	0	0	3.00506	0	0	0	0	0	0	0
GO:0046910 pectinesterase inhibitor activity	0	0	0	0	0	0	3.00337	0	0	0	0	0
GO:0010162 seed dormancy process	3.00111	0	0	0	0	0	0	0	0	0	0	0
GO:0005689 U12-type spliceosomal complex	2.99544	0	0	0	0	0	0	0	0	0	0	0
GO:0003735 structural constituent of ribosome	0	0	0	0	0	0	0	0	0	2.97774	0	0
GO:0030145 manganese ion binding	0	0	2.97726	0	0	0	0	0	0	0	0	0
GO:0009898 cytoplasmic side of plasma membrane	2.97608	0	0	0	0	0	0	0	0	0	0	0
GO:0009645 response to low light intensity stimulus	0	0	0	0	2.97478	0	0	0	0	0	0	0
GO:0010440 stomatal lineage progression	0	0	0	0	0	0	0	0	0	0	2.94687	0
GO:0046283 anthocyanin-containing compound metabolic process	0	0	0	0	0	0	0	0	0	0	0	2.93585
GO:0048878 chemical homeostasis	0	0	0	0	0	0	2.91676	0	0	0	0	0
GO:0048825 cotyledon development	0	0	0	0	0	0	0	0	0	0	2.91398	0
GO:0009451 RNA modification	0	0	0	0	0	0	0	0	0	0	0	2.90964
GO:0006887 exocytosis	0	0	0	0	0	0	0	0	2.90258	0	0	0
GO:0042393 histone binding	0	0	0	0	0	0	0	0	0	0	2.89199	0
GO:0015035 protein-disulfide reductase activity	0	0	0	0	0	0	0	0	0	0	0	2.86347
GO:0005315 inorganic phosphate transmembrane transporter activity	0	0	0	0	0	2.85466	0	0	0	0	0	0
GO:1990641 response to iron ion starvation	0	0	0	2.8516	0	0	0	0	0	0	0	0
GO:0090404 pollen tube tip	2.85058	0	0	0	0	0	0	0	0	0	0	0
GO:0001708 cell fate specification	0	0	2.84666	0	0	0	0	0	0	0	0	0
GO:0046527 glucosyltransferase activity	0	0	0	0	2.83044	0	0	0	0	0	0	0
GO:0009694 jasmonic acid metabolic process	0	0	0	0	0	0	0	0	0	0	0	2.82514
GO:0015986 proton motive force-driven ATP synthesis	0	0	0	0	0	0	2.81868	0	0	0	0	0
GO:0000712 resolution of meiotic recombination intermediates	0	0	0	0	0	0	0	0	0	0	2.81656	0
GO:0030003 intracellular monoatomic cation homeostasis	0	0	0	0	0	0	2.78622	0	0	0	0	0
GO:0005875 microtubule associated complex	0	0	0	0	0	0	0	0	0	0	2.78375	0
GO:0005096 GTPase activator activity	0	2.74731	0	0	0	0	0	0	0	0	0	0
GO:0031507 heterochromatin formation	0	0	0	0	0	0	0	0	0	0	2.74602	0
GO:0048366 leaf development	0	0	0	0	0	0	0	0	0	0	2.74429	0
GO:0005546 phosphatidylinositol-4,5-bisphosphate binding	0	0	0	0	0	2.72473	0	0	0	0	0	0
GO:0003727 single-stranded RNA binding	2.69883	0	0	0	0	0	0	0	0	0	0	0
GO:0006890 retrograde vesicle-mediated transport, Golgi to endoplasmic reticulum	2.69883	0	0	0	0	0	0	0	0	0	0	0
GO:0010088 phloem development	0	0	0	2.69875	0	0	0	0	0	0	0	0
GO:0008285 negative regulation of cell population proliferation	0	0	0	0	0	0	0	0	0	0	2.68329	0
GO:0008757 S-adenosylmethionine-dependent methyltransferase activity	0	0	0	0	0	2.65893	0	0	0	0	0	0
GO:0034654 nucleobase-containing compound biosynthetic process	0	0	0	0	0	2.65207	0	0	0	0	0	0
GO:1900055 regulation of leaf senescence	0	0	0	0	0	0	2.64243	0	0	0	0	0
GO:1901617 organic hydroxy compound biosynthetic process	0	0	0	0	0	0	0	0	0	0	0	2.62782
GO:0045036 protein targeting to chloroplast	2.61852	0	0	0	0	0	0	0	0	0	0	0
GO:1990841 promoter-specific chromatin binding	0	0	0	0	0	0	2.5885	0	0	0	0	0
GO:0005635 nuclear envelope	0	0	0	0	0	0	0	0	0	0	2.58318	0
GO:0010196 nonphotochemical quenching	0	0	0	0	0	0	0	0	0	0	2.58122	0
GO:0051119 sugar transmembrane transporter activity	0	0	0	2.5682	0	0	0	0	0	0	0	0
GO:0072330 monocarboxylic acid biosynthetic process	0	0	0	0	0	0	0	0	0	0	0	2.56039
GO:0005575 cellular_component	0	0	0	0	0	2.53796	0	0	0	0	0	0
GO:0005622 intracellular anatomical structure	2.53513	0	0	0	0	0	0	0	0	0	0	0
GO:0004386 helicase activity	2.52638	0	0	0	0	0	0	0	0	0	0	0
GO:1900056 negative regulation of leaf senescence	0	0	0	2.52619	0	0	0	0	0	0	0	0
GO:0019684 photosynthesis, light reaction	0	0	0	2.52619	0	0	0	0	0	0	0	0
GO:0006891 intra-Golgi vesicle-mediated transport	2.51608	0	0	0	0	0	0	0	0	0	0	0
GO:0006511 ubiquitin-dependent protein catabolic process	0	2.51573	0	0	0	0	0	0	0	0	0	0
GO:0098771 inorganic ion homeostasis	0	0	0	0	0	0	0	2.48935	0	0	0	0
GO:0009908 flower development	0	0	0	0	0	0	0	0	0	0	0	2.48644
GO:0042545 cell wall modification	0	0	0	0	0	0	2.4674	0	0	0	0	0
GO:0005774 vacuolar membrane	0	0	0	0	0	2.44539	0	0	0	0	0	0
GO:0046856 phosphatidylinositol dephosphorylation	0	0	2.4381	0	0	0	0	0	0	0	0	0
GO:2000012 regulation of auxin polar transport	0	0	0	0	0	0	0	0	0	0	0	2.40546
GO:0008284 positive regulation of cell population proliferation	0	0	0	0	2.40308	0	0	0	0	0	0	0
GO:0010078 maintenance of root meristem identity	0	0	2.40221	0	0	0	0	0	0	0	0	0
GO:0005198 structural molecule activity	2.39662	0	0	0	0	0	0	0	0	0	0	0
GO:0009812 flavonoid metabolic process	0	0	0	0	0	0	0	0	2.3925	0	0	0
GO:0004176 ATP-dependent peptidase activity	0	0	0	0	0	0	0	0	0	0	2.36617	0
GO:0003713 transcription coactivator activity	2.36468	0	0	0	0	0	0	0	0	0	0	0
GO:0010072 primary shoot apical meristem specification	0	0	0	0	0	0	0	0	0	0	2.3559	0
GO:2001070 starch binding	0	0	0	0	0	0	0	0	0	0	0	2.35502
GO:0009749 response to glucose	0	2.35244	0	0	0	0	0	0	0	0	0	0
GO:0005992 trehalose biosynthetic process	0	0	0	0	0	0	0	0	0	0	2.34185	0
GO:0072593 reactive oxygen species metabolic process	0	0	0	2.33811	0	0	0	0	0	0	0	0
GO:0019252 starch biosynthetic process	0	0	0	0	0	0	0	2.33462	0	0	0	0
GO:0004252 serine-type endopeptidase activity	0	0	0	0	0	2.33224	0	0	0	0	0	0
GO:0009958 positive gravitropism	0	0	2.31315	0	0	0	0	0	0	0	0	0
GO:0010026 trichome differentiation	0	0	0	0	0	0	0	0	0	0	0	2.31135
GO:0010005 cortical microtubule, transverse to long axis	0	0	0	0	0	0	0	0	0	0	0	2.304
GO:0043412 macromolecule modification	0	0	0	0	0	0	0	2.30117	0	0	0	0
GO:0048532 anatomical structure arrangement	0	0	0	0	0	0	0	0	0	0	2.28116	0
GO:0019898 extrinsic component of membrane	0	0	0	0	0	0	0	0	0	0	0	2.28066
GO:0048571 long-day photoperiodism	0	0	0	0	0	0	0	0	0	0	2.27933	0
GO:0008483 transaminase activity	2.25943	0	0	0	0	0	0	0	0	0	0	0
GO:0031326 regulation of cellular biosynthetic process	0	0	0	2.24942	0	0	0	0	0	0	0	0
GO:0000049 tRNA binding	0	0	0	0	2.21661	0	0	0	0	0	0	0
GO:1900425 negative regulation of defense response to bacterium	0	0	0	0	0	0	2.21565	0	0	0	0	0
GO:0006396 RNA processing	2.20822	0	0	0	0	0	0	0	0	0	0	0
GO:0004197 cysteine-type endopeptidase activity	0	0	0	2.19827	0	0	0	0	0	0	0	0
GO:0010315 auxin export across the plasma membrane	0	0	0	0	0	0	0	0	0	0	2.18986	0
GO:0048364 root development	0	0	2.18672	0	0	0	0	0	0	0	0	0
GO:0030234 enzyme regulator activity	2.17629	0	0	0	0	0	0	0	0	0	0	0
GO:0009922 fatty acid elongase activity	0	0	0	0	0	0	0	0	0	0	0	2.1696
GO:0009932 cell tip growth	0	0	0	0	0	0	0	0	0	0	2.16422	0
GO:0043622 cortical microtubule organization	0	0	0	0	0	0	0	2.15655	0	0	0	0
GO:0005776 autophagosome	2.15332	0	0	0	0	0	0	0	0	0	0	0
GO:0042752 regulation of circadian rhythm	2.15283	0	0	0	0	0	0	0	0	0	0	0
GO:0010588 cotyledon vascular tissue pattern formation	0	0	0	0	0	0	2.14879	0	0	0	0	0
GO:0048573 photoperiodism, flowering	0	2.14597	0	0	0	0	0	0	0	0	0	0
GO:0051641 cellular localization	0	2.1343	0	0	0	0	0	0	0	0	0	0
GO:0007015 actin filament organization	0	0	2.11795	0	0	0	0	0	0	0	0	0
GO:0071669 plant-type cell wall organization or biogenesis	0	0	0	0	0	0	0	0	0	0	0	2.11792
GO:0016020 membrane	0	0	0	0	0	0	0	2.10877	0	0	0	0
GO:0009631 cold acclimation	0	0	0	0	0	0	0	0	2.09717	0	0	0
GO:0045814 negative regulation of gene expression, epigenetic	0	0	0	0	0	0	0	0	0	0	2.09327	0
GO:0003824 catalytic activity	0	0	0	0	0	2.09116	0	0	0	0	0	0
GO:0003690 double-stranded DNA binding	0	0	0	0	0	2.08978	0	0	0	0	0	0
GO:0004499 N,N-dimethylaniline monooxygenase activity	0	0	0	0	0	0	0	0	0	0	0	2.05771
GO:0005741 mitochondrial outer membrane	0	0	0	0	0	0	0	2.05495	0	0	0	0
GO:0004175 endopeptidase activity	0	0	0	2.04432	0	0	0	0	0	0	0	0
GO:0005686 U2 snRNP	2.04329	0	0	0	0	0	0	0	0	0	0	0
GO:0005802 trans-Golgi network	0	0	0	0	0	0	0	0	2.04251	0	0	0
GO:0006897 endocytosis	0	0	0	0	0	0	0	2.03284	0	0	0	0
GO:0016607 nuclear speck	0	0	0	2.00283	0	0	0	0	0	0	0	0
GO:0023052 signaling	0	0	0	2.00033	0	0	0	0	0	0	0	0

## Sheet: B.enriched-matrix-GO-S
Table S2B. GO annotation enrichment analysis of DEGs in S var. from different clusters (matrix of -log10 pvalue)
GO annotation	cluster_1	cluster_2	cluster_3	cluster_4	cluster_5	cluster_6	cluster_7	cluster_8	cluster_9	cluster_10	cluster_11	cluster_12
GO:0009570 chloroplast stroma	0	0	0	0	0	10.3959	2.56267	0	0	238.274	11.802	0
GO:0009507 chloroplast	0	0	0	0	0	21.7723	0	0	0	227.484	0	8.27714
GO:0009941 chloroplast envelope	0	0	0	0	0	9.22898	0	0	0	227.685	10.8969	2.20838
GO:0009535 chloroplast thylakoid membrane	0	0	0	0	0	13.8606	0	3.57975	0	214.58	6.19601	0
GO:0009579 thylakoid	0	0	0	0	0	7.33412	3.95479	4.35606	0	197.523	13.7735	0
GO:0009534 chloroplast thylakoid	0	0	0	0	0	7.43871	0	7.0657	0	136.256	19.3725	0
GO:0071456 cellular response to hypoxia	9.54089	11.6409	27.3533	24.3107	54.9927	0	3.2577	0	7.48529	0	0	0
GO:0048046 apoplast	0	8.88026	0	2.47954	18.8034	9.7697	0	0	0	63.5372	0	6.22646
GO:0050832 defense response to fungus	4.72565	16.2696	40.8599	17.14	27.1149	0	0	0	0	0	0	0
GO:0006979 response to oxidative stress	8.2441	9.41625	31.9094	18.9747	28.9401	0	0	3.66721	4.3082	0	0	0
GO:0042742 defense response to bacterium	3.91152	13.7012	42.6701	19.9801	19.745	0	0	0	0	0	0	0
GO:0009611 response to wounding	10.1223	11.4388	30.4533	13.4997	21.849	0	2.39876	0	2.98222	0	0	6.42359
GO:0009414 response to water deprivation	9.96498	2.16338	12.8962	21.3691	18.5652	2.11246	2.14655	8.1977	6.91182	0	0	0
GO:0005874 microtubule	0	0	0	0	0	0	0	22.3483	8.27112	0	46.3845	2.29769
GO:0008017 microtubule binding	0	0	0	0	0	0	0	26.3987	2.77255	0	48.45	0
GO:0005576 extracellular region	2.55283	3.05135	2.82394	2.75423	22.8299	0	0	4.85659	3.33392	0	20.2757	14.7927
GO:0031347 regulation of defense response	0	10.4699	33.5906	13.7528	12.7147	0	0	0	0	0	0	2.89217
GO:0010319 stromule	0	0	0	0	0	4.76173	0	0	0	67.8973	0	0
GO:0010150 leaf senescence	4.96269	8.18289	18.3332	18.4126	22.6327	0	0	0	0	0	0	0
GO:0009737 response to abscisic acid	2.202	0	19.5651	13.5163	18.5681	0	2.26963	3.14493	12.3187	0	0	0
GO:0009059 macromolecule biosynthetic process	0	0	0	0	0	0	2.11133	3.67172	7.41305	10.7264	37.4629	7.06738
GO:0009409 response to cold	3.85222	0	0	0	0	3.03864	4.27012	7.92103	8.32739	27.0611	3.26254	9.94229
GO:0051301 cell division	0	0	0	0	0	0	3.49253	7.12635	10.9539	0	40.7466	3.33076
GO:0009416 response to light stimulus	0	0	0	2.14123	0	4.57683	0	2.99555	0	48.0677	0	5.49871
GO:0005886 plasma membrane	0	2.85136	6.26219	10.6757	17.18	4.21724	0	0	0	0	12.6755	7.47443
GO:0009505 plant-type cell wall	0	10.1155	4.33786	0	12.5801	0	0	2.01482	0	0	18.4004	12.7939
GO:0003700 DNA-binding transcription factor activity	3.312	6.24033	12.5441	13.9097	4.14622	0	12.4188	0	0	0	0	6.98113
GO:0030527 structural constituent of chromatin	0	0	0	0	0	0	0	0	0	0	59.3633	0
GO:0003729 mRNA binding	0	0	0	0	0	2.79113	0	0	0	54.1364	0	0
GO:0019219 regulation of nucleobase-containing compound metabolic process	0	0	0	0	0	0	0	7.40843	5.754	0	40.8419	2.39916
GO:0009753 response to jasmonic acid	3.9758	3.57585	15.5007	5.97399	14.0049	0	0	0	4.44475	0	0	6.33277
GO:0009751 response to salicylic acid	0	6.13491	15.8656	16.4873	14.5022	0	0	0	0	0	0	0
GO:0044271 cellular nitrogen compound biosynthetic process	0	0	0	0	0	0	0	0	0	48.0818	3.77278	0
GO:0009543 chloroplast thylakoid lumen	0	0	0	0	0	4.71965	0	0	0	45.1777	0	0
GO:0009651 response to salt stress	5.92391	0	12.2487	19.7969	7.96598	0	0	0	3.90243	0	0	0
GO:0019253 reductive pentose-phosphate cycle	0	0	0	0	0	0	0	0	0	49.7038	0	0
GO:0000910 cytokinesis	0	0	0	0	0	0	0	8.65285	4.44688	0	23.1692	12.8796
GO:1903046 meiotic cell cycle process	0	0	0	0	0	0	0	16.7254	7.61183	0	24.5846	0
GO:0009888 tissue development	0	0	0	0	0	0	0	8.84999	5.95945	0	26.7093	7.07616
GO:0020037 heme binding	2.36553	0	7.441	13.273	24.055	0	0	0	0	0	0	0
GO:0010035 response to inorganic substance	0	3.87668	19.5405	7.24041	11.9982	0	4.34601	0	0	0	0	0
GO:0042555 MCM complex	0	0	0	0	0	0	0	3.52515	42.8978	0	0	0
GO:0000727 double-strand break repair via break-induced replication	0	0	0	0	0	0	0	4.8865	38.2671	0	2.43479	0
GO:0006270 DNA replication initiation	0	0	0	0	0	0	0	4.59652	39.8089	0	0	0
GO:0001666 response to hypoxia	0	2.4075	13.46	12.3321	16.0126	0	0	0	0	0	0	0
GO:0000307 cyclin-dependent protein kinase holoenzyme complex	0	0	0	0	0	0	0	16.167	3.93968	0	21.7735	0
GO:0014070 response to organic cyclic compound	2.065	3.08513	23.0997	7.89287	3.49077	0	0	0	0	0	2.14547	0
GO:0006268 DNA unwinding involved in DNA replication	0	0	0	0	0	0	0	2.55143	39.0771	0	0	0
GO:0031977 thylakoid lumen	0	0	0	0	0	4.59797	0	0	0	36.5052	0	0
GO:0006970 response to osmotic stress	0	5.53992	14.8071	5.08447	9.67295	0	0	3.09588	2.21113	0	0	0
GO:0017116 single-stranded DNA helicase activity	0	0	0	0	0	0	0	3.25005	35.6568	0	0	0
GO:0000976 transcription cis-regulatory region binding	2.56339	3.18654	12.1701	7.65524	2.48722	0	4.90106	0	2.72241	0	0	2.81486
GO:0006412 translation	0	0	0	0	0	0	0	0	0	38.2644	0	0
GO:0006355 regulation of DNA-templated transcription	6.10712	3.80472	9.17533	5.94333	0	0	2.84118	2.32263	0	0	0	7.81986
GO:0009768 photosynthesis, light harvesting in photosystem I	0	0	0	0	0	0	0	21.8424	0	4.93727	10.8246	0
GO:0044248 cellular catabolic process	0	0	19.9789	12.159	4.72603	0	0	0	0	0	0	0
GO:0003777 microtubule motor activity	0	0	0	0	0	0	0	13.9948	0	0	22.8654	0
GO:0007018 microtubule-based movement	0	0	0	0	0	0	0	13.9948	0	0	22.8654	0
GO:0009625 response to insect	0	20.3638	8.95333	4.54752	0	0	0	0	0	0	0	2.94406
GO:0009813 flavonoid biosynthetic process	8.43423	0	0	8.48119	5.80137	0	0	2.81784	8.40065	0	2.76751	0
GO:0044772 mitotic cell cycle phase transition	0	0	0	0	0	0	0	18.6659	4.10834	0	13.5505	0
GO:0005876 spindle microtubule	0	0	0	0	0	0	0	21.58	0	3.76434	10.55	0
GO:0016168 chlorophyll binding	0	0	0	0	0	0	0	15.5319	0	10.8499	9.15603	0
GO:0003735 structural constituent of ribosome	0	0	0	0	0	0	0	0	0	35.4724	0	0
GO:0006260 DNA replication	0	0	0	0	0	0	0	0	19.6495	0	15.459	0
GO:0000278 mitotic cell cycle	0	0	0	0	0	0	0	2.77573	7.24043	0	24.6506	0
GO:0009809 lignin biosynthetic process	0	0	0	0	27.9705	0	0	0	4.02803	0	0	2.03547
GO:0009536 plastid	0	0	0	0	4.91514	0	0	0	0	26.7216	2.05813	0
GO:0009408 response to heat	4.81263	8.56553	3.40611	0	3.63087	2.84586	2.52899	0	7.74615	0	0	0
GO:0015979 photosynthesis	0	0	0	0	0	0	0	7.33947	0	21.6385	2.16774	2.2472
GO:0016538 cyclin-dependent protein serine/threonine kinase regulator activity	0	0	0	0	0	0	0	15.4536	3.12889	0	14.3999	0
GO:0009926 auxin polar transport	3.38822	0	0	18.5571	0	0	0	4.85081	5.88735	0	0	0
GO:0000079 regulation of cyclin-dependent protein serine/threonine kinase activity	0	0	0	0	0	0	0	17.0368	3.6079	0	11.9689	0
GO:0090307 mitotic spindle assembly	0	0	0	0	0	0	0	23.399	0	0	8.90665	0
GO:0009654 photosystem II oxygen evolving complex	0	0	0	0	0	0	0	0	0	31.9793	0	0
GO:0044255 cellular lipid metabolic process	0	3.27932	0	7.37951	2.02662	0	0	0	0	16.3241	2.84367	0
GO:0009524 phragmoplast	0	0	0	0	0	0	0	7.64071	3.9211	0	20.1942	0
GO:0005871 kinesin complex	0	0	0	0	0	0	0	14.8846	0	0	16.6936	0
GO:0009642 response to light intensity	0	0	5.05411	12.4316	6.44834	3.75835	0	3.87532	0	0	0	0
GO:0009617 response to bacterium	0	11.3126	4.99538	2.138	7.78859	0	0	0	0	0	0	5.30513
GO:0009773 photosynthetic electron transport in photosystem I	0	0	0	0	0	0	0	0	0	27.7962	3.68214	0
GO:0016788 hydrolase activity, acting on ester bonds	0	0	0	0	0	0	3.39889	5.65134	0	0	15.1087	7.24205
GO:1901430 positive regulation of syringal lignin biosynthetic process	0	0	0	7.03709	23.8048	0	0	0	0	0	0	0
GO:0030414 peptidase inhibitor activity	0	17.3569	4.99208	8.39886	0	0	0	0	0	0	0	0
GO:0009620 response to fungus	5.4727	3.03435	8.53007	4.05728	9.32784	0	0	0	0	0	0	0
GO:0000347 THO complex	0	0	0	0	0	0	0	0	30.3513	0	0	0
GO:0010466 negative regulation of peptidase activity	0	16.2442	5.21563	8.77771	0	0	0	0	0	0	0	0
GO:0010016 shoot system morphogenesis	0	0	0	0	0	0	0	5.9027	14.3538	0	9.6473	0
GO:0008266 poly(U) RNA binding	0	0	0	0	0	0	0	0	0	29.6201	0	0
GO:0002237 response to molecule of bacterial origin	0	4.5653	5.21701	11.8294	7.69422	0	0	0	0	0	0	0
GO:0032544 plastid translation	0	0	0	0	0	0	0	0	0	28.8173	0	0
GO:0005200 structural constituent of cytoskeleton	0	0	0	0	0	0	0	0	2.42477	0	25.6725	0
GO:0009314 response to radiation	0	0	0	0	0	0	0	7.49783	0	8.99076	11.5349	0
GO:1901565 organonitrogen compound catabolic process	0	0	10.6857	13.4878	3.60058	0	0	0	0	0	0	0
GO:0080043 quercetin 3-O-glucosyltransferase activity	0	3.12138	7.391	12.1591	5.03134	0	0	0	0	0	0	0
GO:0099503 secretory vesicle	0	5.0872	5.13704	0	9.05055	4.3494	0	0	0	0	0	4.03727
GO:0005829 cytosol	0	0	0	0	8.38886	4.55531	0	0	0	14.6804	0	0
GO:0000724 double-strand break repair via homologous recombination	0	0	0	0	0	0	0	2.19611	13.4734	0	11.7278	0
GO:0008610 lipid biosynthetic process	0	0	0	0	0	0	2.28899	2.74233	0	9.43636	9.26573	3.5488
GO:0010287 plastoglobule	0	0	0	0	0	0	0	3.77892	0	21.247	2.24308	0
GO:0005986 sucrose biosynthetic process	0	0	0	0	0	6.59564	0	0	4.27667	16.0023	0	0
GO:0009415 response to water	0	2.88728	7.12244	3.44044	13.3871	0	0	0	0	0	0	0
GO:0050829 defense response to Gram-negative bacterium	0	7.66029	4.63287	2.67237	3.61932	0	0	0	0	2.76413	2.99979	2.44388
GO:1901605 alpha-amino acid metabolic process	0	3.06181	6.76106	13.278	3.68737	0	0	0	0	0	0	0
GO:0000226 microtubule cytoskeleton organization	0	0	0	0	0	0	0	0	8.29719	0	15.2757	3.13676
GO:0042542 response to hydrogen peroxide	3.51654	5.80799	2.05078	3.72185	9.20936	0	0	0	2.39081	0	0	0
GO:0065003 protein-containing complex assembly	0	0	0	0	0	0	0	0	0	23.7722	2.73495	0
GO:0071407 cellular response to organic cyclic compound	0	0	6.04984	9.63424	10.8133	0	0	0	0	0	0	0
GO:0030388 fructose 1,6-bisphosphate metabolic process	0	0	0	0	3.72663	0	0	0	0	22.7393	0	0
GO:0009765 photosynthesis, light harvesting	0	0	0	0	0	0	0	15.644	0	6.88582	3.82424	0
GO:0010218 response to far red light	4.45937	0	12.1109	3.15094	0	0	0	2.11605	4.3544	0	0	0
GO:0042132 fructose 1,6-bisphosphate 1-phosphatase activity	0	0	0	0	0	0	0	0	0	25.9999	0	0
GO:0055062 phosphate ion homeostasis	0	9.63994	4.49504	3.09703	8.71644	0	0	0	0	0	0	0
GO:0006271 DNA strand elongation involved in DNA replication	0	0	0	0	0	0	0	0	25.8249	0	0	0
GO:0009627 systemic acquired resistance	0	0	5.71191	10.2214	9.45234	0	0	0	0	0	0	0
GO:0051259 protein complex oligomerization	5.90825	6.56064	0	2.8839	4.07259	0	0	0	5.61302	0	0	0
GO:0009834 plant-type secondary cell wall biogenesis	0	0	0	0	0	0	0	6.58217	15.1177	0	3.26566	0
GO:0003697 single-stranded DNA binding	0	0	0	0	0	0	0	0	24.8366	0	0	0
GO:0048446 petal morphogenesis	0	0	0	2.3342	0	0	0	0	3.61833	0	14.4014	4.45673
GO:0010089 xylem development	0	0	0	3.85649	11.6692	0	6.89236	0	2.36892	0	0	0
GO:0006094 gluconeogenesis	0	0	0	0	4.78629	0	0	0	0	19.8888	0	0
GO:0009832 plant-type cell wall biogenesis	0	0	0	0	0	0	3.63458	0	3.53803	0	14.1126	3.31646
GO:0006281 DNA repair	0	0	0	0	0	0	0	0	13.6496	0	10.8915	0
GO:0017096 acetylserotonin O-methyltransferase activity	0	0	0	0	24.5076	0	0	0	0	0	0	0
GO:0005813 centrosome	0	0	0	0	0	0	0	15.0627	2.68762	0	6.7511	0
GO:0005819 spindle	0	0	0	0	0	0	0	11.1207	5.17112	0	8.16512	0
GO:0051231 spindle elongation	0	0	0	0	0	0	0	14.0788	0	0	10.336	0
GO:0016491 oxidoreductase activity	0	3.63557	0	0	0	3.31672	0	0	0	2.01901	2.23095	13.1088
GO:0006598 polyamine catabolic process	0	11.0683	0	0	0	0	0	0	0	0	5.46091	7.65187
GO:0003678 DNA helicase activity	0	0	0	0	0	0	0	0	18.7869	0	5.36973	0
GO:0080044 quercetin 7-O-glucosyltransferase activity	0	2.95804	8.61397	8.37564	4.18798	0	0	0	0	0	0	0
GO:0006778 porphyrin-containing compound metabolic process	0	4.45408	0	0	0	0	0	0	0	19.5658	0	0
GO:0005506 iron ion binding	0	0	5.23113	7.95496	7.67563	0	3.11248	0	0	0	0	0
GO:0002229 defense response to oomycetes	4.54081	5.44545	3.11595	6.50918	4.12562	0	0	0	0	0	0	0
GO:0007017 microtubule-based process	0	0	0	0	0	0	0	0	4.90029	0	18.8217	0
GO:0003002 regionalization	0	0	0	0	0	0	0	5.74556	6.19121	7.21913	4.56244	0
GO:0000776 kinetochore	0	0	0	0	0	0	0	8.8462	2.98612	2.64499	9.186	0
GO:0010143 cutin biosynthetic process	0	0	0	0	0	0	0	2.46293	0	3.18566	6.17766	11.7922
GO:0009769 photosynthesis, light harvesting in photosystem II	0	0	0	0	0	0	0	23.5999	0	0	0	0
GO:0016210 naringenin-chalcone synthase activity	0	0	0	16.8157	6.58301	0	0	0	0	0	0	0
GO:0102128 chalcone synthase activity	0	0	0	16.8157	6.58301	0	0	0	0	0	0	0
GO:0009715 chalcone biosynthetic process	0	0	0	16.8157	6.58301	0	0	0	0	0	0	0
GO:0003677 DNA binding	2.96021	0	0	0	0	0	0	0	9.3786	0	10.7326	0
GO:2000070 regulation of response to water deprivation	0	5.83973	17.2082	0	0	0	0	0	0	0	0	0
GO:0046208 spermine catabolic process	0	10.2214	0	0	0	0	0	0	0	0	5.84616	6.93792
GO:0046592 polyamine oxidase activity	0	10.2214	0	0	0	0	0	0	0	0	5.84616	6.93792
GO:0032787 monocarboxylic acid metabolic process	0	0	8.31085	9.68672	4.9057	0	0	0	0	0	0	0
GO:0016301 kinase activity	0	0	2.44162	4.24542	4.25492	0	0	0	4.71246	0	4.33398	2.76621
GO:0046686 response to cadmium ion	0	0	9.0726	2.06212	8.61196	0	0	0	0	2.95903	0	0
GO:0030187 melatonin biosynthetic process	0	0	0	0	22.6917	0	0	0	0	0	0	0
GO:0010025 wax biosynthetic process	0	0	0	0	0	0	4.30658	6.04937	0	0	5.40465	6.8754
GO:0000793 condensed chromosome	0	0	0	0	0	0	0	7.38295	0	0	15.2236	0
GO:0043622 cortical microtubule organization	0	0	0	0	0	0	0	0	5.12652	0	9.19892	8.22615
GO:0009767 photosynthetic electron transport chain	0	0	0	0	0	0	0	0	0	22.5163	0	0
GO:0009741 response to brassinosteroid	2.76735	5.16693	6.91912	0	0	0	0	0	2.85644	0	4.7694	0
GO:1901149 salicylic acid binding	0	0	0	0	7.57913	0	0	0	0	14.8877	0	0
GO:0030639 polyketide biosynthetic process	0	0	0	16.129	6.24948	0	0	0	0	0	0	0
GO:0010114 response to red light	6.34136	0	12.6469	0	0	0	0	0	0	3.2729	0	0
GO:0046910 pectinesterase inhibitor activity	0	3.01143	2.83948	0	8.52285	0	0	0	0	0	0	7.74642
GO:0046244 salicylic acid catabolic process	7.64703	6.47156	0	2.66394	5.33284	0	0	0	0	0	0	0
GO:0009826 unidimensional cell growth	0	0	0	0	0	0	0	4.09474	0	0	15.6862	2.31537
GO:0006721 terpenoid metabolic process	0	0	0	0	0	9.90394	0	0	0	12.1821	0	0
GO:0010598 NAD(P)H dehydrogenase complex (plastoquinone)	0	0	0	0	0	10.533	0	0	0	11.4249	0	0
GO:0007076 mitotic chromosome condensation	0	0	0	0	0	0	0	0	0	0	21.6413	0
GO:0050278 sedoheptulose-bisphosphatase activity	0	0	0	0	0	0	0	0	0	21.5773	0	0
GO:0004857 enzyme inhibitor activity	0	2.3438	2.94305	0	8.01106	0	0	0	0	2.14591	0	6.12388
GO:0009958 positive gravitropism	0	0	0	0	0	0	0	5.08779	10.9773	0	5.35088	0
GO:0008171 O-methyltransferase activity	0	0	0	0	21.4098	0	0	0	0	0	0	0
GO:0045165 cell fate commitment	0	0	0	0	0	0	13.624	0	0	0	7.74569	0
GO:0009828 plant-type cell wall loosening	0	0	0	0	0	0	0	6.58892	3.59326	3.75552	7.37349	0
GO:0009538 photosystem I reaction center	0	0	0	0	0	0	0	0	0	11.493	9.79014	0
GO:0016759 cellulose synthase activity	0	0	0	0	6.95158	0	0	0	0	0	0	14.2014
GO:0010207 photosystem II assembly	0	0	0	0	0	0	0	0	0	21.111	0	0
GO:0007094 mitotic spindle assembly checkpoint signaling	0	0	0	0	0	0	0	7.47093	0	4.20434	9.39312	0
GO:0005880 nuclear microtubule	0	0	0	0	0	0	0	12.8561	0	0	8.06067	0
GO:0052894 norspermine:oxygen oxidoreductase activity	0	12.2066	0	0	0	0	0	0	0	0	0	8.61025
GO:0052895 N1-acetylspermine:oxygen oxidoreductase (N1-acetylspermidine-forming) activity	0	12.2066	0	0	0	0	0	0	0	0	0	8.61025
GO:0010120 camalexin biosynthetic process	0	6.42119	8.1475	6.16555	0	0	0	0	0	0	0	0
GO:0006949 syncytium formation	0	0	2.70848	0	0	0	0	2.75588	0	3.6023	11.6673	0
GO:0071472 cellular response to salt stress	0	0	9.50375	8.87112	0	0	0	0	2.17648	0	0	0
GO:0019438 aromatic compound biosynthetic process	0	0	4.73666	0	13.466	0	2.2522	0	0	0	0	0
GO:0045298 tubulin complex	0	0	0	0	0	0	0	0	0	0	20.4435	0
GO:0009506 plasmodesma	0	0	0	0	7.86425	0	0	0	0	0	7.30223	5.23349
GO:0005777 peroxisome	0	0	0	4.82626	7.75976	7.80763	0	0	0	0	0	0
GO:0043565 sequence-specific DNA binding	0	5.29102	5.66009	4.60863	0	0	2.43945	0	0	0	0	2.37619
GO:0004674 protein serine/threonine kinase activity	0	0	10.7335	7.48297	2.13832	0	0	0	0	0	0	0
GO:0032259 methylation	0	0	0	0	20.3238	0	0	0	0	0	0	0
GO:0042910 xenobiotic transmembrane transporter activity	0	0	0	6.45169	11.402	0	0	0	2.31964	0	0	0
GO:0048869 cellular developmental process	0	0	0	0	0	0	0	6.94053	2.76936	0	10.3011	0
GO:0009664 plant-type cell wall organization	0	0	0	0	0	0	0	3.06599	0	0	14.6815	2.22095
GO:0052901 spermine:oxygen oxidoreductase (spermidine-forming) activity	0	11.7332	0	0	0	0	0	0	0	0	0	8.2121
GO:0006952 defense response	0	3.43226	0	3.15854	10.4462	0	0	0	0	0	0	2.88402
GO:0005828 kinetochore microtubule	0	0	0	0	0	0	0	9.04128	0	5.19229	5.67609	0
GO:0046982 protein heterodimerization activity	0	0	0	0	0	0	0	0	0	0	19.7517	0
GO:0016705 oxidoreductase activity, acting on paired donors, with incorporation or reduction of molecular oxygen	0	0	5.6144	4.98756	9.13429	0	0	0	0	0	0	0
GO:0006633 fatty acid biosynthetic process	0	0	0	0	0	0	0	2.99348	3.01206	0	9.00951	4.6907
GO:0047100 glyceraldehyde-3-phosphate dehydrogenase (NADP+) (phosphorylating) activity	0	0	0	0	0	0	0	0	0	19.694	0	0
GO:0006629 lipid metabolic process	0	4.06368	3.09926	4.60403	0	2.29322	0	2.28265	3.27906	0	0	0
GO:0009266 response to temperature stimulus	0	0	6.47283	0	6.82609	0	0	2.06633	0	4.25207	0	0
GO:0022857 transmembrane transporter activity	0	0	0	7.77846	11.7766	0	0	0	0	0	0	0
GO:0009407 toxin catabolic process	0	0	2.09048	11.8809	5.58137	0	0	0	0	0	0	0
GO:0009658 chloroplast organization	0	0	0	0	0	2.8493	0	0	0	13.9937	0	2.68567
GO:0009695 jasmonic acid biosynthetic process	0	0	2.53366	6.55291	4.76902	0	0	0	0	0	0	5.66572
GO:2000022 regulation of jasmonic acid mediated signaling pathway	0	5.59535	5.85655	0	2.18691	0	0	3.46938	0	0	0	2.33213
GO:0019752 carboxylic acid metabolic process	0	2.37293	3.25729	4.26455	5.44541	0	0	0	0	0	4.04709	0
GO:0010369 chromocenter	0	0	0	0	0	0	0	3.30669	0	0	16.072	0
GO:0000785 chromatin	0	0	0	0	0	0	0	0	16.9021	0	2.4713	0
GO:0072686 mitotic spindle	0	0	0	0	0	0	0	10.5988	0	0	8.74787	0
GO:0009873 ethylene-activated signaling pathway	0	6.42011	10.4486	2.43536	0	0	0	0	0	0	0	0
GO:0000070 mitotic sister chromatid segregation	0	0	0	0	0	0	0	4.06186	0	0	15.1687	0
GO:0033993 response to lipid	0	0	5.45643	0	7.48781	0	3.10734	0	0	0	3.15422	0
GO:0031408 oxylipin biosynthetic process	0	0	2.32299	6.49131	3.13194	0	0	0	0	0	0	7.22624
GO:0005975 carbohydrate metabolic process	0	0	0	0	5.13976	0	0	3.95034	0	0	7.46099	2.48027
GO:0007052 mitotic spindle organization	0	0	0	0	0	0	0	8.72224	7.34665	0	2.90962	0
GO:0005515 protein binding	3.409	0	5.6459	0	0	0	3.34132	0	2.7631	0	3.76066	0
GO:0030599 pectinesterase activity	0	2.76212	0	0	6.44176	0	0	0	0	0	0	9.58505
GO:0009772 photosynthetic electron transport in photosystem II	0	0	0	0	0	0	0	0	0	18.5405	0	0
GO:0009629 response to gravity	0	0	0	13.509	4.96666	0	0	0	0	0	0	0
GO:0006325 chromatin organization	0	0	0	0	0	0	0	0	2.59081	0	15.8581	0
GO:0080170 hydrogen peroxide transmembrane transport	0	0	0	0	0	0	0	15.6154	0	0	2.78368	0
GO:0047274 galactinol-sucrose galactosyltransferase activity	0	0	0	9.56408	2.43301	0	0	0	6.33955	0	0	0
GO:0030744 luteolin O-methyltransferase activity	0	0	0	0	18.3293	0	0	0	0	0	0	0
GO:0047763 caffeate O-methyltransferase activity	0	0	0	0	18.3293	0	0	0	0	0	0	0
GO:0033799 myricetin 3'-O-methyltransferase activity	0	0	0	0	18.3293	0	0	0	0	0	0	0
GO:0102822 quercetin 3'-O-methyltransferase activity	0	0	0	0	18.3293	0	0	0	0	0	0	0
GO:0030755 quercetin 3-O-methyltransferase activity	0	0	0	0	18.3293	0	0	0	0	0	0	0
GO:0009705 plant-type vacuole membrane	2.80842	0	0	6.18595	9.33263	0	0	0	0	0	0	0
GO:0030036 actin cytoskeleton organization	0	0	0	0	0	0	0	0	0	0	16.0604	2.18896
GO:0010555 response to mannitol	0	0	0	0	18.233	0	0	0	0	0	0	0
GO:0009864 induced systemic resistance, jasmonic acid mediated signaling pathway	0	6.63265	4.91458	0	0	0	0	0	6.61061	0	0	0
GO:0009755 hormone-mediated signaling pathway	0	2.35011	7.60194	4.68738	3.42878	0	0	0	0	0	0	0
GO:0007275 multicellular organism development	4.97833	0	5.5717	4.48725	0	0	0	0	0	0	3.03007	0
GO:0045454 cell redox homeostasis	0	0	2.59381	2.46367	0	0	0	0	0	12.9945	0	0
GO:0005985 sucrose metabolic process	0	0	0	12.4705	2.35064	0	0	0	0	3.1946	0	0
GO:0080151 positive regulation of salicylic acid mediated signaling pathway	0	7.441	10.5582	0	0	0	0	0	0	0	0	0
GO:0051707 response to other organism	0	0	0	2.32145	2.66014	0	0	0	0	0	0	12.8959
GO:0042546 cell wall biogenesis	0	3.17567	3.86508	0	0	0	0	6.08554	2.62576	0	0	2.12462
GO:0002213 defense response to insect	0	5.94728	2.36635	2.99273	6.56905	0	0	0	0	0	0	0
GO:0006000 fructose metabolic process	0	0	0	0	0	0	0	0	2.52871	15.3369	0	0
GO:0016747 acyltransferase activity, transferring groups other than amino-acyl groups	3.5962	0	0	4.69762	2.41182	0	0	0	4.46946	0	0	2.65689
GO:0016614 oxidoreductase activity, acting on CH-OH group of donors	0	0	0	2.47849	6.74608	0	0	5.20777	0	0	3.3724	0
GO:1990961 xenobiotic detoxification by transmembrane export across the plasma membrane	0	0	0	5.14916	12.6519	0	0	0	0	0	0	0
GO:0015935 small ribosomal subunit	0	0	0	0	0	0	0	0	0	17.7958	0	0
GO:0004553 hydrolase activity, hydrolyzing O-glycosyl compounds	0	2.24359	8.30386	4.55699	2.68303	0	0	0	0	0	0	0
GO:0008379 thioredoxin peroxidase activity	0	0	0	0	0	0	0	0	0	17.7834	0	0
GO:0045156 electron transporter, transferring electrons within the cyclic electron transport pathway of photosynthesis activity	0	0	0	0	0	0	0	0	0	17.7834	0	0
GO:0022607 cellular component assembly	0	0	0	0	0	0	0	2.34586	3.09876	0	12.316	0
GO:0004748 ribonucleoside-diphosphate reductase activity, thioredoxin disulfide as acceptor	0	0	0	0	0	0	0	0	8.95965	0	8.78726	0
GO:0015995 chlorophyll biosynthetic process	0	0	0	0	0	0	0	2.27136	0	12.0414	3.35945	0
GO:0042428 serotonin metabolic process	0	0	0	0	17.6503	0	0	0	0	0	0	0
GO:0030247 polysaccharide binding	0	2.28955	8.71402	3.80593	2.79619	0	0	0	0	0	0	0
GO:0010068 protoderm histogenesis	0	0	0	0	0	0	0	0	0	0	17.5836	0
GO:0009744 response to sucrose	2.51312	2.88205	0	3.06713	5.20027	0	0	0	0	3.83116	0	0
GO:0051052 regulation of DNA metabolic process	0	0	0	0	0	0	0	0	0	0	17.4531	0
GO:0019684 photosynthesis, light reaction	0	0	0	0	0	0	0	0	0	12.2164	0	5.22335
GO:0045492 xylan biosynthetic process	0	0	0	0	0	0	0	4.48164	12.9229	0	0	0
GO:0001561 fatty acid alpha-oxidation	0	0	10.9222	6.46173	0	0	0	0	0	0	0	0
GO:0000325 plant-type vacuole	0	0	0	0	15.0447	2.30615	0	0	0	0	0	0
GO:0048827 phyllome development	0	0	0	0	0	0	0	5.49231	2.25666	4.82175	4.67659	0
GO:0009686 gibberellin biosynthetic process	0	0	2.21185	2.65631	5.13628	0	5.04474	0	2.15586	0	0	0
GO:0004568 chitinase activity	0	0	2.72812	5.75535	8.69922	0	0	0	0	0	0	0
GO:0000911 cytokinesis by cell plate formation	0	0	0	0	0	0	0	4.22592	4.69287	0	8.24452	0
GO:0009645 response to low light intensity stimulus	0	0	0	0	4.90979	0	0	2.798	0	0	9.44492	0
GO:0006468 protein phosphorylation	0	0	10.7083	3.48124	0	0	0	0	2.8532	0	0	0
GO:0016757 glycosyltransferase activity	0	0	2.29572	3.79356	3.07396	0	0	0	0	0	0	7.8469
GO:0016760 cellulose synthase (UDP-forming) activity	0	0	0	0	9.28674	0	0	0	0	0	0	7.68362
GO:0071695 anatomical structure maturation	0	2.59023	3.15907	2.44491	0	0	0	0	0	0	2.10989	6.60508
GO:0004364 glutathione transferase activity	0	0	0	9.71794	4.9279	0	0	0	0	0	2.20928	0
GO:0006310 DNA recombination	0	0	0	0	0	0	0	0	11.7245	0	5.09599	0
GO:0045892 negative regulation of DNA-templated transcription	4.89525	5.60063	6.28866	0	0	0	0	0	0	0	0	0
GO:0046203 spermidine catabolic process	0	10.0651	0	0	0	0	0	0	0	0	6.69033	0
GO:0000786 nucleosome	0	0	0	0	0	0	0	0	2.72666	0	13.9379	0
GO:0071453 cellular response to oxygen levels	0	0	7.25991	9.40137	0	0	0	0	0	0	0	0
GO:0035251 UDP-glucosyltransferase activity	0	0	3.29527	8.52177	4.82977	0	0	0	0	0	0	0
GO:0009624 response to nematode	3.29176	0	0	2.92568	8.18505	0	0	0	0	2.22435	0	0
GO:0051225 spindle assembly	0	0	0	0	0	0	0	4.74786	2.14617	0	9.68773	0
GO:0000796 condensin complex	0	0	0	0	0	0	0	0	0	0	16.4636	0
GO:0060236 regulation of mitotic spindle organization	0	0	0	0	0	0	0	10.6585	0	0	5.79986	0
GO:0050281 serine-glyoxylate transaminase activity	0	0	0	0	0	16.4416	0	0	0	0	0	0
GO:0004760 serine-pyruvate transaminase activity	0	0	0	0	0	16.4416	0	0	0	0	0	0
GO:0019265 glycine biosynthetic process, by transamination of glyoxylate	0	0	0	0	0	16.4416	0	0	0	0	0	0
GO:0010051 xylem and phloem pattern formation	0	0	0	0	0	0	12.2008	4.23356	0	0	0	0
GO:0042549 photosystem II stabilization	0	0	0	0	0	0	0	0	0	16.4316	0	0
GO:0048532 anatomical structure arrangement	0	0	0	0	0	0	0	3.35306	6.76774	0	6.26693	0
GO:0016616 oxidoreductase activity, acting on the CH-OH group of donors, NAD or NADP as acceptor	0	0	0	6.30538	5.57043	0	0	2.22486	2.26258	0	0	0
GO:0006833 water transport	0	0	0	0	0	0	0	8.85035	0	2.17156	5.3135	0
GO:0090575 RNA polymerase II transcription regulator complex	0	6.76872	2.8302	0	0	0	0	4.53911	0	0	2.17571	0
GO:0009639 response to red or far red light	5.48161	0	4.631	0	0	0	3.0291	0	3.13423	0	0	0
GO:0010447 response to acidic pH	0	0	7.97497	8.28465	0	0	0	0	0	0	0	0
GO:0008422 beta-glucosidase activity	0	0	0	3.63137	9.92868	0	0	0	0	0	0	2.69894
GO:0090333 regulation of stomatal closure	0	0	2.06845	0	11.6388	0	0	2.50986	0	0	0	0
GO:1902975 mitotic DNA replication initiation	0	0	0	0	0	0	0	0	16.1885	0	0	0
GO:2000143 negative regulation of DNA-templated transcription initiation	0	0	0	0	0	0	0	8.63916	7.49141	0	0	0
GO:0043138 3'-5' DNA helicase activity	0	0	0	0	0	0	0	0	12.7307	0	3.34458	0
GO:0016709 oxidoreductase activity, acting on paired donors, with incorporation or reduction of molecular oxygen, NAD(P)H as one donor, and incorporation of one atom of oxygen	3.47318	3.14291	2.38235	4.86925	2.187	0	0	0	0	0	0	0
GO:0015250 water channel activity	0	0	0	0	0	0	0	8.94507	0	2.43714	4.64606	0
GO:1901259 chloroplast rRNA processing	0	0	0	0	0	0	0	0	0	15.9778	0	0
GO:0015144 carbohydrate transmembrane transporter activity	0	2.18269	3.73004	6.10029	3.88918	0	0	0	0	0	0	0
GO:0043414 macromolecule methylation	0	0	0	0	0	0	0	0	0	0	15.8854	0
GO:0071554 cell wall organization or biogenesis	0	0	0	3.30697	3.66557	0	2.36185	0	0	0	6.53582	0
GO:0042545 cell wall modification	0	2.56288	0	0	4.26401	0	0	0	0	0	0	8.98858
GO:0008194 UDP-glycosyltransferase activity	0	0	0	9.6908	3.90586	0	0	0	0	2.18628	0	0
GO:0042440 pigment metabolic process	0	0	0	0	0	4.46304	0	0	0	11.289	0	0
GO:0016208 AMP binding	0	0	0	7.75709	4.02219	0	0	0	0	0	3.96466	0
GO:0016682 oxidoreductase activity, acting on diphenols and related substances as donors, oxygen as acceptor	0	0	3.65961	7.3387	4.71593	0	0	0	0	0	0	0
GO:0016762 xyloglucan:xyloglucosyl transferase activity	0	4.18839	11.5026	0	0	0	0	0	0	0	0	0
GO:0010431 seed maturation	0	0	3.85146	5.38335	6.41272	0	0	0	0	0	0	0
GO:0004022 alcohol dehydrogenase (NAD+) activity	0	0	0	8.37822	7.24726	0	0	0	0	0	0	0
GO:0031540 regulation of anthocyanin biosynthetic process	0	0	0	10.0172	5.52407	0	0	0	0	0	0	0
GO:0004310 farnesyl-diphosphate farnesyltransferase activity	0	0	15.5189	0	0	0	0	0	0	0	0	0
GO:0009094 L-phenylalanine biosynthetic process	0	0	0	0	4.11246	0	0	0	0	0	0	11.3857
GO:0004190 aspartic-type endopeptidase activity	0	0	4.75743	0	0	0	0	2.53994	3.12123	0	5.052	0
GO:0031537 regulation of anthocyanin metabolic process	0	0	0	0	15.4265	0	0	0	0	0	0	0
GO:0042430 indole-containing compound metabolic process	0	0	3.08729	8.20548	4.12795	0	0	0	0	0	0	0
GO:1901362 organic cyclic compound biosynthetic process	0	0	4.64	0	3.54548	0	2.38766	0	0	2.35577	0	2.48022
GO:0050661 NADP binding	0	0	0	0	6.52905	0	0	0	3.07642	5.76465	0	0
GO:0002239 response to oomycetes	0	0	4.10777	6.79051	4.43582	0	0	0	0	0	0	0
GO:1901657 glycosyl compound metabolic process	0	0	0	15.3256	0	0	0	0	0	0	0	0
GO:0003989 acetyl-CoA carboxylase activity	0	0	0	2.91902	0	0	0	0	3.5181	0	8.84128	0
GO:0016125 sterol metabolic process	0	0	4.07952	11.186	0	0	0	0	0	0	0	0
GO:0009738 abscisic acid-activated signaling pathway	2.87891	0	7.33467	2.07081	2.94236	0	0	0	0	0	0	0
GO:0047196 long-chain-alcohol O-fatty-acyltransferase activity	0	0	0	5.1973	0	0	0	4.78724	0	0	0	5.23965
GO:0102966 arachidoyl-CoA:1-dodecanol O-acyltransferase activity	0	0	0	5.1973	0	0	0	4.78724	0	0	0	5.23965
GO:0080046 quercetin 4'-O-glucosyltransferase activity	0	0	8.08393	3.0843	4.03608	0	0	0	0	0	0	0
GO:0004497 monooxygenase activity	0	0	6.43105	6.63069	2.12137	0	0	0	0	0	0	0
GO:0010073 meristem maintenance	0	0	0	0	0	0	3.75043	3.4296	2.96439	0	5.01768	0
GO:0008656 cysteine-type endopeptidase activator activity involved in apoptotic process	0	0	0	0	15.1356	0	0	0	0	0	0	0
GO:2001235 positive regulation of apoptotic signaling pathway	0	0	0	0	15.1356	0	0	0	0	0	0	0
GO:0010952 positive regulation of peptidase activity	0	0	0	0	15.1356	0	0	0	0	0	0	0
GO:0010027 thylakoid membrane organization	0	0	0	0	0	3.48333	0	0	0	11.5388	0	0
GO:0010119 regulation of stomatal movement	2.85952	0	0	0	2.57911	3.2053	0	0	3.02804	0	0	3.33803
GO:0015986 proton motive force-driven ATP synthesis	0	0	0	0	0	0	0	0	0	14.996	0	0
GO:0098542 defense response to other organism	0	2.04429	8.39834	0	4.52276	0	0	0	0	0	0	0
GO:0004365 glyceraldehyde-3-phosphate dehydrogenase (NAD+) (phosphorylating) activity	0	0	0	0	3.43989	0	0	0	0	11.493	0	0
GO:0019900 kinase binding	0	0	0	0	3.38836	0	3.49401	2.26247	5.76869	0	0	0
GO:1901135 carbohydrate derivative metabolic process	0	3.59523	2.81337	8.49095	0	0	0	0	0	0	0	0
GO:0009739 response to gibberellin	0	0	4.28303	0	0	0	0	0	0	0	4.136	6.45993
GO:0042026 protein refolding	0	4.34141	3.77098	0	0	0	0	0	0	6.6969	0	0
GO:0005618 cell wall	0	0	0	4.37048	0	0	0	0	0	0	10.4214	0
GO:0051082 unfolded protein binding	2.28325	4.09047	0	0	0	3.35079	0	0	0	5.04822	0	0
GO:0048589 developmental growth	0	0	2.49198	0	0	0	0	0	0	0	6.24603	6.02831
GO:0009833 plant-type primary cell wall biogenesis	0	0	0	0	7.19939	0	0	0	0	0	0	7.5643
GO:0006012 galactose metabolic process	0	0	0	2.19929	3.29284	0	0	0	9.23809	0	0	0
GO:0006749 glutathione metabolic process	0	0	0	8.32636	6.40306	0	0	0	0	0	0	0
GO:0046688 response to copper ion	0	0	9.86736	2.54212	0	0	0	0	0	2.30323	0	0
GO:0043436 oxoacid metabolic process	0	0	2.01642	3.10479	6.17364	0	0	3.4099	0	0	0	0
GO:0051233 spindle midzone	0	0	0	0	0	0	0	10.8217	0	0	3.84685	0
GO:0009759 indole glucosinolate biosynthetic process	0	6.13967	5.57847	0	2.90135	0	0	0	0	0	0	0
GO:0047216 inositol 3-alpha-galactosyltransferase activity	0	0	0	0	0	0	0	0	14.6154	0	0	0
GO:0009789 positive regulation of abscisic acid-activated signaling pathway	0	0	4.74391	2.85318	3.11686	0	0	0	0	0	0	3.88949
GO:0042644 chloroplast nucleoid	0	0	0	0	0	0	0	0	0	12.3066	0	2.28089
GO:0030427 site of polarized growth	0	0	0	0	0	0	0	0	6.99162	0	7.57806	0
GO:0070125 mitochondrial translational elongation	0	0	0	0	0	0	0	0	0	14.5054	0	0
GO:0010374 stomatal complex development	0	0	0	0	0	0	0	7.53153	0	0	6.88908	0
GO:0030246 carbohydrate binding	0	0	0	7.64388	2.32822	0	0	0	0	0	4.44361	0
GO:0004144 diacylglycerol O-acyltransferase activity	0	0	0	4.55009	0	0	0	5.13162	0	0	0	4.70044
GO:0008272 sulfate transport	0	0	0	0	0	0	0	5.74806	0	0	0	8.57596
GO:0090693 plant organ senescence	0	2.90333	2.98556	5.8696	2.52463	0	0	0	0	0	0	0
GO:0010330 cellulose synthase complex	0	0	0	0	0	0	0	0	0	0	2.6077	11.6748
GO:0045490 pectin catabolic process	0	0	0	0	3.22851	0	0	0	0	0	0	11.0091
GO:0006002 fructose 6-phosphate metabolic process	0	0	2.11886	0	0	0	0	0	0	12.0869	0	0
GO:0016126 sterol biosynthetic process	0	0	6.58716	0	0	0	0	0	0	0	7.61323	0
GO:0010540 basipetal auxin transport	0	0	0	0	0	0	0	7.74088	4.04262	0	2.39199	0
GO:1900457 regulation of brassinosteroid mediated signaling pathway	0	7.21252	6.86928	0	0	0	0	0	0	0	0	0
GO:0050801 monoatomic ion homeostasis	0	4.08054	0	0	9.95496	0	0	0	0	0	0	0
GO:0019676 ammonia assimilation cycle	0	0	0	0	0	0	0	0	0	14.0056	0	0
GO:0031668 cellular response to extracellular stimulus	0	11.5218	0	2.46841	0	0	0	0	0	0	0	0
GO:0010045 response to nickel cation	0	0	0	0	0	0	0	13.9505	0	0	0	0
GO:0042973 glucan endo-1,3-beta-D-glucosidase activity	0	0	0	0	0	0	0	3.76245	0	0	7.63821	2.54188
GO:0006950 response to stress	6.19273	0	0	0	7.71099	0	0	0	0	0	0	0
GO:0016157 sucrose synthase activity	0	0	0	2.72076	3.01176	8.11412	0	0	0	0	0	0
GO:0009966 regulation of signal transduction	0	3.38496	4.93574	0	5.48273	0	0	0	0	0	0	0
GO:0009733 response to auxin	2.12057	0	2.47044	0	2.62081	0	0	2.00635	4.57808	0	0	0
GO:0051753 mannan synthase activity	0	0	0	0	9.2861	0	0	4.46754	0	0	0	0
GO:0038023 signaling receptor activity	3.34198	0	8.35532	2.01369	0	0	0	0	0	0	0	0
GO:0032956 regulation of actin cytoskeleton organization	0	0	0	0	0	0	0	0	4.50008	0	9.21084	0
GO:0044283 small molecule biosynthetic process	0	0	0	0	0	3.36628	0	0	0	10.3438	0	0
GO:0004033 aldo-keto reductase (NADP) activity	0	0	0	0	13.6936	0	0	0	0	0	0	0
GO:0016629 12-oxophytodienoate reductase activity	0	0	0	7.73437	5.94027	0	0	0	0	0	0	0
GO:0007623 circadian rhythm	2.69518	0	0	0	8.70236	0	2.26663	0	0	0	0	0
GO:0019901 protein kinase binding	0	0	0	0	0	0	0	2.65287	4.52184	0	6.43484	0
GO:0048609 multicellular organismal reproductive process	0	0	0	0	0	0	0	3.37174	0	0	10.2283	0
GO:0051555 flavonol biosynthetic process	0	0	0	0	10.3219	0	0	0	3.26549	0	0	0
GO:0010271 regulation of chlorophyll catabolic process	0	7.35883	0	6.21377	0	0	0	0	0	0	0	0
GO:0048468 cell development	0	9.19806	4.35542	0	0	0	0	0	0	0	0	0
GO:0008374 O-acyltransferase activity	0	0	0	6.07987	0	0	0	4.20479	0	0	0	3.24717
GO:0005662 DNA replication factor A complex	0	0	0	0	0	0	0	0	13.4913	0	0	0
GO:0006096 glycolytic process	0	0	4.5017	0	8.98885	0	0	0	0	0	0	0
GO:0090691 formation of plant organ boundary	0	0	0	0	0	0	0	8.3267	5.12544	0	0	0
GO:0045893 positive regulation of DNA-templated transcription	0	5.24158	0	4.41324	3.75516	0	0	0	0	0	0	0
GO:0042744 hydrogen peroxide catabolic process	0	0	4.96493	0	2.43305	0	0	0	0	6.00712	0	0
GO:0010014 meristem initiation	0	0	0	0	0	0	0	0	7.72979	0	5.58839	0
GO:0050821 protein stabilization	5.1251	2.87825	0	0	0	0	0	0	0	5.31397	0	0
GO:0010325 raffinose family oligosaccharide biosynthetic process	0	0	5.7065	0	0	0	0	0	7.585	0	0	0
GO:0019761 glucosinolate biosynthetic process	0	5.49995	2.7333	0	5.04879	0	0	0	0	0	0	0
GO:0033836 flavonol 7-O-beta-glucosyltransferase activity	0	0	6.97555	2.96785	3.29912	0	0	0	0	0	0	0
GO:0048646 anatomical structure formation involved in morphogenesis	0	0	0	0	0	0	0	6.18918	2.72729	0	2.17643	2.11169
GO:0006527 arginine catabolic process	0	0	0	0	0	0	0	6.41639	0	0	0	6.78363
GO:0102360 daphnetin 3-O-glucosyltransferase activity	0	0	3.86941	3.45562	2.30526	0	0	0	0	0	0	3.53436
GO:0102425 myricetin 3-O-glucosyltransferase activity	0	0	3.86941	3.45562	2.30526	0	0	0	0	0	0	3.53436
GO:0016070 RNA metabolic process	0	0	0	0	0	0	0	3.00687	0	0	10.1382	0
GO:0004565 beta-galactosidase activity	0	0	0	3.82683	0	0	0	0	0	0	9.31816	0
GO:0004675 transmembrane receptor protein serine/threonine kinase activity	0	0	0	4.854	3.39019	0	0	0	0	0	0	4.82979
GO:0007346 regulation of mitotic cell cycle	0	0	3.8605	0	0	0	0	3.91865	0	0	5.24235	0
GO:0061770 translation elongation factor binding	0	0	0	0	0	0	0	0	0	13.0118	0	0
GO:0019379 sulfate assimilation, phosphoadenylyl sulfate reduction by phosphoadenylyl-sulfate reductase (thioredoxin)	0	13	0	0	0	0	0	0	0	0	0	0
GO:0008863 formate dehydrogenase (NAD+) activity	0	0	0	13	0	0	0	0	0	0	0	0
GO:0009973 adenylyl-sulfate reductase activity	0	13	0	0	0	0	0	0	0	0	0	0
GO:0042398 cellular modified amino acid biosynthetic process	0	0	0	0	13	0	0	0	0	0	0	0
GO:0004357 glutamate-cysteine ligase activity	0	0	0	0	13	0	0	0	0	0	0	0
GO:0009700 indole phytoalexin biosynthetic process	0	0	0	0	13	0	0	0	0	0	0	0
GO:0004604 phosphoadenylyl-sulfate reductase (thioredoxin) activity	0	13	0	0	0	0	0	0	0	0	0	0
GO:0033741 adenylyl-sulfate reductase (glutathione) activity	0	13	0	0	0	0	0	0	0	0	0	0
GO:0051996 squalene synthase activity	0	0	13	0	0	0	0	0	0	0	0	0
GO:0007163 establishment or maintenance of cell polarity	0	0	0	0	0	0	0	0	4.97604	0	7.99638	0
GO:0042995 cell projection	0	0	0	0	0	0	0	0	4.97604	0	7.99638	0
GO:0010411 xyloglucan metabolic process	0	3.22338	9.74106	0	0	0	0	0	0	0	0	0
GO:0016717 oxidoreductase activity, acting on paired donors, with oxidation of a pair of donors resulting in the reduction of molecular oxygen to two molecules of water	0	0	0	0	0	0	0	0	4.70395	0	0	8.20443
GO:0010196 nonphotochemical quenching	0	0	0	0	0	0	0	2.64142	0	10.2095	0	0
GO:0032133 chromosome passenger complex	0	0	0	0	0	0	0	12.8421	0	0	0	0
GO:0019374 galactolipid metabolic process	0	0	0	0	0	0	0	0	0	0	0	12.7852
GO:0051211 anisotropic cell growth	0	0	0	0	0	0	0	0	2.92094	0	7.69028	2.17241
GO:0044183 protein folding chaperone	0	5.09994	2.77625	0	0	0	0	0	0	4.89993	0	0
GO:0007010 cytoskeleton organization	0	0	0	0	0	0	0	0	0	0	12.7722	0
GO:0010344 seed oilbody biogenesis	0	0	0	0	12.7612	0	0	0	0	0	0	0
GO:0000311 plastid large ribosomal subunit	0	0	0	0	0	0	0	0	0	12.7585	0	0
GO:0008810 cellulase activity	0	0	0	0	0	0	0	3.80894	0	2.61919	6.29765	0
GO:0005856 cytoskeleton	0	0	0	0	0	0	0	0	0	0	12.6965	0
GO:0009644 response to high light intensity	0	0	0	0	0	0	0	2.31993	0	5.75042	4.62308	0
GO:0033612 receptor serine/threonine kinase binding	0	3.45907	0	0	4.07341	0	0	0	2.19521	0	2.94344	0
GO:0051920 peroxiredoxin activity	0	0	0	0	0	0	0	0	0	12.6011	0	0
GO:0047893 flavonol 3-O-glucosyltransferase activity	0	0	3.71136	3.28765	2.16988	0	0	0	0	0	0	3.39538
GO:1900037 regulation of cellular response to hypoxia	0	0	5.55139	7.01173	0	0	0	0	0	0	0	0
GO:0042127 regulation of cell population proliferation	0	0	0	0	0	0	0	5.52877	3.57788	0	0	3.44757
GO:0006766 vitamin metabolic process	0	0	12.552	0	0	0	0	0	0	0	0	0
GO:0007112 male meiosis cytokinesis	0	0	0	0	0	0	0	6.3	0	0	6.24031	0
GO:0009556 microsporogenesis	0	0	0	0	0	0	0	2.41314	3.5651	0	6.52125	0
GO:0016787 hydrolase activity	0	0	0	0	3.43917	6.26731	0	0	0	0	0	2.76933
GO:0046983 protein dimerization activity	0	4.30517	0	2.1296	3.65237	0	2.38697	0	0	0	0	0
GO:0010181 FMN binding	0	0	0	5.9005	3.22601	0	0	0	0	3.34111	0	0
GO:0034059 response to anoxia	0	0	0	6.52984	5.91525	0	0	0	0	0	0	0
GO:0046521 sphingoid catabolic process	0	0	0	0	12.4221	0	0	0	0	0	0	0
GO:0102672 fatty acid alpha-oxygenase activity	0	0	0	0	12.4221	0	0	0	0	0	0	0
GO:0071949 FAD binding	0	2.37299	0	4.95085	5.09199	0	0	0	0	0	0	0
GO:0030865 cortical cytoskeleton organization	0	0	0	0	0	0	0	0	3.80656	0	8.60539	0
GO:0046202 cyanide biosynthetic process	0	0	0	3.45505	8.94016	0	0	0	0	0	0	0
GO:0003796 lysozyme activity	0	0	0	4.04492	8.31772	0	0	0	0	0	0	0
GO:0006334 nucleosome assembly	0	0	0	0	0	0	0	0	2.08889	0	10.2647	0
GO:0048527 lateral root development	0	2.12037	0	7.56183	0	0	0	2.66927	0	0	0	0
GO:0030170 pyridoxal phosphate binding	0	0	0	0	5.73451	6.55909	0	0	0	0	0	0
GO:0052692 raffinose alpha-galactosidase activity	0	0	0	12.2877	0	0	0	0	0	0	0	0
GO:0034484 raffinose catabolic process	0	0	0	12.2877	0	0	0	0	0	0	0	0
GO:0010053 root epidermal cell differentiation	0	2.54638	4.44437	0	0	0	0	0	0	0	5.29143	0
GO:0006722 triterpenoid metabolic process	0	0	3.72513	8.53357	0	0	0	0	0	0	0	0
GO:0042651 thylakoid membrane	0	0	0	0	0	0	0	5.25911	0	6.97883	0	0
GO:0009862 systemic acquired resistance, salicylic acid mediated signaling pathway	0	4.93366	4.90567	2.35192	0	0	0	0	0	0	0	0
GO:0042659 regulation of cell fate specification	0	7.46533	0	0	4.71565	0	0	0	0	0	0	0
GO:0071258 cellular response to gravity	0	0	0	0	0	0	0	0	0	0	12.164	0
GO:0052716 hydroquinone:oxygen oxidoreductase activity	0	0	0	0	0	0	0	5.24421	6.89707	0	0	0
GO:0009853 photorespiration	0	0	0	0	0	7.86718	0	0	0	4.26833	0	0
GO:0080051 cutin transport	0	0	0	0	0	0	0	0	0	0	3.78393	8.33421
GO:0033011 perinuclear theca	0	0	0	0	0	0	0	0	0	0	0	12.0734
GO:0009790 embryo development	0	0	0	0	0	0	0	0	8.04696	0	4.00558	0
GO:0051315 attachment of mitotic spindle microtubules to kinetochore	0	0	0	0	0	0	0	6.36325	0	0	5.67609	0
GO:0005740 mitochondrial envelope	0	0	0	0	12.0158	0	0	0	0	0	0	0
GO:0006754 ATP biosynthetic process	0	0	0	0	0	0	0	0	0	12.0108	0	0
GO:0017077 oxidative phosphorylation uncoupler activity	0	0	0	0	0	0	0	0	0	5.8312	0	6.1267
GO:0015840 urea transport	0	0	0	0	0	0	0	8.0359	0	0	3.91173	0
GO:0043621 protein self-association	3.24273	6.56616	2.13569	0	0	0	0	0	0	0	0	0
GO:0019898 extrinsic component of membrane	0	0	0	0	0	0	0	0	0	11.9443	0	0
GO:0005102 signaling receptor binding	0	0	0	0	0	0	0	0	0	0	11.8859	0
GO:0080027 response to herbivore	0	3.01885	0	0	6.09106	0	0	0	0	2.76413	0	0
GO:0044550 secondary metabolite biosynthetic process	7.15714	0	2.33437	0	2.3784	0	0	0	0	0	0	0
GO:0009544 chloroplast ATP synthase complex	0	0	0	0	0	0	0	0	0	11.7994	0	0
GO:2000762 regulation of phenylpropanoid metabolic process	0	0	2.79493	0	5.00529	0	0	0	0	0	0	3.98998
GO:1901701 cellular response to oxygen-containing compound	2.17045	0	4.78977	4.81782	0	0	0	0	0	0	0	0
GO:0016049 cell growth	0	0	0	0	0	0	0	0	3.595	0	5.94244	2.22872
GO:0009547 plastid ribosome	0	0	0	0	0	0	0	0	0	11.7656	0	0
GO:0043562 cellular response to nitrogen levels	0	0	0	5.81049	5.95427	0	0	0	0	0	0	0
GO:0047484 regulation of response to osmotic stress	0	6.73117	5.0161	0	0	0	0	0	0	0	0	0
GO:0045338 farnesyl diphosphate metabolic process	0	0	11.7414	0	0	0	0	0	0	0	0	0
GO:0007165 signal transduction	0	0	3.3875	2.10937	6.23323	0	0	0	0	0	0	0
GO:0051170 import into nucleus	11.7221	0	0	0	0	0	0	0	0	0	0	0
GO:0006082 organic acid metabolic process	2.74127	0	5.9994	0	2.96143	0	0	0	0	0	0	0
GO:1900057 positive regulation of leaf senescence	0	6.76872	0	4.89294	0	0	0	0	0	0	0	0
GO:0009317 acetyl-CoA carboxylase complex	0	0	0	0	0	0	0	0	0	0	11.661	0
GO:0009723 response to ethylene	0	2.44391	0	3.55056	5.65312	0	0	0	0	0	0	0
GO:0003855 3-dehydroquinate dehydratase activity	0	0	0	0	0	0	0	0	11.629	0	0	0
GO:0004764 shikimate 3-dehydrogenase (NADP+) activity	0	0	0	0	0	0	0	0	11.629	0	0	0
GO:0005694 chromosome	0	0	0	0	0	0	0	0	5.44227	0	6.18668	0
GO:0030570 pectate lyase activity	0	0	0	0	0	0	0	6.22209	0	0	2.06207	3.33844
GO:0009893 positive regulation of metabolic process	0	3.53979	2.90699	0	0	0	0	2.39044	0	0	0	2.77193
GO:0032465 regulation of cytokinesis	0	0	0	0	0	0	0	6.3	0	0	5.28292	0
GO:0019003 GDP binding	0	0	0	0	0	0	0	0	5.70778	0	5.84616	0
GO:0004672 protein kinase activity	0	0	2.20346	2.55404	0	0	0	0	3.40664	0	3.3765	0
GO:0010427 abscisic acid binding	0	0	11.5397	0	0	0	0	0	0	0	0	0
GO:2000031 regulation of salicylic acid mediated signaling pathway	0	5.29919	3.92609	0	0	0	0	2.31146	0	0	0	0
GO:0055085 transmembrane transport	0	0	0	5.30719	6.2067	0	0	0	0	0	0	0
GO:0080148 negative regulation of response to water deprivation	0	0	0	7.59422	3.91806	0	0	0	0	0	0	0
GO:0009517 PSII associated light-harvesting complex II	0	0	0	0	0	0	0	11.4951	0	0	0	0
GO:0001708 cell fate specification	0	0	0	0	0	0	11.4617	0	0	0	0	0
GO:2001295 malonyl-CoA biosynthetic process	0	0	0	3.29554	0	0	0	0	3.86365	0	4.24217	0
GO:0070181 small ribosomal subunit rRNA binding	0	0	0	0	0	0	0	0	0	11.3843	0	0
GO:0009934 regulation of meristem structural organization	0	0	0	0	0	5.4627	0	0	5.91967	0	0	0
GO:0019760 glucosinolate metabolic process	0	0	0	0	0	0	0	0	0	0	5.41948	5.95359
GO:0005245 voltage-gated calcium channel activity	0	0	0	0	11.3563	0	0	0	0	0	0	0
GO:0009863 salicylic acid mediated signaling pathway	3.22855	0	0	0	0	0	0	8.12477	0	0	0	0
GO:0042802 identical protein binding	0	0	3.16177	0	0	0	5.31038	0	0	0	2.86749	0
GO:0010224 response to UV-B	0	4.20375	2.5617	4.55726	0	0	0	0	0	0	0	0
GO:0006568 tryptophan metabolic process	0	0	2.36939	8.84818	0	0	0	0	0	0	0	0
GO:0010375 stomatal complex patterning	0	0	0	0	0	0	0	0	0	0	6.59113	4.61432
GO:0048444 floral organ morphogenesis	0	0	11.1833	0	0	0	0	0	0	0	0	0
GO:0046933 proton-transporting ATP synthase activity, rotational mechanism	0	0	0	0	0	0	0	0	0	11.1744	0	0
GO:0055028 cortical microtubule	0	0	0	0	0	0	0	0	0	0	8.61419	2.55501
GO:1901698 response to nitrogen compound	0	0	6.47057	0	4.69612	0	0	0	0	0	0	0
GO:0005525 GTP binding	0	0	0	0	0	0	0	0	0	0	11.1504	0
GO:0048507 meristem development	0	0	0	0	0	0	0	0	3.46819	0	7.67543	0
GO:0031262 Ndc80 complex	0	0	0	0	0	0	0	6.31142	0	0	4.79694	0
GO:0048354 mucilage biosynthetic process involved in seed coat development	0	0	2.05592	0	9.04192	0	0	0	0	0	0	0
GO:0004864 protein phosphatase inhibitor activity	0	0	11.0869	0	0	0	0	0	0	0	0	0
GO:1990748 cellular detoxification	0	0	0	11.0794	0	0	0	0	0	0	0	0
GO:0002221 pattern recognition receptor signaling pathway	0	0	0	3.20595	7.87088	0	0	0	0	0	0	0
GO:0080187 floral organ senescence	0	6.24466	4.82206	0	0	0	0	0	0	0	0	0
GO:0009699 phenylpropanoid biosynthetic process	0	4.95203	0	2.71874	3.39068	0	0	0	0	0	0	0
GO:0047617 acyl-CoA hydrolase activity	0	0	0	0	0	0	0	0	0	0	0	11.0568
GO:0071310 cellular response to organic substance	0	0	3.38291	4.55332	3.1201	0	0	0	0	0	0	0
GO:0000981 DNA-binding transcription factor activity, RNA polymerase II-specific	0	0	0	0	0	0	11.053	0	0	0	0	0
GO:0102840 1-18:2-2-16:3-monogalactosyldiacylglycerol desaturase activity	0	0	0	0	0	0	0	0	0	0	0	11.0382
GO:0102835 1-18:2-2-16:0-monogalactosyldiacylglycerol desaturase activity	0	0	0	0	0	0	0	0	0	0	0	11.0382
GO:0102875 1-18:2-2-18:2-monogalactosyldiacylglycerol desaturase activity	0	0	0	0	0	0	0	0	0	0	0	11.0382
GO:0102837 1-18:2-2-16:1-monogalactosyldiacylglycerol desaturase activity	0	0	0	0	0	0	0	0	0	0	0	11.0382
GO:0102842 1-18:1-2-16:2-monogalactosyldiacylglycerol desaturase activity (SN2-16:3 forming)	0	0	0	0	0	0	0	0	0	0	0	11.0382
GO:0102839 1-18:2-2-16:2-monogalactosyldiacylglycerol desaturase activity	0	0	0	0	0	0	0	0	0	0	0	11.0382
GO:0102874 1-16:0-2-18:2-digalactosyldiacylglycerol desaturase activity	0	0	0	0	0	0	0	0	0	0	0	11.0382
GO:0102849 1-18:2-2-18:3-digalactosyldiacylglycerol desaturase activity	0	0	0	0	0	0	0	0	0	0	0	11.0382
GO:0102848 1-18:2-2-18:2-digalactosyldiacylglycerol desaturase activity	0	0	0	0	0	0	0	0	0	0	0	11.0382
GO:0009056 catabolic process	0	0	8.93826	0	2.09547	0	0	0	0	0	0	0
GO:0045727 positive regulation of translation	0	0	0	0	0	0	0	0	0	11.0198	0	0
GO:1905538 polysome binding	0	0	0	0	0	0	0	0	0	10.9746	0	0
GO:0009933 meristem structural organization	0	0	0	0	0	0	0	2.27911	6.59354	0	2.08832	0
GO:0071291 cellular response to selenium ion	0	0	0	0	10.9606	0	0	0	0	0	0	0
GO:0006351 DNA-templated transcription	0	0	2.0944	0	0	0	0	0	0	5.78249	0	3.06297
GO:0097305 response to alcohol	0	0	0	2.88164	5.97394	0	0	2.0804	0	0	0	0
GO:0046593 mandelonitrile lyase activity	0	0	0	3.00121	7.92231	0	0	0	0	0	0	0
GO:0005507 copper ion binding	0	0	0	0	3.56612	0	0	0	0	2.91075	0	4.43929
GO:0051179 localization	0	0	0	0	0	0	0	0	0	0	10.8955	0
GO:1900056 negative regulation of leaf senescence	0	4.95426	5.93575	0	0	0	0	0	0	0	0	0
GO:0005763 mitochondrial small ribosomal subunit	0	0	0	0	0	0	0	0	0	10.8779	0	0
GO:0007062 sister chromatid cohesion	0	0	0	0	0	0	0	0	6.56786	0	4.29719	0
GO:0006006 glucose metabolic process	0	0	0	0	0	0	0	0	0	10.8612	0	0
GO:0007059 chromosome segregation	0	0	0	0	0	0	0	3.88763	0	0	6.97125	0
GO:0051726 regulation of cell cycle	0	0	0	0	0	0	0	0	2.64585	0	8.19526	0
GO:0060918 auxin transport	0	0	0	0	0	0	0	3.81963	2.75919	0	0	4.25131
GO:0000082 G1/S transition of mitotic cell cycle	0	0	0	0	0	0	0	0	3.94365	0	6.88484	0
GO:0010564 regulation of cell cycle process	0	0	0	0	0	0	0	0	0	0	10.8175	0
GO:0019827 stem cell population maintenance	0	0	0	0	0	0	6.33388	4.47665	0	0	0	0
GO:0015204 urea transmembrane transporter activity	0	0	0	0	0	0	0	7.34335	0	0	3.44237	0
GO:0007267 cell-cell signaling	0	2.95263	0	0	0	0	0	2.04345	0	2.10402	0	3.68352
GO:0015994 chlorophyll metabolic process	0	2.08079	0	0	0	0	0	0	0	8.69909	0	0
GO:0045489 pectin biosynthetic process	0	0	0	0	0	0	0	0	2.59421	0	5.13538	3.03899
GO:0030149 sphingolipid catabolic process	0	0	0	0	10.7591	0	0	0	0	0	0	0
GO:0009682 induced systemic resistance	0	6.63265	4.12618	0	0	0	0	0	0	0	0	0
GO:0004029 aldehyde dehydrogenase (NAD+) activity	0	0	0	3.65307	7.09659	0	0	0	0	0	0	0
GO:0008361 regulation of cell size	0	0	0	0	0	0	0	4.12871	6.60134	0	0	0
GO:0009558 embryo sac cellularization	0	0	0	0	0	0	0	10.7012	0	0	0	0
GO:1900865 chloroplast RNA modification	0	0	0	0	0	0	0	0	0	6.40031	2.07599	2.20897
GO:0009574 preprophase band	0	0	0	0	0	0	0	2.27772	2.7562	0	5.64648	0
GO:0019432 triglyceride biosynthetic process	0	0	0	4.42441	0	0	0	3.52259	0	0	0	2.71195
GO:0042221 response to chemical	0	0	0	10.6552	0	0	0	0	0	0	0	0
GO:0043253 chloroplast ribosome	0	0	0	0	0	0	0	0	0	10.64	0	0
GO:0042389 omega-3 fatty acid desaturase activity	0	0	0	0	0	0	0	0	0	0	0	10.6189
GO:0022626 cytosolic ribosome	0	0	0	0	0	0	0	0	0	10.6177	0	0
GO:0010055 atrichoblast differentiation	0	0	0	10.5958	0	0	0	0	0	0	0	0
GO:0032107 regulation of response to nutrient levels	0	0	0	10.5958	0	0	0	0	0	0	0	0
GO:0016620 oxidoreductase activity, acting on the aldehyde or oxo group of donors, NAD or NADP as acceptor	0	0	0	0	4.42798	0	0	0	0	6.16091	0	0
GO:0016706 2-oxoglutarate-dependent dioxygenase activity	0	0	3.0859	3.37801	4.12472	0	0	0	0	0	0	0
GO:0010214 seed coat development	0	0	0	0	0	0	0	0	2.50353	0	0	8.0807
GO:0042335 cuticle development	0	0	0	0	0	8.21928	0	0	0	0	2.35876	0
GO:0006212 uracil catabolic process	0	0	0	0	10.5453	0	0	0	0	0	0	0
GO:0019483 beta-alanine biosynthetic process	0	0	0	0	10.5453	0	0	0	0	0	0	0
GO:0044087 regulation of cellular component biogenesis	0	0	0	0	0	0	0	0	0	0	2.24698	8.28858
GO:0016165 linoleate 13S-lipoxygenase activity	0	0	0	0	0	0	0	0	0	0	0	10.4892
GO:0000084 mitotic S phase	0	0	0	0	0	0	0	0	0	0	10.4547	0
GO:0000085 mitotic G2 phase	0	0	0	0	0	0	0	0	0	0	10.4547	0
GO:0000080 mitotic G1 phase	0	0	0	0	0	0	0	0	0	0	10.4547	0
GO:0003688 DNA replication origin binding	0	0	0	0	0	0	0	0	10.4502	0	0	0
GO:0040007 growth	0	0	0	0	0	0	0	0	0	0	8.27782	2.16921
GO:0043489 RNA stabilization	0	0	0	0	0	0	0	0	0	10.4415	0	0
GO:0045735 nutrient reservoir activity	0	0	0	0	0	0	0	0	0	0	10.4062	0
GO:0006596 polyamine biosynthetic process	0	0	3.89864	0	0	0	0	0	0	0	0	6.50667
GO:0009615 response to virus	0	6.28839	0	0	4.11232	0	0	0	0	0	0	0
GO:0031000 response to caffeine	0	0	0	6.52984	3.83425	0	0	0	0	0	0	0
GO:0032355 response to estradiol	0	0	0	6.52984	3.83425	0	0	0	0	0	0	0
GO:1900039 positive regulation of cellular response to hypoxia	0	0	0	6.52984	3.83425	0	0	0	0	0	0	0
GO:0031012 extracellular matrix	0	0	0	0	6.39303	0	0	0	0	0	0	3.96225
GO:0035371 microtubule plus-end	0	0	0	0	0	0	0	0	5.17749	0	5.14975	0
GO:0010104 regulation of ethylene-activated signaling pathway	0	5.49413	4.81626	0	0	0	0	0	0	0	0	0
GO:0009156 ribonucleoside monophosphate biosynthetic process	0	0	0	0	0	0	0	0	0	0	0	10.3077
GO:0004601 peroxidase activity	0	0	0	0	5.14483	0	0	3.04443	0	2.10731	0	0
GO:0043424 protein histidine kinase binding	0	0	0	7.49104	0	0	0	2.8028	0	0	0	0
GO:0004751 ribose-5-phosphate isomerase activity	0	0	0	0	0	0	0	0	0	0	0	10.2937
GO:0008783 agmatinase activity	0	0	0	0	0	0	0	10.256	0	0	0	0
GO:0033389 putrescine biosynthetic process from arginine, using agmatinase	0	0	0	0	0	0	0	10.256	0	0	0	0
GO:0004053 arginase activity	0	0	0	0	0	0	0	10.256	0	0	0	0
GO:0034214 protein hexamerization	0	0	0	0	0	0	0	10.256	0	0	0	0
GO:0045088 regulation of innate immune response	0	0	0	2.90287	4.86378	0	0	0	0	0	2.44788	0
GO:0051010 microtubule plus-end binding	0	0	0	0	0	0	0	0	5.75541	0	4.43029	0
GO:0051085 chaperone cofactor-dependent protein refolding	0	3.78257	0	0	0	0	0	0	0	6.40181	0	0
GO:0005452 solute:inorganic anion antiporter activity	0	6.21315	0	0	3.96954	0	0	0	0	0	0	0
GO:0042435 indole-containing compound biosynthetic process	0	0	2.36869	4.65182	3.16183	0	0	0	0	0	0	0
GO:0015976 carbon utilization	0	0	0	0	0	10.1721	0	0	0	0	0	0
GO:0008453 alanine-glyoxylate transaminase activity	0	0	0	0	0	10.1721	0	0	0	0	0	0
GO:0010329 auxin efflux transmembrane transporter activity	0	0	0	0	0	0	0	5.56688	4.59259	0	0	0
GO:0010200 response to chitin	0	0	3.49854	3.94742	2.70585	0	0	0	0	0	0	0
GO:0015914 phospholipid transport	0	0	4.55346	0	0	0	0	0	0	0	2.15396	3.43419
GO:0034599 cellular response to oxidative stress	0	0	2.82762	0	0	0	0	0	0	7.30112	0	0
GO:0006813 potassium ion transport	0	2.77021	0	5.32325	2.02498	0	0	0	0	0	0	0
GO:0005034 osmosensor activity	0	0	0	5.96492	0	0	0	4.10046	0	0	0	0
GO:0031072 heat shock protein binding	0	6.26569	3.79558	0	0	0	0	0	0	0	0	0
GO:0030155 regulation of cell adhesion	0	0	0	0	0	0	0	0	0	0	10.0463	0
GO:0030244 cellulose biosynthetic process	0	0	0	0	4.75981	0	0	0	0	0	0	5.24993
GO:0009269 response to desiccation	0	0	0	0	0	0	0	4.04768	0	2.07078	3.8809	0
GO:0015297 antiporter activity	0	0	0	3.11617	6.86636	0	0	0	0	0	0	0
GO:0006520 amino acid metabolic process	0	4.57821	0	0	5.3962	0	0	0	0	0	0	0
GO:0000312 plastid small ribosomal subunit	0	0	0	0	0	0	0	0	0	9.96285	0	0
GO:0004356 glutamine synthetase activity	0	0	0	0	0	0	0	0	0	9.9522	0	0
GO:0046524 sucrose-phosphate synthase activity	0	0	0	0	0	9.95009	0	0	0	0	0	0
GO:0015630 microtubule cytoskeleton	0	0	0	0	0	0	0	0	2.7562	0	3.90965	3.27793
GO:1900426 positive regulation of defense response to bacterium	0	2.96351	3.83514	3.13175	0	0	0	0	0	0	0	0
GO:0010206 photosystem II repair	0	0	0	0	0	0	0	0	0	9.92844	0	0
GO:0033617 mitochondrial cytochrome c oxidase assembly	0	6.52396	0	0	3.38937	0	0	0	0	0	0	0
GO:0048281 inflorescence morphogenesis	0	0	0	0	0	0	0	0	0	0	9.90985	0
GO:0048767 root hair elongation	0	0	0	0	0	0	0	4.47684	0	0	5.38271	0
GO:0000302 response to reactive oxygen species	2.9901	3.06834	3.79478	0	0	0	0	0	0	0	0	0
GO:0071329 cellular response to sucrose stimulus	0	0	0	5.79028	0	0	0	0	0	4.05081	0	0
GO:0015131 oxaloacetate transmembrane transporter activity	0	0	0	0	0	0	0	0	0	5.78948	0	4.05073
GO:0015729 oxaloacetate transport	0	0	0	0	0	0	0	0	0	5.78948	0	4.05073
GO:0042807 central vacuole	0	0	0	0	0	0	0	6.77726	0	0	3.06289	0
GO:0019199 transmembrane receptor protein kinase activity	0	0	0	0	0	0	0	0	0	0	4.49589	5.30657
GO:0009058 biosynthetic process	0	0	0	2.47689	7.32518	0	0	0	0	0	0	0
GO:0010817 regulation of hormone levels	0	0	0	0	0	0	0	3.85974	0	0	0	5.94181
GO:0015140 malate transmembrane transporter activity	0	0	0	0	0	0	0	0	0	6.18983	0	3.60789
GO:0000281 mitotic cytokinesis	0	0	0	0	0	0	0	0	0	0	9.79014	0
GO:0032508 DNA duplex unwinding	0	0	0	0	0	0	0	0	7.10238	0	2.6566	0
GO:0006563 L-serine metabolic process	0	0	0	0	0	9.74585	0	0	0	0	0	0
GO:0042594 response to starvation	0	0	0	0	4.64357	0	0	2.32868	2.76519	0	0	0
GO:0097427 microtubule bundle	0	0	9.72627	0	0	0	0	0	0	0	0	0
GO:0042803 protein homodimerization activity	0	4.29593	0	0	0	0	0	0	0	0	0	5.42981
GO:0003872 6-phosphofructokinase activity	0	0	5.64806	0	4.07606	0	0	0	0	0	0	0
GO:0008865 fructokinase activity	0	0	0	0	4.83271	0	0	0	4.88164	0	0	0
GO:0015996 chlorophyll catabolic process	0	0	3.16504	6.545	0	0	0	0	0	0	0	0
GO:0033043 regulation of organelle organization	0	0	0	0	0	0	0	0	0	0	9.70022	0
GO:0015689 molybdate ion transport	0	0	0	0	0	0	0	0	0	0	0	9.69096
GO:0015098 molybdate ion transmembrane transporter activity	0	0	0	0	0	0	0	0	0	0	0	9.69096
GO:0034440 lipid oxidation	0	0	0	0	0	0	0	0	0	0	2.35876	7.31688
GO:0009637 response to blue light	0	0	2.08933	3.1933	4.37876	0	0	0	0	0	0	0
GO:0006878 intracellular copper ion homeostasis	0	0	0	5.30737	0	0	0	4.34796	0	0	0	0
GO:0043878 glyceraldehyde-3-phosphate dehydrogenase (NAD+) (non-phosphorylating) activity	0	0	0	2.6089	7.04042	0	0	0	0	0	0	0
GO:0046475 glycerophospholipid catabolic process	0	9.64329	0	0	0	0	0	0	0	0	0	0
GO:0010043 response to zinc ion	0	0	7.61952	0	2.00274	0	0	0	0	0	0	0
GO:0030976 thiamine pyrophosphate binding	0	0	7.03178	0	2.58783	0	0	0	0	0	0	0
GO:0042372 phylloquinone biosynthetic process	0	0	0	0	0	0	0	0	0	6.6781	2.93803	0
GO:0048471 perinuclear region of cytoplasm	0	3.34921	0	0	0	0	0	0	0	6.26305	0	0
GO:0071446 cellular response to salicylic acid stimulus	0	0	0	9.60795	0	0	0	0	0	0	0	0
GO:0009055 electron transfer activity	0	0	0	0	0	0	0	2.46479	0	7.13549	0	0
GO:0071395 cellular response to jasmonic acid stimulus	0	0	2.96151	6.63025	0	0	0	0	0	0	0	0
GO:0042631 cellular response to water deprivation	0	0	0	3.51353	4.06806	0	0	0	2.00466	0	0	0
GO:0090558 plant epidermis development	0	0	2.69086	0	3.55212	0	0	0	0	0	3.32937	0
GO:0046283 anthocyanin-containing compound metabolic process	0	0	0	0	0	0	0	4.19806	2.48607	0	2.87195	0
GO:0004664 prephenate dehydratase activity	0	0	0	0	0	0	0	0	0	0	0	9.54629
GO:0047769 arogenate dehydratase activity	0	0	0	0	0	0	0	0	0	0	0	9.54629
GO:0016702 oxidoreductase activity, acting on single donors with incorporation of molecular oxygen, incorporation of two atoms of oxygen	0	0	0	3.82976	0	0	0	0	0	0	0	5.66789
GO:2000122 negative regulation of stomatal complex development	0	0	0	0	0	9.49674	0	0	0	0	0	0
GO:0004300 enoyl-CoA hydratase activity	0	0	5.19891	4.28331	0	0	0	0	0	0	0	0
GO:0010133 proline catabolic process to glutamate	0	9.45631	0	0	0	0	0	0	0	0	0	0
GO:0009410 response to xenobiotic stimulus	0	0	6.22904	3.21482	0	0	0	0	0	0	0	0
GO:0006083 acetate metabolic process	0	0	0	9.43256	0	0	0	0	0	0	0	0
GO:0003987 acetate-CoA ligase activity	0	0	0	9.43256	0	0	0	0	0	0	0	0
GO:0016048 detection of temperature stimulus	0	0	0	0	0	0	0	0	0	0	9.43032	0
GO:0019593 mannitol biosynthetic process	0	0	0	0	0	0	0	0	9.41995	0	0	0
GO:0033306 phytol metabolic process	0	0	9.40504	0	0	0	0	0	0	0	0	0
GO:0061630 ubiquitin protein ligase activity	0	0	4.7429	4.6423	0	0	0	0	0	0	0	0
GO:0010037 response to carbon dioxide	0	0	0	0	0	9.38077	0	0	0	0	0	0
GO:0035861 site of double-strand break	0	0	0	0	0	0	0	3.94696	5.4279	0	0	0
GO:0010299 detoxification of cobalt ion	0	0	0	0	9.36838	0	0	0	0	0	0	0
GO:0008430 selenium binding	0	0	0	0	9.36838	0	0	0	0	0	0	0
GO:0060866 leaf abscission	0	0	6.17448	3.17751	0	0	0	0	0	0	0	0
GO:0017113 dihydropyrimidine dehydrogenase (NADP+) activity	0	0	0	0	9.32428	0	0	0	0	0	0	0
GO:0002058 uracil binding	0	0	0	0	9.32428	0	0	0	0	0	0	0
GO:0052620 thymine dehydrogenase activity	0	0	0	0	9.32428	0	0	0	0	0	0	0
GO:0010565 regulation of cellular ketone metabolic process	0	0	2.97535	4.02477	0	0	0	0	2.319	0	0	0
GO:0010395 rhamnogalacturonan I metabolic process	0	0	0	0	0	0	0	0	0	0	9.30382	0
GO:0003746 translation elongation factor activity	0	0	0	0	0	0	0	0	0	9.29336	0	0
GO:0032922 circadian regulation of gene expression	9.29075	0	0	0	0	0	0	0	0	0	0	0
GO:0009787 regulation of abscisic acid-activated signaling pathway	0	0	3.16327	0	0	0	0	6.12567	0	0	0	0
GO:0006631 fatty acid metabolic process	0	0	0	2.96301	0	0	0	0	0	0	3.19303	3.12179
GO:2000652 regulation of secondary cell wall biogenesis	0	0	0	0	0	0	0	2.69735	3.9273	0	0	2.65295
GO:0009782 photosystem I antenna complex	0	0	0	0	0	0	0	0	0	0	9.26854	0
GO:0005773 vacuole	0	0	0	4.17285	3.02395	0	2.04164	0	0	0	0	0
GO:0047215 indole-3-acetate beta-glucosyltransferase activity	0	0	0	9.22063	0	0	0	0	0	0	0	0
GO:0048629 trichome patterning	0	0	0	0	0	0	0	0	0	0	9.21685	0
GO:0009690 cytokinin metabolic process	0	0	3.38241	3.80115	2.01774	0	0	0	0	0	0	0
GO:0031145 anaphase-promoting complex-dependent catabolic process	0	0	0	0	0	0	0	3.4847	3.12088	0	2.57636	0
GO:0000902 cell morphogenesis	0	0	0	0	0	0	0	0	0	0	9.17676	0
GO:0006654 phosphatidic acid biosynthetic process	0	0	5.26523	0	3.89733	0	0	0	0	0	0	0
GO:0044389 ubiquitin-like protein ligase binding	0	0	9.16221	0	0	0	0	0	0	0	0	0
GO:0005215 transporter activity	0	0	0	0	0	0	0	3.00549	3.61657	2.53203	0	0
GO:0047622 adenosine nucleosidase activity	0	0	0	4.28331	4.83999	0	0	0	0	0	0	0
GO:0008967 phosphoglycolate phosphatase activity	0	0	0	0	0	0	0	0	0	9.12136	0	0
GO:0034757 negative regulation of iron ion transport	0	0	0	9.11591	0	0	0	0	0	0	0	0
GO:0009736 cytokinin-activated signaling pathway	5.13714	0	0	3.97811	0	0	0	0	0	0	0	0
GO:0031349 positive regulation of defense response	0	0	0	0	3.3996	0	0	0	0	0	5.71084	0
GO:0016711 flavonoid 3'-monooxygenase activity	9.0936	0	0	0	0	0	0	0	0	0	0	0
GO:0018130 heterocycle biosynthetic process	0	0	0	0	0	2.89208	0	0	0	6.19744	0	0
GO:0010417 glucuronoxylan biosynthetic process	0	0	0	0	0	0	0	0	5.9654	0	0	3.1162
GO:0009944 polarity specification of adaxial/abaxial axis	0	0	0	0	0	0	0	0	0	0	9.07354	0
GO:0052904 N1-acetylspermidine:oxygen oxidoreductase (3-acetamidopropanal-forming) activity	0	0	0	0	0	0	0	0	0	0	0	9.07288
GO:0052902 spermidine:oxygen oxidoreductase (3-aminopropanal-forming) activity	0	0	0	0	0	0	0	0	0	0	0	9.07288
GO:0052903 N1-acetylspermine:oxygen oxidoreductase (3-acetamidopropanal-forming) activity	0	0	0	0	0	0	0	0	0	0	0	9.07288
GO:0010342 endosperm cellularization	0	0	0	0	0	0	0	9.05356	0	0	0	0
GO:0009783 photosystem II antenna complex	0	0	0	0	0	0	0	9.0511	0	0	0	0
GO:0019243 methylglyoxal catabolic process to D-lactate via S-lactoyl-glutathione	0	0	0	0	0	0	0	0	0	9.04598	0	0
GO:0006750 glutathione biosynthetic process	0	0	0	0	8.99591	0	0	0	0	0	0	0
GO:0006644 phospholipid metabolic process	0	0	0	0	0	0	0	0	0	0	0	8.99135
GO:0042023 DNA endoreduplication	0	0	0	0	0	0	0	0	0	0	8.98766	0
GO:0071423 malate transmembrane transport	0	0	0	0	0	0	0	0	0	5.29318	0	3.68918
GO:0015145 monosaccharide transmembrane transporter activity	0	0	3.64665	3.21908	2.11486	0	0	0	0	0	0	0
GO:0003978 UDP-glucose 4-epimerase activity	0	0	0	3.83288	2.58783	0	0	0	0	0	2.54197	0
GO:0005658 alpha DNA polymerase:primase complex	0	0	0	0	0	0	0	0	8.95965	0	0	0
GO:0015116 sulfate transmembrane transporter activity	0	0	0	0	0	0	0	0	0	0	0	8.94553
GO:0006955 immune response	0	0	0	0	3.94113	0	0	0	0	0	2.70646	2.29768
GO:1990059 fruit valve development	0	0	0	3.45505	0	0	0	5.48849	0	0	0	0
GO:0009052 pentose-phosphate shunt, non-oxidative branch	0	0	0	0	0	0	0	0	0	0	0	8.93867
GO:1990465 aldehyde oxygenase (deformylating) activity	0	0	0	0	0	0	0	0	0	0	8.92519	0
GO:0009924 octadecanal decarbonylase activity	0	0	0	0	0	0	0	0	0	0	8.92519	0
GO:0046274 lignin catabolic process	0	8.92183	0	0	0	0	0	0	0	0	0	0
GO:0010345 suberin biosynthetic process	0	0	0	0	0	0	0	4.15424	4.76688	0	0	0
GO:0009956 radial pattern formation	0	0	0	0	0	0	0	6.77178	2.13347	0	0	0
GO:0008061 chitin binding	0	0	0	5.18242	3.71797	0	0	0	0	0	0	0
GO:0006289 nucleotide-excision repair	0	0	0	0	0	0	0	0	8.89974	0	0	0
GO:0006116 NADH oxidation	0	5.6148	0	0	0	0	0	0	0	0	3.28291	0
GO:0007389 pattern specification process	0	0	0	0	0	0	0	4.58064	4.30943	0	0	0
GO:0090395 plant cell papilla	0	0	0	0	0	0	0	0	0	0	0	8.86424
GO:0005840 ribosome	0	0	0	0	0	0	0	0	0	8.8601	0	0
GO:2000280 regulation of root development	0	0	0	0	8.85016	0	0	0	0	0	0	0
GO:0016998 cell wall macromolecule catabolic process	0	0	0	0	4.96666	0	0	3.87876	0	0	0	0
GO:0035304 regulation of protein dephosphorylation	0	0	0	0	0	0	0	0	0	8.82441	0	0
GO:0015267 channel activity	0	0	0	0	0	0	0	5.17645	0	0	3.62644	0
GO:0070182 DNA polymerase binding	0	0	0	0	0	0	0	0	8.77856	0	0	0
GO:0004089 carbonate dehydratase activity	0	0	0	0	0	8.77816	0	0	0	0	0	0
GO:0010015 root morphogenesis	0	0	4.0101	0	2.35818	0	0	0	0	0	0	2.40575
GO:0009850 auxin metabolic process	0	0	0	4.04463	4.72599	0	0	0	0	0	0	0
GO:0000987 cis-regulatory region sequence-specific DNA binding	0	0	2.90632	0	0	0	0	0	3.24597	0	0	2.61418
GO:0050660 flavin adenine dinucleotide binding	0	2.00477	0	0	3.43487	0	0	0	0	0	0	3.3263
GO:0097237 cellular response to toxic substance	0	0	0	0	8.75824	0	0	0	0	0	0	0
GO:0006261 DNA-templated DNA replication	0	0	0	0	0	0	0	0	8.75442	0	0	0
GO:0035770 ribonucleoprotein granule	0	0	0	8.74978	0	0	0	0	0	0	0	0
GO:0010331 gibberellin binding	0	0	8.7456	0	0	0	0	0	0	0	0	0
GO:0009533 chloroplast stromal thylakoid	0	0	0	0	0	0	0	0	0	8.73652	0	0
GO:0005759 mitochondrial matrix	0	0	0	0	0	0	0	0	0	8.73197	0	0
GO:0004846 urate oxidase activity	0	0	0	0	8.72981	0	0	0	0	0	0	0
GO:0030775 glucuronoxylan 4-O-methyltransferase activity	0	0	0	0	0	0	0	0	8.72489	0	0	0
GO:0090356 negative regulation of auxin metabolic process	0	0	0	0	0	0	0	0	8.72489	0	0	0
GO:0010601 positive regulation of auxin biosynthetic process	0	0	0	0	0	0	0	4.13978	4.57939	0	0	0
GO:0043455 regulation of secondary metabolic process	0	0	8.69834	0	0	0	0	0	0	0	0	0
GO:0071215 cellular response to abscisic acid stimulus	0	5.11687	0	0	0	0	0	0	0	0	0	3.57709
GO:0042937 tripeptide transmembrane transporter activity	0	0	2.33895	6.35113	0	0	0	0	0	0	0	0
GO:0051213 dioxygenase activity	0	0	0	8.68833	0	0	0	0	0	0	0	0
GO:0016132 brassinosteroid biosynthetic process	0	0	2.10406	6.57659	0	0	0	0	0	0	0	0
GO:0007264 small GTPase mediated signal transduction	0	0	0	0	0	0	0	0	2.94933	0	5.73127	0
GO:0030245 cellulose catabolic process	0	0	0	0	0	0	0	0	0	0	8.67424	0
GO:0006085 acetyl-CoA biosynthetic process	0	0	0	8.66707	0	0	0	0	0	0	0	0
GO:0048826 cotyledon morphogenesis	0	0	0	0	0	0	0	0	0	0	3.70303	4.96329
GO:0035175 histone H3S10 kinase activity	0	0	0	0	0	0	0	8.63916	0	0	0	0
GO:0031616 spindle pole centrosome	0	0	0	0	0	0	0	8.63916	0	0	0	0
GO:0004427 inorganic diphosphate phosphatase activity	0	0	0	8.63858	0	0	0	0	0	0	0	0
GO:0048759 xylem vessel member cell differentiation	0	0	0	0	0	0	0	0	0	0	2.36025	6.25402
GO:0009374 biotin binding	0	0	0	0	0	0	0	0	0	0	8.60364	0
GO:0042351 'de novo' GDP-L-fucose biosynthetic process	0	0	0	0	0	0	0	0	0	0	8.60364	0
GO:0009657 plastid organization	0	0	0	0	0	0	0	0	0	8.6004	0	0
GO:0140110 transcription regulator activity	0	0	3.86276	4.72749	0	0	0	0	0	0	0	0
GO:0045548 phenylalanine ammonia-lyase activity	0	8.58128	0	0	0	0	0	0	0	0	0	0
GO:0010242 oxygen evolving activity	0	0	0	0	0	0	0	0	0	8.55965	0	0
GO:0009344 nitrite reductase complex [NAD(P)H]	0	0	0	0	0	0	0	0	0	8.55965	0	0
GO:0071555 cell wall organization	0	0	0	0	0	0	0	0	0	0	0	8.5533
GO:0047724 inosine nucleosidase activity	0	0	0	3.98757	4.49201	0	0	0	0	0	0	0
GO:1901601 strigolactone biosynthetic process	0	0	0	3.17751	5.29859	0	0	0	0	0	0	0
GO:0000775 chromosome, centromeric region	0	0	0	0	0	0	0	2.85718	0	0	5.61099	0
GO:1902584 positive regulation of response to water deprivation	0	0	0	4.92942	3.52456	0	0	0	0	0	0	0
GO:0010062 negative regulation of trichoblast fate specification	0	0	8.43318	0	0	0	0	0	0	0	0	0
GO:0008692 3-hydroxybutyryl-CoA epimerase activity	0	0	8.43318	0	0	0	0	0	0	0	0	0
GO:0000326 protein storage vacuole	0	0	0	0	2.2853	0	0	3.91072	0	0	2.23108	0
GO:1902074 response to salt	0	0	0	0	0	0	4.94898	3.47337	0	0	0	0
GO:0042277 peptide binding	0	3.03012	3.27106	0	2.12013	0	0	0	0	0	0	0
GO:0010380 regulation of chlorophyll biosynthetic process	0	5.83973	0	0	0	0	0	0	0	0	0	2.56715
GO:0008360 regulation of cell shape	0	0	0	0	0	0	0	0	2.86044	0	5.53624	0
GO:0070828 heterochromatin organization	0	0	0	0	0	0	0	0	0	0	8.38105	0
GO:0003904 deoxyribodipyrimidine photo-lyase activity	0	0	0	3.68011	0	0	0	0	0	4.69306	0	0
GO:0015749 monosaccharide transmembrane transport	0	0	2.27692	3.93755	2.15135	0	0	0	0	0	0	0
GO:0048229 gametophyte development	0	0	0	0	0	0	0	4.53595	3.79276	0	0	0
GO:0006790 sulfur compound metabolic process	0	0	0	2.32038	3.55258	0	0	0	0	0	2.45471	0
GO:0051290 protein heterotetramerization	0	0	0	0	0	0	0	0	0	8.32069	0	0
GO:0031222 arabinan catabolic process	0	0	0	3.45562	4.86005	0	0	0	0	0	0	0
GO:1904667 negative regulation of ubiquitin protein ligase activity	0	0	0	0	0	0	0	0	0	0	8.31052	0
GO:0102406 omega-hydroxypalmitate O-sinapoyl transferase activity	0	0	0	0	0	0	0	0	8.30499	0	0	0
GO:0009378 four-way junction helicase activity	0	0	0	0	0	0	0	0	6.07309	0	2.2202	0
GO:0009512 cytochrome b6f complex	0	0	0	0	0	0	0	0	0	8.25897	0	0
GO:0042547 cell wall modification involved in multidimensional cell growth	0	0	0	0	0	0	0	0	0	8.25897	0	0
GO:0009522 photosystem I	0	0	0	0	0	0	0	8.25077	0	0	0	0
GO:0010158 abaxial cell fate specification	0	0	0	0	0	0	0	0	0	0	8.24325	0
GO:0001673 male germ cell nucleus	0	0	0	0	0	0	0	8.2357	0	0	0	0
GO:0009646 response to absence of light	0	0	2.20431	3.64571	2.38351	0	0	0	0	0	0	0
GO:0098572 stromal side of plastid thylakoid membrane	0	0	0	0	0	0	0	0	0	8.22533	0	0
GO:0047782 coniferin beta-glucosidase activity	0	0	0	0	0	0	0	0	0	0	0	8.2061
GO:0090359 negative regulation of abscisic acid biosynthetic process	0	8.20547	0	0	0	0	0	0	0	0	0	0
GO:0016872 intramolecular lyase activity	0	8.20532	0	0	0	0	0	0	0	0	0	0
GO:0009884 cytokinin receptor activity	0	0	0	8.18869	0	0	0	0	0	0	0	0
GO:0008299 isoprenoid biosynthetic process	0	0	2.27692	2.06313	0	0	0	0	0	0	3.84268	0
GO:0032153 cell division site	0	0	0	0	0	0	0	0	5.02476	0	3.15099	0
GO:0010476 gibberellin mediated signaling pathway	0	0	8.16517	0	0	0	0	0	0	0	0	0
GO:0044272 sulfur compound biosynthetic process	0	0	0	0	8.1605	0	0	0	0	0	0	0
GO:0060560 developmental growth involved in morphogenesis	0	0	0	4.31673	0	0	0	0	0	0	3.83597	0
GO:0016413 O-acetyltransferase activity	0	0	0	0	0	0	0	0	3.42997	0	2.45122	2.27047
GO:0044281 small molecule metabolic process	0	0	0	0	0	0	0	0	0	8.13778	0	0
GO:1902183 regulation of shoot apical meristem development	0	0	0	0	0	0	0	0	4.41328	0	3.71599	0
GO:0009554 megasporogenesis	0	0	0	0	0	0	0	0	5.99884	0	2.11135	0
GO:0002189 ribose phosphate diphosphokinase complex	0	0	0	0	0	0	0	0	0	0	0	8.09085
GO:0004749 ribose phosphate diphosphokinase activity	0	0	0	0	0	0	0	0	0	0	0	8.09085
GO:0006015 5-phosphoribose 1-diphosphate biosynthetic process	0	0	0	0	0	0	0	0	0	0	0	8.09085
GO:0048316 seed development	0	0	0	0	0	0	0	3.08549	0	2.39573	2.59394	0
GO:0102483 scopolin beta-glucosidase activity	0	0	0	0	5.54376	0	0	0	0	0	0	2.4922
GO:0019632 shikimate metabolic process	0	0	0	0	0	0	0	0	8.03383	0	0	0
GO:0004462 lactoylglutathione lyase activity	0	0	0	0	0	0	0	0	0	8.03139	0	0
GO:0009854 oxidative photosynthetic carbon pathway	0	0	0	0	0	0	0	0	0	8.03139	0	0
GO:0045491 xylan metabolic process	0	0	0	0	0	0	0	0	8.02238	0	0	0
GO:1902609 (R)-2-hydroxy-alpha-linolenic acid biosynthetic process	0	0	0	8.02195	0	0	0	0	0	0	0	0
GO:0070330 aromatase activity	0	0	0	0	0	0	0	0	0	0	0	8.02066
GO:0016053 organic acid biosynthetic process	0	0	0	0	0	0	0	5.07353	2.93824	0	0	0
GO:0007205 protein kinase C-activating G protein-coupled receptor signaling pathway	0	8.0016	0	0	0	0	0	0	0	0	0	0
GO:0004143 ATP-dependent diacylglycerol kinase activity	0	8.0016	0	0	0	0	0	0	0	0	0	0
GO:0120091 jasmonic acid hydrolase	0	0	0	0	7.97759	0	0	0	0	0	0	0
GO:0050113 inositol oxygenase activity	0	0	7.97686	0	0	0	0	0	0	0	0	0
GO:0019310 inositol catabolic process	0	0	7.97686	0	0	0	0	0	0	0	0	0
GO:0050373 UDP-arabinose 4-epimerase activity	0	0	0	4.70613	0	0	0	0	0	0	3.24335	0
GO:0033358 UDP-L-arabinose biosynthetic process	0	0	0	4.70613	0	0	0	0	0	0	3.24335	0
GO:0045227 capsule polysaccharide biosynthetic process	0	0	0	4.70613	0	0	0	0	0	0	3.24335	0
GO:0005504 fatty acid binding	0	4.82329	3.12543	0	0	0	0	0	0	0	0	0
GO:0050734 hydroxycinnamoyltransferase activity	0	0	0	0	0	0	0	0	7.94681	0	0	0
GO:0005199 structural constituent of cell wall	0	0	0	4.6804	0	0	0	0	0	0	3.24422	0
GO:0000287 magnesium ion binding	0	3.67607	4.24564	0	0	0	0	0	0	0	0	0
GO:0000914 phragmoplast assembly	0	0	0	0	0	0	0	4.67749	0	0	3.24335	0
GO:0043295 glutathione binding	0	0	0	3.72828	4.18767	0	0	0	0	0	0	0
GO:0006145 purine nucleobase catabolic process	0	0	0	3.72828	4.18767	0	0	0	0	0	0	0
GO:0010245 radial microtubular system formation	0	0	0	0	0	0	0	7.90793	0	0	0	0
GO:0000940 outer kinetochore	0	0	0	0	0	0	0	0	0	0	7.89967	0
GO:0007098 centrosome cycle	0	0	0	0	0	0	0	3.52515	0	0	4.36959	0
GO:0009411 response to UV	7.89463	0	0	0	0	0	0	0	0	0	0	0
GO:0101031 protein folding chaperone complex	0	7.87335	0	0	0	0	0	0	0	0	0	0
GO:0048441 petal development	0	0	0	4.77426	0	0	0	3.084	0	0	0	0
GO:0004185 serine-type carboxypeptidase activity	0	0	0	0	0	0	0	0	0	0	0	7.84091
GO:0080164 regulation of nitric oxide metabolic process	0	0	0	0	0	0	0	7.83318	0	0	0	0
GO:0048359 mucilage metabolic process involved in seed coat development	0	0	0	0	0	0	0	0	7.82049	0	0	0
GO:0070696 transmembrane receptor protein serine/threonine kinase binding	0	7.81839	0	0	0	0	0	0	0	0	0	0
GO:0034605 cellular response to heat	0	4.73087	3.08057	0	0	0	0	0	0	0	0	0
GO:0004075 biotin carboxylase activity	0	0	0	3.21482	0	0	0	0	4.57939	0	0	0
GO:0052631 sphingolipid delta-8 desaturase activity	0	0	0	0	0	0	0	0	7.78548	0	0	0
GO:0000103 sulfate assimilation	0	4.40944	0	0	3.37461	0	0	0	0	0	0	0
GO:0050833 pyruvate transmembrane transporter activity	0	0	0	0	0	0	0	7.78187	0	0	0	0
GO:0005539 glycosaminoglycan binding	0	0	7.77702	0	0	0	0	0	0	0	0	0
GO:1904383 response to sodium phosphate	0	0	7.77702	0	0	0	0	0	0	0	0	0
GO:0009750 response to fructose	0	0	2.76359	2.17866	0	0	0	2.82778	0	0	0	0
GO:0010087 phloem or xylem histogenesis	2.13499	0	0	0	0	0	0	3.52307	0	0	2.09377	0
GO:0051783 regulation of nuclear division	0	0	0	0	0	0	0	0	0	0	7.73753	0
GO:0048509 regulation of meristem development	0	0	0	7.72449	0	0	0	0	0	0	0	0
GO:0010225 response to UV-C	0	0	7.72017	0	0	0	0	0	0	0	0	0
GO:0015117 thiosulfate transmembrane transporter activity	0	0	0	0	0	0	0	0	0	0	0	7.687
GO:0015709 thiosulfate transport	0	0	0	0	0	0	0	0	0	0	0	7.687
GO:0071422 succinate transmembrane transport	0	0	0	0	0	0	0	0	0	0	0	7.687
GO:0015141 succinate transmembrane transporter activity	0	0	0	0	0	0	0	0	0	0	0	7.687
GO:0008792 arginine decarboxylase activity	0	0	0	0	0	0	0	0	0	0	0	7.687
GO:0010067 procambium histogenesis	7.68055	0	0	0	0	0	0	0	0	0	0	0
GO:0046685 response to arsenic-containing substance	0	7.67793	0	0	0	0	0	0	0	0	0	0
GO:0043693 monoterpene biosynthetic process	0	0	0	0	0	0	0	0	0	0	0	7.67335
GO:0047262 polygalacturonate 4-alpha-galacturonosyltransferase activity	0	0	0	0	0	0	0	0	2.46375	0	0	5.17842
GO:0004620 phospholipase activity	0	0	0	0	0	0	0	0	0	0	0	7.63671
GO:0009845 seed germination	0	0	5.58496	2.04654	0	0	0	0	0	0	0	0
GO:0035987 endodermal cell differentiation	0	0	0	0	7.63054	0	0	0	0	0	0	0
GO:0016161 beta-amylase activity	0	0	4.08787	0	0	0	0	0	0	0	3.53098	0
GO:0006561 proline biosynthetic process	0	0	0	3.71629	3.88957	0	0	0	0	0	0	0
GO:0140547 acquisition of seed longevity	0	0	0	0	0	0	0	0	4.44229	3.1627	0	0
GO:0009867 jasmonic acid mediated signaling pathway	0	2.48783	3.06915	2.04519	0	0	0	0	0	0	0	0
GO:0017017 MAP kinase tyrosine/serine/threonine phosphatase activity	0	0	7.59658	0	0	0	0	0	0	0	0	0
GO:0102055 12-hydroxyjasmonate sulfotransferase activity	0	0	0	0	0	0	0	0	0	7.59296	0	0
GO:0102056 11-hydroxyjasmonate sulfotransferase activity	0	0	0	0	0	0	0	0	0	7.59296	0	0
GO:0080131 hydroxyjasmonate sulfotransferase activity	0	0	0	0	0	0	0	0	0	7.59296	0	0
GO:0019079 viral genome replication	0	0	7.59225	0	0	0	0	0	0	0	0	0
GO:0010286 heat acclimation	0	2.19417	3.21703	0	0	0	0	0	0	0	2.17664	0
GO:0010044 response to aluminum ion	0	0	4.73882	2.84562	0	0	0	0	0	0	0	0
GO:0021700 developmental maturation	0	0	0	0	2.58783	0	0	0	0	4.9939	0	0
GO:0000254 C-4 methylsterol oxidase activity	0	0	0	0	0	0	0	0	0	0	7.5809	0
GO:0090706 specification of plant organ position	0	0	0	0	0	0	0	0	0	0	7.5809	0
GO:0009735 response to cytokinin	2.4842	0	0	2.32763	0	0	0	0	2.752	0	0	0
GO:0006817 phosphate ion transport	0	0	0	2.60962	4.9503	0	0	0	0	0	0	0
GO:0055078 sodium ion homeostasis	0	0	0	7.55256	0	0	0	0	0	0	0	0
GO:0042170 plastid membrane	0	0	0	0	0	0	0	0	0	0	0	7.55202
GO:0010588 cotyledon vascular tissue pattern formation	0	0	0	0	0	0	0	5.30885	0	2.23937	0	0
GO:0004024 alcohol dehydrogenase activity, zinc-dependent	0	0	0	5.22263	2.31865	0	0	0	0	0	0	0
GO:0051903 S-(hydroxymethyl)glutathione dehydrogenase activity	0	0	0	5.22263	2.31865	0	0	0	0	0	0	0
GO:0009504 cell plate	0	0	0	0	0	0	0	4.96587	2.55231	0	0	0
GO:0004721 phosphoprotein phosphatase activity	0	0	0	0	0	0	0	4.70531	2.80911	0	0	0
GO:0048766 root hair initiation	0	0	0	0	0	0	0	0	5.30754	0	2.1921	0
GO:0004069 L-aspartate:2-oxoglutarate aminotransferase activity	0	0	0	0	7.49193	0	0	0	0	0	0	0
GO:0010005 cortical microtubule, transverse to long axis	0	0	0	0	0	0	0	0	0	0	0	7.48799
GO:0031410 cytoplasmic vesicle	0	0	0	0	0	0	0	0	2.36426	0	5.11722	0
GO:0009423 chorismate biosynthetic process	0	0	0	0	0	0	0	0	7.47293	0	0	0
GO:0009800 cinnamic acid biosynthetic process	0	7.46533	0	0	0	0	0	0	0	0	0	0
GO:0071281 cellular response to iron ion	0	0	0	7.4646	0	0	0	0	0	0	0	0
GO:0016818 hydrolase activity, acting on acid anhydrides, in phosphorus-containing anhydrides	0	0	0	0	0	0	0	0	7.45809	0	0	0
GO:0004556 alpha-amylase activity	0	0	0	7.45569	0	0	0	0	0	0	0	0
GO:0010294 abscisic acid glucosyltransferase activity	0	0	0	7.45569	0	0	0	0	0	0	0	0
GO:0140326 ATPase-coupled intramembrane lipid transporter activity	0	0	5.31055	0	0	0	0	0	0	0	2.13253	0
GO:0004165 delta(3)-delta(2)-enoyl-CoA isomerase activity	0	0	7.42044	0	0	0	0	0	0	0	0	0
GO:0003857 3-hydroxyacyl-CoA dehydrogenase activity	0	0	7.42044	0	0	0	0	0	0	0	0	0
GO:0046394 carboxylic acid biosynthetic process	0	2.30723	0	2.27734	2.82954	0	0	0	0	0	0	0
GO:0000712 resolution of meiotic recombination intermediates	0	0	0	0	0	0	0	0	3.28755	0	4.12599	0
GO:0046294 formaldehyde catabolic process	0	0	0	5.12987	2.26433	0	0	0	0	0	0	0
GO:0016829 lyase activity	0	0	0	0	0	0	0	4.86386	0	0	0	2.52929
GO:0015035 protein-disulfide reductase activity	0	0	0	0	4.61937	0	0	0	0	2.7565	0	0
GO:0015103 inorganic anion transmembrane transporter activity	0	0	0	3.45505	3.8677	0	0	0	0	0	0	0
GO:0005884 actin filament	0	0	0	0	0	0	0	3.91072	0	0	3.39719	0
GO:0006863 purine nucleobase transport	0	0	4.29559	0	2.98562	0	0	0	0	0	0	0
GO:0009898 cytoplasmic side of plasma membrane	0	0	0	0	0	0	0	0	0	0	3.68144	3.58977
GO:0006457 protein folding	0	5.01301	0	0	0	0	0	0	0	2.25648	0	0
GO:0052659 inositol-1,3,4,5-tetrakisphosphate 5-phosphatase activity	0	0	7.25991	0	0	0	0	0	0	0	0	0
GO:0050691 regulation of defense response to virus by host	0	0	0	0	0	0	0	0	0	0	0	7.25851
GO:0046777 protein autophosphorylation	0	0	4.08326	0	0	0	0	0	0	0	3.16815	0
GO:0033014 tetrapyrrole biosynthetic process	0	3.67292	0	0	0	0	0	0	0	0	0	3.57579
GO:0009932 cell tip growth	0	0	0	0	0	0	0	0	0	0	0	7.24151
GO:0010028 xanthophyll cycle	0	0	0	0	0	0	0	0	0	7.23431	0	0
GO:0035798 2-alkenal reductase (NADP+) activity	0	0	0	0	0	0	0	0	0	7.23431	0	0
GO:0009835 fruit ripening	0	0	0	7.22782	0	0	0	0	0	0	0	0
GO:0102734 brassinolide synthase activity	0	0	0	7.22782	0	0	0	0	0	0	0	0
GO:0009626 plant-type hypersensitive response	0	0	5.14179	0	2.0773	0	0	0	0	0	0	0
GO:0006782 protoporphyrinogen IX biosynthetic process	0	0	0	0	0	0	0	0	0	7.20169	0	0
GO:0098653 centromere clustering	0	0	0	0	0	0	0	0	0	0	7.18673	0
GO:0009827 plant-type cell wall modification	0	0	0	2.10781	0	0	0	2.50524	0	0	2.55236	0
GO:0010032 meiotic chromosome condensation	0	0	0	0	0	0	0	0	0	0	7.16216	0
GO:0000275 mitochondrial proton-transporting ATP synthase complex, catalytic sector F(1)	0	0	0	0	0	0	0	0	0	7.15463	0	0
GO:0046556 alpha-L-arabinofuranosidase activity	0	0	0	2.96321	4.18193	0	0	0	0	0	0	0
GO:0009044 xylan 1,4-beta-xylosidase activity	0	0	0	2.96321	4.18193	0	0	0	0	0	0	0
GO:0006869 lipid transport	0	0	0	0	0	0	4.41508	0	0	0	2.72979	0
GO:0042939 tripeptide transport	0	0	0	7.14486	0	0	0	0	0	0	0	0
GO:1901566 organonitrogen compound biosynthetic process	0	0	0	0	0	0	0	0	0	7.13739	0	0
GO:0052634 C-19 gibberellin 2-beta-dioxygenase activity	0	0	0	0	0	0	0	0	7.13032	0	0	0
GO:0046470 phosphatidylcholine metabolic process	0	0	0	0	0	0	0	0	0	0	0	7.12756
GO:0045332 phospholipid translocation	0	0	5.11788	0	0	0	0	0	0	0	2.00938	0
GO:0003779 actin binding	0	0	0	0	0	0	0	0	0	0	4.2664	2.85279
GO:0005345 purine nucleobase transmembrane transporter activity	0	0	4.21008	0	2.9065	0	0	0	0	0	0	0
GO:0010017 red or far-red light signaling pathway	0	0	3.9231	0	0	0	0	0	3.19345	0	0	0
GO:0009861 jasmonic acid and ethylene-dependent systemic resistance	0	0	0	4.95257	2.1609	0	0	0	0	0	0	0
GO:0000156 phosphorelay response regulator activity	7.10906	0	0	0	0	0	0	0	0	0	0	0
GO:0010306 rhamnogalacturonan II biosynthetic process	0	0	0	0	0	0	0	0	7.10732	0	0	0
GO:0071417 cellular response to organonitrogen compound	0	0	0	3.28692	3.8151	0	0	0	0	0	0	0
GO:0071484 cellular response to light intensity	0	0	0	0	0	0	0	0	0	7.09912	0	0
GO:0009825 multidimensional cell growth	0	0	0	0	0	0	0	2.41372	0	0	0	4.68487
GO:0016532 superoxide dismutase copper chaperone activity	0	0	0	0	0	0	0	0	0	7.09226	0	0
GO:0010270 photosystem II oxygen evolving complex assembly	0	0	0	0	0	0	0	0	0	7.09226	0	0
GO:0070176 DRM complex	0	0	0	0	0	0	0	0	3.16121	0	3.92486	0
GO:0080040 positive regulation of cellular response to phosphate starvation	0	0	0	0	7.08244	0	0	0	0	0	0	0
GO:1901141 regulation of lignin biosynthetic process	0	0	0	0	3.71721	0	0	0	0	0	0	3.3584
GO:0102229 amylopectin maltohydrolase activity	0	0	3.82748	0	0	0	0	0	0	0	3.24422	0
GO:0045595 regulation of cell differentiation	0	0	0	0	0	0	0	0	7.06972	0	0	0
GO:0050269 coniferyl-aldehyde dehydrogenase activity	0	0	0	0	7.06709	0	0	0	0	0	0	0
GO:0045549 9-cis-epoxycarotenoid dioxygenase activity	0	0	0	0	0	0	0	7.0554	0	0	0	0
GO:0045333 cellular respiration	0	0	0	4.1723	2.88192	0	0	0	0	0	0	0
GO:0043047 single-stranded telomeric DNA binding	0	0	0	0	0	0	0	0	7.05032	0	0	0
GO:0016311 dephosphorylation	0	2.09789	0	0	0	4.95071	0	0	0	0	0	0
GO:0006499 N-terminal protein myristoylation	0	0	4.36938	2.67705	0	0	0	0	0	0	0	0
GO:0009785 blue light signaling pathway	0	0	0	7.03093	0	0	0	0	0	0	0	0
GO:0004842 ubiquitin-protein transferase activity	0	4.00756	3.02086	0	0	0	0	0	0	0	0	0
GO:0006302 double-strand break repair	0	0	0	0	0	0	0	0	3.95301	0	3.05686	0
GO:0010597 green leaf volatile biosynthetic process	0	0	0	0	0	0	0	0	0	0	0	7.00953
GO:0017108 5'-flap endonuclease activity	0	0	0	0	0	0	0	0	4.19298	0	2.80123	0
GO:0071614 linoleic acid epoxygenase activity	0	0	0	0	0	0	0	0	6.99162	0	0	0
GO:0051070 galactomannan biosynthetic process	0	0	0	0	0	0	0	0	6.99162	0	0	0
GO:0010392 galactoglucomannan metabolic process	0	0	0	0	0	0	0	0	6.99162	0	0	0
GO:0009308 amine metabolic process	0	0	0	2.71802	4.27322	0	0	0	0	0	0	0
GO:0030234 enzyme regulator activity	0	0	0	0	0	0	0	0	0	6.99036	0	0
GO:0035671 enone reductase activity	0	0	0	0	0	0	0	0	0	6.95802	0	0
GO:0051016 barbed-end actin filament capping	0	0	0	0	0	0	0	0	0	0	6.90832	0
GO:0010312 detoxification of zinc ion	0	0	0	0	6.89872	0	0	0	0	0	0	0
GO:0043596 nuclear replication fork	0	0	0	0	0	0	0	0	6.89692	0	0	0
GO:0006857 oligopeptide transport	0	0	0	3.85868	0	0	0	0	0	0	0	3.0352
GO:0071396 cellular response to lipid	0	0	4.56651	0	0	0	0	0	0	0	0	2.32249
GO:0008146 sulfotransferase activity	0	0	0	0	0	0	0	0	0	6.88582	0	0
GO:0031110 regulation of microtubule polymerization or depolymerization	0	0	0	0	0	0	0	0	0	0	6.88479	0
GO:1901181 negative regulation of cellular response to caffeine	0	0	0	0	0	0	0	0	0	0	6.87601	0
GO:0051015 actin filament binding	0	0	0	0	0	0	3.30053	0	0	0	3.57467	0
GO:0045962 positive regulation of development, heterochronic	0	0	0	0	0	0	0	0	0	6.86637	0	0
GO:0045493 xylan catabolic process	0	0	0	2.84527	4.01933	0	0	0	0	0	0	0
GO:0071482 cellular response to light stimulus	0	0	0	0	0	0	0	2.15393	0	4.70584	0	0
GO:0090357 regulation of tryptophan metabolic process	0	0	0	0	0	0	0	6.84713	0	0	0	0
GO:1901403 positive regulation of tetrapyrrole metabolic process	0	0	0	0	0	0	0	0	0	6.83082	0	0
GO:0043447 alkane biosynthetic process	0	0	0	0	0	0	0	0	0	0	6.82755	0
GO:0034614 cellular response to reactive oxygen species	0	0	0	6.81437	0	0	0	0	0	0	0	0
GO:0019427 acetyl-CoA biosynthetic process from acetate	0	0	0	6.81437	0	0	0	0	0	0	0	0
GO:0016036 cellular response to phosphate starvation	0	0	0	3.0175	3.79136	0	0	0	0	0	0	0
GO:0015171 amino acid transmembrane transporter activity	0	3.46676	0	0	0	0	0	3.33171	0	0	0	0
GO:0000155 phosphorelay sensor kinase activity	0	0	0	4.61527	2.18288	0	0	0	0	0	0	0
GO:0043170 macromolecule metabolic process	0	0	0	0	0	0	0	0	0	0	3.52291	3.2689
GO:0051923 sulfation	0	0	0	0	0	0	0	0	0	6.78407	0	0
GO:0080175 phragmoplast microtubule organization	0	0	0	0	0	0	0	0	0	0	6.77937	0
GO:0010440 stomatal lineage progression	0	0	0	0	0	0	0	0	0	0	6.77754	0
GO:0048437 floral organ development	0	0	0	0	0	0	0	2.44943	4.32346	0	0	0
GO:0006787 porphyrin-containing compound catabolic process	0	0	0	2.84011	3.92954	0	0	0	0	0	0	0
GO:0090698 post-embryonic plant morphogenesis	0	0	0	0	2.8543	0	0	3.91072	0	0	0	0
GO:0052593 tryptamine:oxygen oxidoreductase (deaminating) activity	0	0	0	0	6.76347	0	0	0	0	0	0	0
GO:0052596 phenethylamine:oxygen oxidoreductase (deaminating) activity	0	0	0	0	6.76347	0	0	0	0	0	0	0
GO:0052594 aminoacetone:oxygen oxidoreductase(deaminating) activity	0	0	0	0	6.76347	0	0	0	0	0	0	0
GO:0010007 magnesium chelatase complex	0	0	0	0	0	0	0	6.76191	0	0	0	0
GO:0045159 myosin II binding	0	0	0	0	0	0	0	6.76191	0	0	0	0
GO:0033512 L-lysine catabolic process to acetyl-CoA via saccharopine	0	0	0	0	6.74491	0	0	0	0	0	0	0
GO:0000122 negative regulation of transcription by RNA polymerase II	0	0	0	6.72437	0	0	0	0	0	0	0	0
GO:0031543 peptidyl-proline dioxygenase activity	0	0	0	0	6.71667	0	0	0	0	0	0	0
GO:0062047 pipecolic acid N-hydroxylase	0	0	0	0	6.71667	0	0	0	0	0	0	0
GO:0035970 peptidyl-threonine dephosphorylation	0	0	0	0	0	0	0	3.85402	2.83866	0	0	0
GO:0015367 oxoglutarate:malate antiporter activity	0	0	0	0	0	0	0	0	0	6.6781	0	0
GO:0098590 plasma membrane region	0	0	0	0	0	0	0	0	0	0	0	6.67809
GO:0010450 inflorescence meristem growth	0	0	0	0	0	0	0	0	0	0	6.67741	0
GO:0015292 uniporter activity	0	0	0	0	0	0	0	0	0	0	6.67741	0
GO:0006542 glutamine biosynthetic process	0	0	0	0	0	0	0	0	0	6.67347	0	0
GO:0009649 entrainment of circadian clock	6.66987	0	0	0	0	0	0	0	0	0	0	0
GO:0043481 anthocyanin accumulation in tissues in response to UV light	0	0	0	0	0	0	0	0	6.66912	0	0	0
GO:0010268 brassinosteroid homeostasis	0	0	2.18813	4.48068	0	0	0	0	0	0	0	0
GO:2000904 regulation of starch metabolic process	0	0	0	6.65111	0	0	0	0	0	0	0	0
GO:0036297 interstrand cross-link repair	0	0	0	0	0	0	0	0	4.43748	0	2.21149	0
GO:0043201 response to leucine	0	0	0	6.63156	0	0	0	0	0	0	0	0
GO:0080053 response to phenylalanine	0	0	0	6.63156	0	0	0	0	0	0	0	0
GO:0080052 response to histidine	0	0	0	6.63156	0	0	0	0	0	0	0	0
GO:0044528 regulation of mitochondrial mRNA stability	0	0	0	6.63156	0	0	0	0	0	0	0	0
GO:0061640 cytoskeleton-dependent cytokinesis	0	0	0	0	0	0	0	0	0	0	6.62485	0
GO:0006435 threonyl-tRNA aminoacylation	0	0	0	6.62029	0	0	0	0	0	0	0	0
GO:0004829 threonine-tRNA ligase activity	0	0	0	6.62029	0	0	0	0	0	0	0	0
GO:0010102 lateral root morphogenesis	0	3.38964	0	0	0	0	0	0	0	3.21913	0	0
GO:0048443 stamen development	0	0	0	0	0	0	0	0	4.60368	0	2.00157	0
GO:0004252 serine-type endopeptidase activity	0	0	0	0	0	0	0	0	0	4.10663	2.49846	0
GO:0009643 photosynthetic acclimation	0	0	0	0	0	0	0	0	0	6.60255	0	0
GO:0009734 auxin-activated signaling pathway	0	0	0	0	0	0	3.43839	0	0	0	0	3.16258
GO:0032991 protein-containing complex	0	3.01143	0	0	0	0	0	0	0	3.58598	0	0
GO:0016051 carbohydrate biosynthetic process	0	0	0	0	0	0	0	0	0	4.30506	0	2.28799
GO:0000373 Group II intron splicing	0	0	0	0	0	0	0	0	0	2.47221	0	4.12048
GO:0002020 protease binding	0	6.57989	0	0	0	0	0	0	0	0	0	0
GO:0030154 cell differentiation	0	0	0	0	0	0	0	0	2.41436	0	0	4.14727
GO:1900150 regulation of defense response to fungus	0	0	3.35543	0	3.19212	0	0	0	0	0	0	0
GO:1900055 regulation of leaf senescence	0	0	3.28687	3.2571	0	0	0	0	0	0	0	0
GO:0005976 polysaccharide metabolic process	0	0	0	0	3.57716	0	0	0	0	0	2.96244	0
GO:0051287 NAD binding	0	0	0	0	0	0	0	0	0	6.53936	0	0
GO:0010436 carotenoid dioxygenase activity	0	0	0	0	0	0	0	6.53901	0	0	0	0
GO:1901575 organic substance catabolic process	0	0	4.02209	0	0	0	0	2.51068	0	0	0	0
GO:0004630 phospholipase D activity	0	0	3.07687	0	0	0	0	0	0	0	0	3.45448
GO:0070290 N-acylphosphatidylethanolamine-specific phospholipase D activity	0	0	3.07687	0	0	0	0	0	0	0	0	3.45448
GO:1900367 positive regulation of defense response to insect	0	0	6.53092	0	0	0	0	0	0	0	0	0
GO:0019628 urate catabolic process	0	0	0	0	6.53063	0	0	0	0	0	0	0
GO:0071712 ER-associated misfolded protein catabolic process	0	0	2.27692	2.06313	2.15135	0	0	0	0	0	0	0
GO:0000160 phosphorelay signal transduction system	0	0	0	3.68416	0	0	0	2.8025	0	0	0	0
GO:0046473 phosphatidic acid metabolic process	0	0	0	0	0	0	0	0	0	0	0	6.47991
GO:1901703 protein localization involved in auxin polar transport	0	0	0	2.38007	0	0	0	0	0	0	4.09448	0
GO:0003954 NADH dehydrogenase activity	0	6.4693	0	0	0	0	0	0	0	0	0	0
GO:0009688 abscisic acid biosynthetic process	0	0	0	0	0	0	0	6.45652	0	0	0	0
GO:0009638 phototropism	0	0	2.05016	4.40601	0	0	0	0	0	0	0	0
GO:0009306 protein secretion	0	0	0	0	0	6.45147	0	0	0	0	0	0
GO:0071368 cellular response to cytokinin stimulus	0	0	0	0	0	0	0	0	0	0	0	6.44897
GO:0035173 histone kinase activity	0	0	0	0	0	0	0	6.43817	0	0	0	0
GO:0009531 secondary cell wall	0	0	0	0	0	0	0	0	6.43394	0	0	0
GO:0009330 DNA topoisomerase type II (double strand cut, ATP-hydrolyzing) complex	0	0	0	0	0	0	0	0	0	0	6.42515	0
GO:0046715 active borate transmembrane transporter activity	0	6.41584	0	0	0	0	0	0	0	0	0	0
GO:0010310 regulation of hydrogen peroxide metabolic process	0	0	0	6.41393	0	0	0	0	0	0	0	0
GO:0010192 mucilage biosynthetic process	0	0	0	0	0	0	0	0	3.75099	0	2.64987	0
GO:0008378 galactosyltransferase activity	0	0	0	0	0	0	0	0	4.39108	2.00765	0	0
GO:0062034 L-pipecolic acid biosynthetic process	0	0	0	0	6.39285	0	0	0	0	0	0	0
GO:1905582 response to mannose	0	0	0	0	6.39037	0	0	0	0	0	0	0
GO:0031146 SCF-dependent proteasomal ubiquitin-dependent protein catabolic process	0	0	2.25001	4.13849	0	0	0	0	0	0	0	0
GO:0046369 galactose biosynthetic process	0	0	0	6.37887	0	0	0	0	0	0	0	0
GO:0010167 response to nitrate	0	0	0	6.34031	0	0	0	0	0	0	0	0
GO:0090465 intracellular arginine homeostasis	0	0	0	0	6.33408	0	0	0	0	0	0	0
GO:0008483 transaminase activity	0	0	0	0	6.33339	0	0	0	0	0	0	0
GO:0000050 urea cycle	0	0	0	0	0	0	0	6.31142	0	0	0	0
GO:0005881 cytoplasmic microtubule	0	0	0	0	0	0	0	0	0	0	6.30854	0
GO:0055035 plastid thylakoid membrane	0	0	0	0	0	0	0	0	0	6.29774	0	0
GO:0005310 dicarboxylic acid transmembrane transporter activity	0	0	0	0	0	0	0	0	0	0	0	6.2968
GO:0000076 DNA replication checkpoint signaling	0	0	0	0	0	0	0	0	6.29619	0	0	0
GO:0043086 negative regulation of catalytic activity	0	0	0	2.54208	0	0	0	3.75138	0	0	0	0
GO:0033481 galacturonate biosynthetic process	0	0	0	0	0	0	0	0	0	0	6.27984	0
GO:0098807 chloroplast thylakoid membrane protein complex	0	0	0	0	0	0	0	0	0	6.27921	0	0
GO:0010187 negative regulation of seed germination	0	3.56237	0	2.71031	0	0	0	0	0	0	0	0
GO:0016121 carotene catabolic process	0	0	0	0	0	0	0	6.26406	0	0	0	0
GO:0080016 (-)-E-beta-caryophyllene synthase activity	0	6.26224	0	0	0	0	0	0	0	0	0	0
GO:0080017 alpha-humulene synthase activity	0	6.26224	0	0	0	0	0	0	0	0	0	0
GO:0009413 response to flooding	0	0	0	4.09651	2.1609	0	0	0	0	0	0	0
GO:0009585 red, far-red light phototransduction	0	0	0	0	0	0	0	2.57798	0	0	0	3.66109
GO:0009788 negative regulation of abscisic acid-activated signaling pathway	3.11687	0	3.11862	0	0	0	0	0	0	0	0	0
GO:0010541 acropetal auxin transport	0	0	0	0	0	0	0	0	6.22326	0	0	0
GO:0006164 purine nucleotide biosynthetic process	0	0	0	0	0	0	0	0	0	0	0	6.21499
GO:0071497 cellular response to freezing	0	0	0	0	6.19107	0	0	0	0	0	0	0
GO:0004332 fructose-bisphosphate aldolase activity	0	0	0	0	6.19107	0	0	0	0	0	0	0
GO:0090447 glycerol-3-phosphate 2-O-acyltransferase activity	0	0	0	0	0	0	0	0	0	0	0	6.18532
GO:0043617 cellular response to sucrose starvation	0	0	0	6.15451	0	0	0	0	0	0	0	0
GO:0009095 aromatic amino acid family biosynthetic process, prephenate pathway	0	0	0	0	6.15259	0	0	0	0	0	0	0
GO:0033853 aspartate-prephenate aminotransferase activity	0	0	0	0	6.15259	0	0	0	0	0	0	0
GO:0033854 glutamate-prephenate aminotransferase activity	0	0	0	0	6.15259	0	0	0	0	0	0	0
GO:0007276 gamete generation	0	0	0	0	0	0	0	6.15017	0	0	0	0
GO:0045128 negative regulation of reciprocal meiotic recombination	0	0	0	0	0	0	0	0	6.14241	0	0	0
GO:0071916 dipeptide transmembrane transporter activity	0	0	2.80934	3.33262	0	0	0	0	0	0	0	0
GO:0051321 meiotic cell cycle	0	0	0	0	0	0	0	0	6.13866	0	0	0
GO:0048366 leaf development	0	0	0	0	0	0	0	2.13396	0	0	0	3.99737
GO:0001653 peptide receptor activity	0	0	6.1303	0	0	0	0	0	0	0	0	0
GO:0003896 DNA primase activity	0	0	0	0	0	0	0	0	0	0	6.12269	0
GO:0008353 RNA polymerase II CTD heptapeptide repeat kinase activity	0	0	0	0	0	0	0	0	0	0	6.11884	0
GO:0048653 anther development	0	0	0	0	0	0	0	3.28199	2.82917	0	0	0
GO:0071705 nitrogen compound transport	0	0	6.09896	0	0	0	0	0	0	0	0	0
GO:0008126 acetylesterase activity	0	0	0	0	0	0	0	0	0	0	6.09851	0
GO:0051020 GTPase binding	0	0	0	0	0	0	0	6.08274	0	0	0	0
GO:0065008 regulation of biological quality	0	0	0	2.3789	3.69275	0	0	0	0	0	0	0
GO:0030643 intracellular phosphate ion homeostasis	0	6.07163	0	0	0	0	0	0	0	0	0	0
GO:2000071 regulation of defense response by callose deposition	0	0	0	6.06422	0	0	0	0	0	0	0	0
GO:0006148 inosine catabolic process	0	0	0	0	6.06209	0	0	0	0	0	0	0
GO:0042938 dipeptide transport	0	0	0	6.06008	0	0	0	0	0	0	0	0
GO:0052658 inositol-1,4,5-trisphosphate 5-phosphatase activity	0	0	6.05943	0	0	0	0	0	0	0	0	0
GO:0006298 mismatch repair	0	0	0	0	0	0	0	0	3.71862	0	2.33234	0
GO:0004722 protein serine/threonine phosphatase activity	0	0	0	0	0	0	0	2.41583	3.63462	0	0	0
GO:0010193 response to ozone	0	0	0	0	0	0	0	0	0	2.23937	0	3.79925
GO:0019750 chloroplast localization	0	0	0	0	0	0	0	0	0	6.03069	0	0
GO:0005516 calmodulin binding	0	3.0603	2.96325	0	0	0	0	0	0	0	0	0
GO:0016851 magnesium chelatase activity	0	0	0	0	0	0	0	6.02164	0	0	0	0
GO:0009610 response to symbiotic fungus	0	0	0	0	6.00137	0	0	0	0	0	0	0
GO:0061062 regulation of nematode larval development	0	0	0	0	0	0	0	0	0	0	6.00023	0
GO:0099402 plant organ development	0	0	2.14831	0	0	0	0	0	0	0	0	3.84294
GO:1904585 response to putrescine	0	0	0	0	5.98407	0	0	0	0	0	0	0
GO:0019464 glycine decarboxylation via glycine cleavage system	0	0	0	0	0	0	0	0	0	5.96789	0	0
GO:0004014 adenosylmethionine decarboxylase activity	0	0	5.96679	0	0	0	0	0	0	0	0	0
GO:0008725 DNA-3-methyladenine glycosylase activity	0	0	0	0	0	0	0	0	5.95879	0	0	0
GO:0016791 phosphatase activity	0	0	0	0	0	0	0	0	0	3.76113	0	2.18143
GO:0061077 chaperone-mediated protein folding	0	3.76271	2.1738	0	0	0	0	0	0	0	0	0
GO:0047259 glucomannan 4-beta-mannosyltransferase activity	0	0	0	0	0	0	0	5.9324	0	0	0	0
GO:0055047 generative cell mitosis	0	0	0	0	0	0	0	5.9324	0	0	0	0
GO:0009698 phenylpropanoid metabolic process	0	0	0	0	0	0	0	0	5.93019	0	0	0
GO:0003883 CTP synthase activity	0	0	0	0	0	0	0	0	0	0	5.93015	0
GO:0006559 L-phenylalanine catabolic process	0	5.92396	0	0	0	0	0	0	0	0	0	0
GO:0009922 fatty acid elongase activity	0	0	0	0	0	0	0	2.63829	0	0	3.28443	0
GO:0040029 epigenetic regulation of gene expression	0	0	0	0	0	0	0	0	2.35481	0	3.56462	0
GO:0004708 MAP kinase kinase activity	0	0	0	2.50379	0	0	0	0	0	0	3.40692	0
GO:0070417 cellular response to cold	0	0	0	2.58559	0	0	0	0	3.31716	0	0	0
GO:0048544 recognition of pollen	0	0	5.89164	0	0	0	0	0	0	0	0	0
GO:0015562 efflux transmembrane transporter activity	0	0	0	5.8877	0	0	0	0	0	0	0	0
GO:0003682 chromatin binding	0	0	0	0	0	0	0	0	2.66676	0	3.21818	0
GO:0019395 fatty acid oxidation	0	0	0	0	0	0	0	0	0	0	5.88317	0
GO:0010248 establishment or maintenance of transmembrane electrochemical gradient	0	0	0	5.88257	0	0	0	0	0	0	0	0
GO:0015020 glucuronosyltransferase activity	0	0	3.76208	0	0	0	0	2.11073	0	0	0	0
GO:0015112 nitrate transmembrane transporter activity	0	0	0	5.86579	0	0	0	0	0	0	0	0
GO:0048226 Casparian strip	0	0	0	0	5.86521	0	0	0	0	0	0	0
GO:0032968 positive regulation of transcription elongation by RNA polymerase II	0	0	0	0	0	0	0	2.00414	0	0	3.85523	0
GO:0023051 regulation of signaling	0	0	0	0	0	0	0	0	0	0	5.85718	0
GO:0010373 negative regulation of gibberellin biosynthetic process	0	0	0	0	5.83258	0	0	0	0	0	0	0
GO:1902065 response to L-glutamate	0	0	5.82742	0	0	0	0	0	0	0	0	0
GO:0005746 mitochondrial respirasome	0	0	0	0	5.82682	0	0	0	0	0	0	0
GO:0042539 hypotonic salinity response	0	0	0	5.78274	0	0	0	0	0	0	0	0
GO:0010115 regulation of abscisic acid biosynthetic process	0	5.77348	0	0	0	0	0	0	0	0	0	0
GO:0031969 chloroplast membrane	0	0	0	0	0	0	0	0	0	5.75811	0	0
GO:0007004 telomere maintenance via telomerase	0	0	0	0	0	0	0	0	5.75541	0	0	0
GO:0006536 glutamate metabolic process	0	0	0	0	5.75007	0	0	0	0	0	0	0
GO:0008064 regulation of actin polymerization or depolymerization	0	0	0	0	0	0	0	0	0	0	0	5.74809
GO:0009446 putrescine biosynthetic process	0	0	0	0	0	0	0	0	0	0	0	5.74809
GO:0004161 dimethylallyltranstransferase activity	0	0	0	0	0	0	0	0	0	0	0	5.74539
GO:0019843 rRNA binding	0	0	0	0	0	0	0	0	0	5.73485	0	0
GO:0030148 sphingolipid biosynthetic process	0	0	0	0	0	0	0	2.65999	3.06195	0	0	0
GO:0016844 strictosidine synthase activity	0	0	0	0	5.67947	0	0	0	0	0	0	0
GO:0031179 peptide modification	0	0	0	0	5.67947	0	0	0	0	0	0	0
GO:0009523 photosystem II	0	0	0	0	0	0	0	0	0	5.67334	0	0
GO:0042908 xenobiotic transport	0	0	0	0	5.66324	0	0	0	0	0	0	0
GO:0042538 hyperosmotic salinity response	3.03719	0	0	0	0	0	0	2.6195	0	0	0	0
GO:0071944 cell periphery	0	0	0	0	0	0	0	3.46877	0	0	2.17888	0
GO:0006098 pentose-phosphate shunt	0	0	0	0	5.63701	0	0	0	0	0	0	0
GO:0016743 carboxyl- or carbamoyltransferase activity	0	0	0	0	0	0	0	0	0	0	5.62588	0
GO:0009866 induced systemic resistance, ethylene mediated signaling pathway	0	0	0	0	0	0	0	0	0	0	5.62588	0
GO:0003916 DNA topoisomerase activity	0	0	0	0	0	0	0	0	0	0	5.62394	0
GO:0006154 adenosine catabolic process	0	0	0	0	5.62144	0	0	0	0	0	0	0
GO:0016106 sesquiterpenoid biosynthetic process	0	5.6148	0	0	0	0	0	0	0	0	0	0
GO:0016597 amino acid binding	0	0	0	0	0	0	0	0	5.61252	0	0	0
GO:0009831 plant-type cell wall modification involved in multidimensional cell growth	0	0	0	0	0	0	0	3.46699	0	0	2.14247	0
GO:0004127 cytidylate kinase activity	0	0	0	0	0	0	0	0	0	5.59822	0	0
GO:0045037 protein import into chloroplast stroma	0	0	0	0	0	0	0	0	0	5.58887	0	0
GO:0019252 starch biosynthetic process	0	0	0	0	0	0	0	0	0	5.57945	0	0
GO:0046149 pigment catabolic process	0	0	0	2.3342	3.23596	0	0	0	0	0	0	0
GO:0010075 regulation of meristem growth	0	0	0	0	0	5.54492	0	0	0	0	0	0
GO:0055081 monoatomic anion homeostasis	0	0	0	0	5.5409	0	0	0	0	0	0	0
GO:0032876 negative regulation of DNA endoreduplication	0	0	0	0	0	0	0	0	0	0	5.53058	0
GO:0042646 plastid nucleoid	0	0	0	5.51924	0	0	0	0	0	0	0	0
GO:0080141 regulation of jasmonic acid biosynthetic process	0	0	0	0	5.5067	0	0	0	0	0	0	0
GO:0071588 hydrogen peroxide mediated signaling pathway	0	0	0	0	5.5067	0	0	0	0	0	0	0
GO:0010047 fruit dehiscence	0	0	0	2.56099	0	0	0	2.9359	0	0	0	0
GO:0004743 pyruvate kinase activity	0	0	3.36057	0	2.13607	0	0	0	0	0	0	0
GO:0030955 potassium ion binding	0	0	3.36057	0	2.13607	0	0	0	0	0	0	0
GO:0000086 G2/M transition of mitotic cell cycle	0	0	0	0	0	0	0	0	0	0	5.48748	0
GO:0045487 gibberellin catabolic process	0	0	0	0	0	0	0	0	5.47701	0	0	0
GO:0006974 DNA damage response	0	0	0	0	0	0	0	3.37892	0	0	2.09057	0
GO:0007142 male meiosis II	0	0	0	0	0	0	0	0	0	0	5.46091	0
GO:0005737 cytoplasm	0	0	0	5.44269	0	0	0	0	0	0	0	0
GO:0000779 condensed chromosome, centromeric region	0	0	0	0	0	0	0	0	0	0	5.43846	0
GO:2000023 regulation of lateral root development	0	0	0	2.00267	3.4335	0	0	0	0	0	0	0
GO:1990837 sequence-specific double-stranded DNA binding	0	5.43328	0	0	0	0	0	0	0	0	0	0
GO:0005730 nucleolus	0	0	0	0	0	0	0	0	0	0	5.42801	0
GO:1901348 positive regulation of secondary cell wall biogenesis	0	0	0	0	0	0	0	0	5.4279	0	0	0
GO:0008295 spermidine biosynthetic process	0	0	5.42651	0	0	0	0	0	0	0	0	0
GO:0048038 quinone binding	0	0	0	0	5.41788	0	0	0	0	0	0	0
GO:0045038 protein import into chloroplast thylakoid membrane	0	0	0	0	0	0	0	0	0	5.41031	0	0
GO:0015085 calcium ion transmembrane transporter activity	0	0	0	0	0	0	0	0	0	0	0	5.36836
GO:0000293 ferric-chelate reductase activity	0	0	0	0	0	0	0	0	0	0	5.36346	0
GO:0071577 zinc ion transmembrane transport	0	0	0	2.60225	2.7558	0	0	0	0	0	0	0
GO:0010305 leaf vascular tissue pattern formation	0	0	0	0	0	0	0	2.18242	0	0	0	3.15408
GO:0006839 mitochondrial transport	0	0	0	0	0	0	0	0	0	0	0	5.30344
GO:0043933 protein-containing complex organization	0	0	0	0	0	0	0	0	0	0	5.2904	0
GO:0009808 lignin metabolic process	0	0	0	0	0	0	0	0	0	0	5.2904	0
GO:0010928 regulation of auxin mediated signaling pathway	0	0	0	0	0	0	0	0	2.45823	0	2.82944	0
GO:0051775 response to redox state	0	0	0	0	5.28642	0	0	0	0	0	0	0
GO:0080169 cellular response to boron-containing substance deprivation	0	0	0	0	5.28642	0	0	0	0	0	0	0
GO:0022622 root system development	0	0	0	0	0	0	0	0	0	0	5.26926	0
GO:0040008 regulation of growth	0	0	0	0	0	0	0	0	5.26492	0	0	0
GO:0006865 amino acid transport	0	0	0	0	5.25803	0	0	0	0	0	0	0
GO:0000719 photoreactive repair	0	0	0	0	0	0	0	0	0	5.25518	0	0
GO:0008131 primary amine oxidase activity	0	0	0	0	5.24066	0	0	0	0	0	0	0
GO:0004617 phosphoglycerate dehydrogenase activity	0	0	0	0	5.24066	0	0	0	0	0	0	0
GO:0016139 glycoside catabolic process	0	0	0	0	0	0	0	0	0	0	5.23333	0
GO:0102148 N-acetyl-beta-D-galactosaminidase activity	0	0	0	0	0	0	0	0	0	0	5.23333	0
GO:0004563 beta-N-acetylhexosaminidase activity	0	0	0	0	0	0	0	0	0	0	5.23333	0
GO:0015929 hexosaminidase activity	0	0	0	0	0	0	0	0	0	0	5.23333	0
GO:0006004 fucose metabolic process	0	0	0	0	0	0	0	0	0	0	5.23333	0
GO:0030203 glycosaminoglycan metabolic process	0	0	0	0	0	0	0	0	0	0	5.23333	0
GO:0010424 DNA methylation on cytosine within a CG sequence	0	0	0	0	0	0	0	0	0	0	5.22403	0
GO:0005680 anaphase-promoting complex	0	0	0	0	0	0	0	2.06795	3.15488	0	0	0
GO:0006796 phosphate-containing compound metabolic process	0	0	0	5.22263	0	0	0	0	0	0	0	0
GO:0016688 L-ascorbate peroxidase activity	0	0	5.22239	0	0	0	0	0	0	0	0	0
GO:0009804 coumarin metabolic process	0	0	0	5.21677	0	0	0	0	0	0	0	0
GO:0031117 positive regulation of microtubule depolymerization	0	0	0	5.21677	0	0	0	0	0	0	0	0
GO:0031588 nucleotide-activated protein kinase complex	0	0	0	5.21677	0	0	0	0	0	0	0	0
GO:0071366 cellular response to indolebutyric acid stimulus	0	0	0	5.21677	0	0	0	0	0	0	0	0
GO:0080186 developmental vegetative growth	0	0	0	0	2.94073	0	0	0	0	0	2.26552	0
GO:0009694 jasmonic acid metabolic process	0	0	0	0	0	0	0	0	0	5.19483	0	0
GO:0051754 meiotic sister chromatid cohesion, centromeric	0	0	0	0	0	0	0	0	0	0	5.18393	0
GO:0048838 release of seed from dormancy	0	0	0	0	0	0	0	0	5.17749	0	0	0
GO:0005657 replication fork	0	0	0	0	0	0	0	0	5.17749	0	0	0
GO:0048586 regulation of long-day photoperiodism, flowering	0	0	5.1771	0	0	0	0	0	0	0	0	0
GO:0033759 flavone synthase activity	0	0	0	0	5.16903	0	0	0	0	0	0	0
GO:0034785 salicylate 5-hydroxylase activity	0	0	0	0	5.16903	0	0	0	0	0	0	0
GO:0051302 regulation of cell division	0	0	0	0	0	0	0	0	0	0	5.16822	0
GO:0030332 cyclin binding	0	0	0	0	0	0	0	2.65999	0	0	2.50669	0
GO:0010136 ureide catabolic process	0	0	0	5.12233	0	0	0	0	0	0	0	0
GO:0046104 thymidine metabolic process	0	0	0	5.12233	0	0	0	0	0	0	0	0
GO:0019567 arabinose biosynthetic process	0	0	0	0	0	0	0	0	0	0	5.1161	0
GO:0010646 regulation of cell communication	0	0	0	0	0	0	0	0	0	0	5.11345	0
GO:0000919 cell plate assembly	0	0	0	0	0	0	0	5.09455	0	0	0	0
GO:1900366 negative regulation of defense response to insect	0	0	0	0	5.08307	0	0	0	0	0	0	0
GO:0010494 cytoplasmic stress granule	0	0	2.31409	0	2.75866	0	0	0	0	0	0	0
GO:0006597 spermine biosynthetic process	0	0	5.07177	0	0	0	0	0	0	0	0	0
GO:0051428 peptide hormone receptor binding	0	0	0	0	5.05738	0	0	0	0	0	0	0
GO:0006265 DNA topological change	0	0	0	0	0	0	0	0	0	0	5.0567	0
GO:1905421 regulation of plant organ morphogenesis	0	0	0	0	0	0	0	0	0	0	5.05398	0
GO:0006636 unsaturated fatty acid biosynthetic process	0	0	0	0	0	0	0	0	0	0	0	5.04353
GO:0010332 response to gamma radiation	0	0	0	0	0	0	0	5.0413	0	0	0	0
GO:0042344 indole glucosinolate catabolic process	0	0	0	5.03165	0	0	0	0	0	0	0	0
GO:0010118 stomatal movement	0	0	0	0	5.00854	0	0	0	0	0	0	0
GO:0071219 cellular response to molecule of bacterial origin	0	0	0	5.00367	0	0	0	0	0	0	0	0
GO:0005385 zinc ion transmembrane transporter activity	0	0	0	2.16534	2.83115	0	0	0	0	0	0	0
GO:0009819 drought recovery	0	4.995	0	0	0	0	0	0	0	0	0	0
GO:0005982 starch metabolic process	0	0	0	0	2.94948	0	0	2.03256	0	0	0	0
GO:0009395 phospholipid catabolic process	0	0	2.30764	0	0	0	0	0	0	0	0	2.65992
GO:0004540 RNA nuclease activity	0	0	0	0	4.95554	0	0	0	0	0	0	0
GO:0017018 myosin phosphatase activity	0	0	0	0	0	0	0	2.25411	2.69665	0	0	0
GO:0048831 regulation of shoot system development	0	0	0	2.49284	2.45597	0	0	0	0	0	0	0
GO:0010029 regulation of seed germination	0	0	2.14022	0	0	0	0	0	2.80219	0	0	0
GO:0005789 endoplasmic reticulum membrane	0	2.12345	2.81711	0	0	0	0	0	0	0	0	0
GO:0005664 nuclear origin of replication recognition complex	0	0	0	0	0	0	0	0	4.92835	0	0	0
GO:0000808 origin recognition complex	0	0	0	0	0	0	0	0	4.92835	0	0	0
GO:0007140 male meiotic nuclear division	0	0	0	0	0	0	0	4.91824	0	0	0	0
GO:0015934 large ribosomal subunit	0	0	0	0	0	0	0	0	0	4.90555	0	0
GO:0015398 high-affinity secondary active ammonium transmembrane transporter activity	0	0	0	4.88802	0	0	0	0	0	0	0	0
GO:0102420 sn-1-glycerol-3-phosphate C16:0-DCA-CoA acyl transferase activity	0	0	0	0	0	0	0	0	0	0	0	4.8822
GO:0018685 alkane 1-monooxygenase activity	0	0	0	0	0	0	0	0	0	0	0	4.8822
GO:0004366 glycerol-3-phosphate O-acyltransferase activity	0	0	0	0	0	0	0	0	0	0	0	4.8822
GO:0009228 thiamine biosynthetic process	0	0	0	0	0	0	0	0	0	0	0	4.8822
GO:0080117 secondary growth	0	0	0	4.86775	0	0	0	0	0	0	0	0
GO:0051560 mitochondrial calcium ion homeostasis	0	0	0	0	0	0	0	0	0	0	4.85601	0
GO:0050378 UDP-glucuronate 4-epimerase activity	0	0	0	0	0	0	0	0	0	0	4.85601	0
GO:0036444 calcium import into the mitochondrion	0	0	0	0	0	0	0	0	0	0	4.85601	0
GO:1990246 uniplex complex	0	0	0	0	0	0	0	0	0	0	4.85601	0
GO:0052595 aliphatic amine oxidase activity	0	0	0	0	4.84937	0	0	0	0	0	0	0
GO:0016102 diterpenoid biosynthetic process	0	4.84772	0	0	0	0	0	0	0	0	0	0
GO:0080162 endoplasmic reticulum to cytosol auxin transport	0	0	4.83702	0	0	0	0	0	0	0	0	0
GO:0070403 NAD+ binding	0	0	2.80934	2.02144	0	0	0	0	0	0	0	0
GO:0010161 red light signaling pathway	0	0	0	4.82624	0	0	0	0	0	0	0	0
GO:0043068 positive regulation of programmed cell death	0	0	0	4.82125	0	0	0	0	0	0	0	0
GO:0008324 monoatomic cation transmembrane transporter activity	0	0	0	0	2.73067	0	0	0	0	0	2.09044	0
GO:0016298 lipase activity	0	0	2.54388	2.26906	0	0	0	0	0	0	0	0
GO:0010605 negative regulation of macromolecule metabolic process	2.48991	0	0	0	0	0	0	0	2.31364	0	0	0
GO:0048564 photosystem I assembly	0	0	0	0	0	0	0	0	0	4.79732	0	0
GO:0004725 protein tyrosine phosphatase activity	0	4.78715	0	0	0	0	0	0	0	0	0	0
GO:0003878 ATP citrate synthase activity	0	0	0	4.77958	0	0	0	0	0	0	0	0
GO:0008889 glycerophosphodiester phosphodiesterase activity	0	4.77041	0	0	0	0	0	0	0	0	0	0
GO:0090440 abscisic acid transmembrane transporter activity	0	0	0	0	4.76636	0	0	0	0	0	0	0
GO:0005354 galactose transmembrane transporter activity	0	0	0	4.76529	0	0	0	0	0	0	0	0
GO:0016707 gibberellin 3-beta-dioxygenase activity	0	0	0	0	4.75217	0	0	0	0	0	0	0
GO:0000949 aromatic amino acid family catabolic process to alcohol via Ehrlich pathway	0	0	0	0	4.75217	0	0	0	0	0	0	0
GO:0006779 porphyrin-containing compound biosynthetic process	0	0	0	0	0	0	0	0	0	4.74388	0	0
GO:0003824 catalytic activity	0	0	0	0	0	0	0	0	0	4.72987	0	0
GO:0009838 abscission	0	0	4.72822	0	0	0	0	0	0	0	0	0
GO:0009612 response to mechanical stimulus	0	0	0	0	0	0	0	0	4.71182	0	0	0
GO:0052325 cell wall pectin biosynthetic process	0	0	0	0	0	0	0	0	4.70395	0	0	0
GO:0006103 2-oxoglutarate metabolic process	0	0	0	0	4.69485	0	0	0	0	0	0	0
GO:0080037 negative regulation of cytokinin-activated signaling pathway	0	0	0	0	4.69485	0	0	0	0	0	0	0
GO:0006531 aspartate metabolic process	0	0	0	0	4.69485	0	0	0	0	0	0	0
GO:0000166 nucleotide binding	0	0	0	2.32899	2.35823	0	0	0	0	0	0	0
GO:0010205 photoinhibition	0	0	0	0	0	0	0	0	0	4.67373	0	0
GO:0051762 sesquiterpene biosynthetic process	0	4.66826	0	0	0	0	0	0	0	0	0	0
GO:0006210 thymine catabolic process	0	0	0	0	4.65904	0	0	0	0	0	0	0
GO:0070542 response to fatty acid	0	0	0	0	0	0	0	2.1759	0	0	0	2.47638
GO:0016328 lateral plasma membrane	0	0	0	0	0	0	0	0	0	0	4.64945	0
GO:0016117 carotenoid biosynthetic process	0	0	0	0	0	0	0	0	0	4.64217	0	0
GO:0012511 monolayer-surrounded lipid storage body	0	0	0	4.63411	0	0	0	0	0	0	0	0
GO:0071732 cellular response to nitric oxide	0	0	0	4.62603	0	0	0	0	0	0	0	0
GO:0045597 positive regulation of cell differentiation	0	0	0	0	4.62141	0	0	0	0	0	0	0
GO:0072593 reactive oxygen species metabolic process	0	0	0	2.29569	2.32185	0	0	0	0	0	0	0
GO:0006516 glycoprotein catabolic process	0	0	0	0	0	0	0	0	0	0	4.60692	0
GO:0010444 guard mother cell differentiation	0	0	0	0	0	0	0	0	0	0	4.60291	0
GO:0010148 transpiration	0	0	0	0	0	0	0	0	0	0	4.59294	0
GO:0009704 de-etiolation	0	0	0	0	0	0	0	0	0	4.59225	0	0
GO:0005615 extracellular space	0	0	0	0	2.03322	0	0	0	0	0	0	2.5548
GO:0048856 anatomical structure development	0	0	0	0	4.57529	0	0	0	0	0	0	0
GO:0008886 glyceraldehyde-3-phosphate dehydrogenase (NADP+) (non-phosphorylating) activity	0	0	0	0	4.56965	0	0	0	0	0	0	0
GO:0098739 import across plasma membrane	0	0	0	4.55306	0	0	0	0	0	0	0	0
GO:0052544 defense response by callose deposition in cell wall	0	0	0	0	4.5516	0	0	0	0	0	0	0
GO:0071260 cellular response to mechanical stimulus	0	0	0	0	0	0	0	0	0	0	4.5376	0
GO:0032504 multicellular organism reproduction	0	0	0	0	0	0	0	0	0	0	0	4.52738
GO:0030267 glyoxylate reductase (NADP+) activity	0	0	0	0	0	0	0	0	0	4.5025	0	0
GO:0090436 leaf pavement cell development	0	0	0	0	0	0	0	0	0	0	4.49589	0
GO:0009447 putrescine catabolic process	0	0	0	0	4.48376	0	0	0	0	0	0	0
GO:0009743 response to carbohydrate	0	0	0	4.48244	0	0	0	0	0	0	0	0
GO:0070588 calcium ion transmembrane transport	0	2.2755	0	0	0	0	0	0	0	0	0	2.16846
GO:0006090 pyruvate metabolic process	0	0	0	0	4.44126	0	0	0	0	0	0	0
GO:0071702 organic substance transport	0	0	4.38802	0	0	0	0	0	0	0	0	0
GO:0071483 cellular response to blue light	0	0	0	0	0	0	0	4.38407	0	0	0	0
GO:0001217 DNA-binding transcription repressor activity	0	0	0	0	4.38032	0	0	0	0	0	0	0
GO:0046785 microtubule polymerization	0	0	0	0	0	0	0	0	0	0	4.37823	0
GO:0003918 DNA topoisomerase type II (double strand cut, ATP-hydrolyzing) activity	0	0	0	0	0	0	0	0	0	0	4.37823	0
GO:0010358 leaf shaping	0	0	0	0	0	0	0	0	4.34958	0	0	0
GO:0019856 pyrimidine nucleobase biosynthetic process	0	0	0	0	0	0	0	0	0	0	4.34948	0
GO:0052747 sinapyl alcohol dehydrogenase activity	0	0	0	0	4.34216	0	0	0	0	0	0	0
GO:0009749 response to glucose	0	0	0	0	4.33762	0	0	0	0	0	0	0
GO:0031348 negative regulation of defense response	0	0	0	4.31073	0	0	0	0	0	0	0	0
GO:0009939 positive regulation of gibberellic acid mediated signaling pathway	0	0	4.29059	0	0	0	0	0	0	0	0	0
GO:0004673 protein histidine kinase activity	0	0	0	4.2905	0	0	0	0	0	0	0	0
GO:0045010 actin nucleation	0	0	0	0	0	0	0	0	0	0	2.07599	2.20897
GO:0006312 mitotic recombination	0	0	0	0	0	0	0	0	4.27805	0	0	0
GO:0016604 nuclear body	0	0	0	0	0	0	0	0	4.27137	0	0	0
GO:1905393 plant organ formation	0	0	0	0	0	0	0	0	0	0	4.26121	0
GO:0048442 sepal development	0	0	0	0	4.24467	0	0	0	0	0	0	0
GO:0102311 8-hydroxygeraniol dehydrogenase activity	0	0	0	0	4.24454	0	0	0	0	0	0	0
GO:0034389 lipid droplet organization	0	0	0	0	4.24454	0	0	0	0	0	0	0
GO:1902025 nitrate import	0	0	0	0	4.23767	0	0	0	0	0	0	0
GO:0018343 protein farnesylation	0	0	0	4.2208	0	0	0	0	0	0	0	0
GO:0003886 DNA (cytosine-5-)-methyltransferase activity	0	0	0	0	0	0	0	0	0	0	4.20098	0
GO:0010338 leaf formation	0	0	0	0	0	0	0	0	0	0	4.19337	0
GO:0043680 filiform apparatus	0	0	0	0	4.19105	0	0	0	0	0	0	0
GO:0004362 glutathione-disulfide reductase (NADP) activity	0	0	0	0	4.17051	0	0	0	0	0	0	0
GO:1901982 maltose binding	0	0	0	4.16005	0	0	0	0	0	0	0	0
GO:0015691 cadmium ion transport	0	0	0	4.16005	0	0	0	0	0	0	0	0
GO:0008652 amino acid biosynthetic process	0	0	0	4.16005	0	0	0	0	0	0	0	0
GO:0035885 exochitinase activity	0	0	0	4.16005	0	0	0	0	0	0	0	0
GO:0009685 gibberellin metabolic process	0	0	0	4.16005	0	0	0	0	0	0	0	0
GO:0008843 endochitinase activity	0	0	0	4.16005	0	0	0	0	0	0	0	0
GO:0048825 cotyledon development	0	0	0	0	0	0	0	4.15972	0	0	0	0
GO:0080086 stamen filament development	0	0	0	0	0	0	0	0	0	0	0	4.14248
GO:0009897 external side of plasma membrane	0	0	0	0	0	0	0	0	0	0	4.13255	0
GO:0019902 phosphatase binding	0	0	0	0	4.1312	0	0	0	0	0	0	0
GO:0016556 mRNA modification	0	0	0	0	0	0	0	0	0	4.12619	0	0
GO:0044210 'de novo' CTP biosynthetic process	0	0	0	0	0	0	0	0	0	0	4.11938	0
GO:0035435 phosphate ion transmembrane transport	0	0	0	0	0	0	0	0	0	0	0	4.11754
GO:2000028 regulation of photoperiodism, flowering	0	0	4.11511	0	0	0	0	0	0	0	0	0
GO:0019430 removal of superoxide radicals	0	0	0	0	0	0	0	0	0	4.10688	0	0
GO:0045551 cinnamyl-alcohol dehydrogenase activity	0	0	0	0	4.10472	0	0	0	0	0	0	0
GO:0007129 homologous chromosome pairing at meiosis	0	0	0	0	0	0	0	0	4.08361	0	0	0
GO:0009871 jasmonic acid and ethylene-dependent systemic resistance, ethylene mediated signaling pathway	0	0	0	0	4.07606	0	0	0	0	0	0	0
GO:0009892 negative regulation of metabolic process	0	0	0	0	0	0	0	0	0	0	4.07298	0
GO:0019887 protein kinase regulator activity	0	0	0	4.07055	0	0	0	0	0	0	0	0
GO:0050665 hydrogen peroxide biosynthetic process	0	0	0	0	0	0	0	0	0	4.05081	0	0
GO:0009451 RNA modification	0	0	0	0	0	0	0	0	0	0	0	4.04917
GO:0045927 positive regulation of growth	0	0	0	0	4.03312	0	0	0	0	0	0	0
GO:0008517 folic acid transmembrane transporter activity	0	0	0	0	4.02951	0	0	0	0	0	0	0
GO:0010301 xanthoxin dehydrogenase activity	0	0	0	0	4.02951	0	0	0	0	0	0	0
GO:0051480 regulation of cytosolic calcium ion concentration	0	0	0	0	4.02951	0	0	0	0	0	0	0
GO:0009908 flower development	0	0	0	0	0	0	0	0	0	0	4.00926	0
GO:0006829 zinc ion transport	0	0	0	4.00092	0	0	0	0	0	0	0	0
GO:0010492 maintenance of shoot apical meristem identity	0	0	0	0	0	0	0	3.98571	0	0	0	0
GO:0090332 stomatal closure	0	3.9796	0	0	0	0	0	0	0	0	0	0
GO:0071485 cellular response to absence of light	0	0	0	0	0	0	0	0	0	0	3.9787	0
GO:1904629 response to diterpene	0	0	0	0	0	0	0	0	0	0	3.9787	0
GO:0010090 trichome morphogenesis	0	0	0	0	0	0	0	0	0	0	3.97688	0
GO:0051245 negative regulation of cellular defense response	0	0	0	0	3.96238	0	0	0	0	0	0	0
GO:0010201 response to continuous far red light stimulus by the high-irradiance response system	0	0	0	0	3.96238	0	0	0	0	0	0	0
GO:0010328 auxin influx transmembrane transporter activity	0	0	0	3.95775	0	0	0	0	0	0	0	0
GO:0015662 P-type ion transporter activity	0	0	3.93519	0	0	0	0	0	0	0	0	0
GO:0009678 diphosphate hydrolysis-driven proton transmembrane transporter activity	0	0	0	3.93307	0	0	0	0	0	0	0	0
GO:0017157 regulation of exocytosis	0	0	0	0	0	0	0	3.91412	0	0	0	0
GO:0033013 tetrapyrrole metabolic process	0	0	0	0	0	0	0	0	0	3.90782	0	0
GO:0009640 photomorphogenesis	3.90068	0	0	0	0	0	0	0	0	0	0	0
GO:0006564 L-serine biosynthetic process	0	0	0	0	3.89733	0	0	0	0	0	0	0
GO:0042343 indole glucosinolate metabolic process	0	0	0	0	3.89514	0	0	0	0	0	0	0
GO:0003333 amino acid transmembrane transport	0	3.86797	0	0	0	0	0	0	0	0	0	0
GO:0010088 phloem development	0	3.86797	0	0	0	0	0	0	0	0	0	0
GO:0008271 secondary active sulfate transmembrane transporter activity	0	0	0	0	0	0	0	0	0	0	0	3.86213
GO:0004659 prenyltransferase activity	0	0	0	0	0	0	0	0	0	0	3.86086	0
GO:0070370 cellular heat acclimation	0	0	0	0	0	0	0	0	0	0	3.85597	0
GO:0017022 myosin binding	0	0	0	0	0	0	0	0	0	0	3.84685	0
GO:0010383 cell wall polysaccharide metabolic process	0	3.84117	0	0	0	0	0	0	0	0	0	0
GO:0002240 response to molecule of oomycetes origin	0	0	0	3.82815	0	0	0	0	0	0	0	0
GO:0015245 fatty acid transmembrane transporter activity	0	0	0	3.82815	0	0	0	0	0	0	0	0
GO:0051537 2 iron, 2 sulfur cluster binding	0	0	0	0	0	0	0	0	0	3.82749	0	0
GO:0004032 alditol:NADP+ 1-oxidoreductase activity	0	0	3.82748	0	0	0	0	0	0	0	0	0
GO:0010105 negative regulation of ethylene-activated signaling pathway	0	0	0	0	0	0	0	0	3.82511	0	0	0
GO:0003887 DNA-directed DNA polymerase activity	0	0	0	0	0	0	0	0	3.82216	0	0	0
GO:0009299 mRNA transcription	0	0	0	0	3.81925	0	0	0	0	0	0	0
GO:0009684 indoleacetic acid biosynthetic process	0	0	0	0	0	0	0	3.80977	0	0	0	0
GO:0003680 minor groove of adenine-thymine-rich DNA binding	0	0	0	0	0	0	0	0	3.79045	0	0	0
GO:0005739 mitochondrion	0	0	0	0	0	0	0	0	0	3.78595	0	0
GO:0080032 methyl jasmonate esterase activity	0	0	0	0	0	0	0	0	0	0	3.78393	0
GO:0000132 establishment of mitotic spindle orientation	0	0	0	0	0	0	0	0	0	0	3.78393	0
GO:0080030 methyl indole-3-acetate esterase activity	0	0	0	0	0	0	0	0	0	0	3.78393	0
GO:2000012 regulation of auxin polar transport	0	0	0	0	0	0	0	0	0	0	0	3.78373
GO:0071244 cellular response to carbon dioxide	0	0	0	3.78121	0	0	0	0	0	0	0	0
GO:0061809 NAD+ nucleotidase, cyclic ADP-ribose generating	0	0	0	0	0	0	0	0	0	0	0	3.77384
GO:0050135 NAD(P)+ nucleosidase activity	0	0	0	0	0	0	0	0	0	0	0	3.77384
GO:0004737 pyruvate decarboxylase activity	0	0	0	0	3.77303	0	0	0	0	0	0	0
GO:0060090 molecular adaptor activity	0	0	0	0	0	0	0	0	0	0	0	3.77213
GO:1990538 xylan O-acetyltransferase activity	0	0	0	0	0	0	0	0	0	0	0	3.77213
GO:0004017 adenylate kinase activity	0	0	0	0	0	0	0	0	0	3.74148	0	0
GO:0000792 heterochromatin	0	0	0	0	0	0	0	0	0	0	3.73726	0
GO:0009706 chloroplast inner membrane	0	0	0	0	0	0	0	0	0	3.73209	0	0
GO:0004560 alpha-L-fucosidase activity	0	0	0	0	0	0	0	0	0	0	3.72287	0
GO:0008757 S-adenosylmethionine-dependent methyltransferase activity	0	0	0	0	3.71144	0	0	0	0	0	0	0
GO:0004445 inositol-polyphosphate 5-phosphatase activity	0	0	3.69817	0	0	0	0	0	0	0	0	0
GO:0045168 cell-cell signaling involved in cell fate commitment	0	0	0	0	3.69285	0	0	0	0	0	0	0
GO:0043531 ADP binding	0	0	0	0	0	0	0	0	0	0	0	3.68513
GO:0004784 superoxide dismutase activity	0	0	0	0	0	0	0	0	0	3.67858	0	0
GO:0042180 cellular ketone metabolic process	0	0	0	0	0	0	0	0	0	3.67858	0	0
GO:0033499 galactose catabolic process via UDP-galactose	0	0	0	0	0	0	0	0	0	0	3.66357	0
GO:0035864 response to potassium ion	0	0	0	0	3.6558	0	0	0	0	0	0	0
GO:0042761 very long-chain fatty acid biosynthetic process	0	0	0	0	0	0	0	0	0	0	3.64874	0
GO:0010389 regulation of G2/M transition of mitotic cell cycle	0	0	0	0	0	0	0	0	0	0	3.64874	0
GO:0010189 vitamin E biosynthetic process	0	0	0	0	0	0	0	0	0	3.64784	0	0
GO:0010262 somatic embryogenesis	0	0	0	0	0	0	0	3.64703	0	0	0	0
GO:0000077 DNA damage checkpoint signaling	0	0	0	0	0	0	0	3.64678	0	0	0	0
GO:0030497 fatty acid elongation	0	0	0	0	0	0	0	0	3.64418	0	0	0
GO:0005388 P-type calcium transporter activity	0	0	0	0	0	0	0	0	0	0	0	3.64306
GO:0016607 nuclear speck	0	0	3.63915	0	0	0	0	0	0	0	0	0
GO:0022900 electron transport chain	0	0	0	0	0	0	0	0	0	3.61756	0	0
GO:0010385 double-stranded methylated DNA binding	0	0	0	0	0	0	0	3.61568	0	0	0	0
GO:1990641 response to iron ion starvation	0	0	0	3.60928	0	0	0	0	0	0	0	0
GO:0005815 microtubule organizing center	0	0	0	0	0	0	0	0	0	0	3.60596	0
GO:0006820 monoatomic anion transport	0	3.60514	0	0	0	0	0	0	0	0	0	0
GO:0009532 plastid stroma	0	0	0	0	0	0	0	0	0	3.60498	0	0
GO:0009097 isoleucine biosynthetic process	0	0	0	3.60203	0	0	0	0	0	0	0	0
GO:0006809 nitric oxide biosynthetic process	0	0	0	0	3.58703	0	0	0	0	0	0	0
GO:0004656 procollagen-proline 4-dioxygenase activity	0	0	0	0	3.58703	0	0	0	0	0	0	0
GO:0031625 ubiquitin protein ligase binding	0	3.55915	0	0	0	0	0	0	0	0	0	0
GO:0080168 abscisic acid transport	0	0	0	0	3.55566	0	0	0	0	0	0	0
GO:0005875 microtubule associated complex	0	0	0	0	0	0	0	0	0	0	3.55451	0
GO:1990573 potassium ion import across plasma membrane	0	0	0	0	0	0	0	3.54512	0	0	0	0
GO:0017172 cysteine dioxygenase activity	0	0	0	0	3.54495	0	0	0	0	0	0	0
GO:0009086 methionine biosynthetic process	0	0	0	3.54208	0	0	0	0	0	0	0	0
GO:0006284 base-excision repair	0	0	0	0	0	0	0	0	3.53043	0	0	0
GO:0010091 trichome branching	0	0	0	0	0	0	0	0	0	0	3.5279	0
GO:0061575 cyclin-dependent protein serine/threonine kinase activator activity	0	0	0	0	0	0	0	0	0	0	3.49543	0
GO:0010483 pollen tube reception	0	0	0	0	3.49383	0	0	0	0	0	0	0
GO:0090626 plant epidermis morphogenesis	0	0	0	0	0	0	0	0	0	0	3.48761	0
GO:0007015 actin filament organization	0	0	0	0	0	0	0	0	0	0	3.47971	0
GO:0000271 polysaccharide biosynthetic process	0	0	0	0	0	0	0	0	0	0	0	3.47246
GO:0002679 respiratory burst involved in defense response	0	0	3.44568	0	0	0	0	0	0	0	0	0
GO:0009652 thigmotropism	0	0	0	0	0	0	0	0	0	0	3.44237	0
GO:0004714 transmembrane receptor protein tyrosine kinase activity	0	0	0	0	3.43419	0	0	0	0	0	0	0
GO:0010208 pollen wall assembly	0	3.43092	0	0	0	0	0	0	0	0	0	0
GO:0072488 ammonium transmembrane transport	0	0	0	3.42645	0	0	0	0	0	0	0	0
GO:2000067 regulation of root morphogenesis	0	0	0	0	3.42213	0	0	0	0	0	0	0
GO:0015079 potassium ion transmembrane transporter activity	0	0	0	3.41048	0	0	0	0	0	0	0	0
GO:0008047 enzyme activator activity	0	0	0	0	0	0	0	0	0	3.40702	0	0
GO:0034485 phosphatidylinositol-3,4,5-trisphosphate 5-phosphatase activity	0	0	3.40514	0	0	0	0	0	0	0	0	0
GO:0035673 oligopeptide transmembrane transporter activity	0	0	0	0	3.40388	0	0	0	0	0	0	0
GO:0140352 export from cell	0	0	0	3.39297	0	0	0	0	0	0	0	0
GO:0006241 CTP biosynthetic process	0	0	0	0	0	0	0	0	0	0	3.3907	0
GO:0015189 L-lysine transmembrane transporter activity	0	0	0	0	3.38937	0	0	0	0	0	0	0
GO:0030308 negative regulation of cell growth	0	0	3.38496	0	0	0	0	0	0	0	0	0
GO:0031418 L-ascorbic acid binding	0	0	0	0	3.37755	0	0	0	0	0	0	0
GO:0003755 peptidyl-prolyl cis-trans isomerase activity	0	0	0	0	0	0	0	0	0	3.37375	0	0
GO:0002238 response to molecule of fungal origin	0	0	0	3.37166	0	0	0	0	0	0	0	0
GO:0016628 oxidoreductase activity, acting on the CH-CH group of donors, NAD or NADP as acceptor	0	0	0	0	0	0	0	0	0	0	3.36246	0
GO:0008356 asymmetric cell division	0	0	0	0	0	0	0	0	0	0	3.34727	0
GO:0010243 response to organonitrogen compound	0	0	0	0	0	0	0	0	0	0	0	3.34564
GO:1901653 cellular response to peptide	0	0	0	0	3.34011	0	0	0	0	0	0	0
GO:0004439 phosphatidylinositol-4,5-bisphosphate 5-phosphatase activity	0	0	3.33765	0	0	0	0	0	0	0	0	0
GO:0031930 mitochondria-nucleus signaling pathway	0	0	0	0	3.33273	0	0	0	0	0	0	0
GO:0050502 cis-zeatin O-beta-D-glucosyltransferase activity	0	0	0	3.33125	0	0	0	0	0	0	0	0
GO:0050403 trans-zeatin O-beta-D-glucosyltransferase activity	0	0	0	3.33125	0	0	0	0	0	0	0	0
GO:0046527 glucosyltransferase activity	0	0	0	0	0	0	0	3.31717	0	0	0	0
GO:0047372 acylglycerol lipase activity	0	0	3.30278	0	0	0	0	0	0	0	0	0
GO:0003959 NADPH dehydrogenase activity	0	0	0	0	0	0	0	0	0	0	3.29124	0
GO:0010239 chloroplast mRNA processing	0	0	0	0	0	0	0	0	0	3.28592	0	0
GO:0031507 heterochromatin formation	0	0	0	0	0	0	0	0	3.27383	0	0	0
GO:0008283 cell population proliferation	0	0	0	0	3.26776	0	0	0	0	0	0	0
GO:0010197 polar nucleus fusion	0	0	0	0	3.26018	0	0	0	0	0	0	0
GO:0005622 intracellular anatomical structure	3.25714	0	0	0	0	0	0	0	0	0	0	0
GO:0070483 detection of hypoxia	0	0	0	0	3.24517	0	0	0	0	0	0	0
GO:0006893 Golgi to plasma membrane transport	0	0	0	0	0	0	0	0	0	0	3.23895	0
GO:0015174 basic amino acid transmembrane transporter activity	0	0	0	0	3.23333	0	0	0	0	0	0	0
GO:0034051 negative regulation of plant-type hypersensitive response	0	0	3.22643	0	0	0	0	0	0	0	0	0
GO:0009693 ethylene biosynthetic process	0	0	0	3.22595	0	0	0	0	0	0	0	0
GO:0050897 cobalt ion binding	0	0	0	3.21998	0	0	0	0	0	0	0	0
GO:0009960 endosperm development	0	0	0	0	0	0	0	0	0	0	3.20568	0
GO:0009527 plastid outer membrane	0	0	0	0	3.19939	0	0	0	0	0	0	0
GO:0019005 SCF ubiquitin ligase complex	0	0	0	3.19743	0	0	0	0	0	0	0	0
GO:0030295 protein kinase activator activity	0	0	0	0	0	0	0	3.19577	0	0	0	0
GO:0006887 exocytosis	0	0	0	0	0	0	0	0	0	0	3.17864	0
GO:0010629 negative regulation of gene expression	0	0	0	0	0	0	0	0	3.17861	0	0	0
GO:0071323 cellular response to chitin	0	0	0	3.17223	0	0	0	0	0	0	0	0
GO:0009628 response to abiotic stimulus	0	0	0	0	0	0	0	0	0	0	3.16891	0
GO:1901615 organic hydroxy compound metabolic process	0	0	0	0	0	0	0	0	3.16516	0	0	0
GO:0006091 generation of precursor metabolites and energy	0	0	0	0	0	0	0	0	0	3.1627	0	0
GO:0009910 negative regulation of flower development	0	3.15711	0	0	0	0	0	0	0	0	0	0
GO:0007584 response to nutrient	0	0	0	0	3.15466	0	0	0	0	0	0	0
GO:0051781 positive regulation of cell division	0	0	0	0	0	0	0	0	0	3.15239	0	0
GO:0016297 acyl-[acyl-carrier-protein] hydrolase activity	0	0	0	0	0	0	0	0	0	0	3.15099	0
GO:0055088 lipid homeostasis	0	0	0	3.1425	0	0	0	0	0	0	0	0
GO:0003684 damaged DNA binding	0	0	0	0	0	0	0	0	3.14099	0	0	0
GO:0019825 oxygen binding	0	0	0	3.14092	0	0	0	0	0	0	0	0
GO:0016024 CDP-diacylglycerol biosynthetic process	0	0	0	0	0	0	0	0	0	0	0	3.137
GO:0035266 meristem growth	0	0	0	0	0	0	0	0	0	0	3.13225	0
GO:0008094 ATP-dependent activity, acting on DNA	0	0	0	0	0	0	0	0	3.10961	0	0	0
GO:0046856 phosphatidylinositol dephosphorylation	0	0	3.10381	0	0	0	0	0	0	0	0	0
GO:0019905 syntaxin binding	0	0	0	0	0	0	0	3.10188	0	0	0	0
GO:0005227 calcium-activated cation channel activity	0	0	0	0	0	0	0	0	0	0	0	3.09562
GO:0010030 positive regulation of seed germination	0	0	0	0	0	0	0	0	3.08236	0	0	0
GO:0005351 carbohydrate:proton symporter activity	0	0	0	3.06977	0	0	0	0	0	0	0	0
GO:0015086 cadmium ion transmembrane transporter activity	0	0	0	3.06977	0	0	0	0	0	0	0	0
GO:0019375 galactolipid biosynthetic process	0	0	0	0	0	0	0	0	0	3.06953	0	0
GO:0102210 rhamnogalacturonan endolyase activity	0	0	0	0	3.06825	0	0	0	0	0	0	0
GO:0004739 pyruvate dehydrogenase (acetyl-transferring) activity	0	0	0	0	3.06825	0	0	0	0	0	0	0
GO:0010264 myo-inositol hexakisphosphate biosynthetic process	0	0	0	0	0	0	0	0	0	0	3.06082	0
GO:0008519 ammonium transmembrane transporter activity	0	0	0	3.0558	0	0	0	0	0	0	0	0
GO:0016671 oxidoreductase activity, acting on a sulfur group of donors, disulfide as acceptor	0	0	0	0	3.0541	0	0	0	0	0	0	0
GO:0006810 transport	0	0	0	3.05282	0	0	0	0	0	0	0	0
GO:0032940 secretion by cell	0	0	0	0	3.04557	0	0	0	0	0	0	0
GO:0009088 threonine biosynthetic process	0	0	0	3.03518	0	0	0	0	0	0	0	0
GO:0003924 GTPase activity	0	0	0	0	0	0	0	0	0	0	3.03495	0
GO:0009742 brassinosteroid mediated signaling pathway	0	0	0	0	0	0	0	0	0	0	0	3.03155
GO:0003712 transcription coregulator activity	3.02423	0	0	0	0	0	0	0	0	0	0	0
GO:0045836 positive regulation of meiotic nuclear division	0	0	0	0	0	0	0	0	0	0	3.02034	0
GO:0010230 alternative respiration	0	0	0	0	3.01176	0	0	0	0	0	0	0
GO:0035198 miRNA binding	0	0	0	0	0	0	0	0	3.00479	0	0	0
GO:0010556 regulation of macromolecule biosynthetic process	0	0	0	0	0	0	0	0	3.00009	0	0	0
GO:0005797 Golgi medial cisterna	2.99433	0	0	0	0	0	0	0	0	0	0	0
GO:0009555 pollen development	0	0	0	0	0	0	0	0	2.98589	0	0	0
GO:0010093 specification of floral organ identity	0	0	0	0	0	0	0	0	0	0	2.98403	0
GO:0042254 ribosome biogenesis	0	0	0	0	0	0	0	0	0	2.9731	0	0
GO:0009641 shade avoidance	0	0	2.96067	0	0	0	0	0	0	0	0	0
GO:0005575 cellular_component	0	2.957	0	0	0	0	0	0	0	0	0	0
GO:0009901 anther dehiscence	0	0	0	0	0	0	0	0	0	0	0	2.94665
GO:0043433 negative regulation of DNA-binding transcription factor activity	0	0	0	0	2.94564	0	0	0	0	0	0	0
GO:0034976 response to endoplasmic reticulum stress	0	0	0	0	0	2.94272	0	0	0	0	0	0
GO:0015908 fatty acid transport	0	0	0	2.93508	0	0	0	0	0	0	0	0
GO:0019509 L-methionine salvage from methylthioadenosine	0	0	0	2.93508	0	0	0	0	0	0	0	0
GO:0051026 chiasma assembly	0	0	0	0	0	0	0	0	0	0	2.93419	0
GO:0043412 macromolecule modification	0	0	0	0	0	0	0	0	0	0	2.9317	0
GO:0010078 maintenance of root meristem identity	0	2.93067	0	0	0	0	0	0	0	0	0	0
GO:0010033 response to organic substance	0	0	0	0	0	0	0	0	0	0	2.92506	0
GO:0006656 phosphatidylcholine biosynthetic process	0	0	0	0	0	0	0	0	0	0	2.92506	0
GO:0010233 phloem transport	0	0	0	0	0	0	0	2.92079	0	0	0	0
GO:0072330 monocarboxylic acid biosynthetic process	0	0	0	0	0	0	0	0	0	2.9206	0	0
GO:0080142 regulation of salicylic acid biosynthetic process	0	0	0	2.91902	0	0	0	0	0	0	0	0
GO:0010315 auxin export across the plasma membrane	0	0	0	0	0	0	0	2.91813	0	0	0	0
GO:0051592 response to calcium ion	0	0	0	0	0	0	0	0	2.91326	0	0	0
GO:0046148 pigment biosynthetic process	0	0	0	0	0	0	0	2.90923	0	0	0	0
GO:0006032 chitin catabolic process	0	0	0	2.90287	0	0	0	0	0	0	0	0
GO:0051119 sugar transmembrane transporter activity	0	0	2.89962	0	0	0	0	0	0	0	0	0
GO:0005987 sucrose catabolic process	0	0	0	2.89274	0	0	0	0	0	0	0	0
GO:1901332 negative regulation of lateral root development	0	0	0	0	0	0	0	0	0	0	2.89251	0
GO:0042548 regulation of photosynthesis, light reaction	0	0	0	0	0	0	0	2.87814	0	0	0	0
GO:0000725 recombinational repair	0	0	0	0	0	0	0	0	0	0	2.82106	0
GO:0000963 mitochondrial RNA processing	0	0	0	2.81594	0	0	0	0	0	0	0	0
GO:0008134 transcription factor binding	0	0	0	0	2.80275	0	0	0	0	0	0	0
GO:0031326 regulation of cellular biosynthetic process	0	0	0	0	0	0	0	0	2.79105	0	0	0
GO:0010039 response to iron ion	0	0	0	0	0	0	0	0	0	2.76657	0	0
GO:0005764 lysosome	0	0	0	0	2.75839	0	0	0	0	0	0	0
GO:0010099 regulation of photomorphogenesis	0	0	0	0	0	0	0	0	0	2.7565	0	0
GO:0000794 condensed nuclear chromosome	0	0	0	0	0	0	0	2.75588	0	0	0	0
GO:0140426 pathogen-associated molecular pattern receptor signaling pathway	0	0	0	2.74986	0	0	0	0	0	0	0	0
GO:1901002 positive regulation of response to salt stress	0	0	0	0	0	0	0	0	0	0	0	2.74248
GO:0032870 cellular response to hormone stimulus	0	0	2.73748	0	0	0	0	0	0	0	0	0
GO:0048829 root cap development	0	0	0	2.7333	0	0	0	0	0	0	0	0
GO:0010117 photoprotection	0	0	2.7282	0	0	0	0	0	0	0	0	0
GO:0009909 regulation of flower development	0	0	0	0	0	0	2.71536	0	0	0	0	0
GO:0006086 acetyl-CoA biosynthetic process from pyruvate	0	0	0	0	2.70585	0	0	0	0	0	0	0
GO:0004712 protein serine/threonine/tyrosine kinase activity	0	0	2.70082	0	0	0	0	0	0	0	0	0
GO:0090628 plant epidermal cell fate specification	0	0	2.68897	0	0	0	0	0	0	0	0	0
GO:0051254 positive regulation of RNA metabolic process	0	0	2.68132	0	0	0	0	0	0	0	0	0
GO:0016887 ATP hydrolysis activity	0	0	0	0	0	2.68018	0	0	0	0	0	0
GO:0008381 mechanosensitive monoatomic ion channel activity	0	0	0	0	0	0	0	0	0	0	2.67842	0
GO:0000381 regulation of alternative mRNA splicing, via spliceosome	0	0	0	0	0	0	0	0	0	0	2.67601	0
GO:0006470 protein dephosphorylation	0	0	2.65062	0	0	0	0	0	0	0	0	0
GO:0051017 actin filament bundle assembly	0	0	0	0	0	0	0	0	0	0	2.6474	0
GO:0008559 ABC-type xenobiotic transporter activity	0	0	0	0	2.64658	0	0	0	0	0	0	0
GO:0009904 chloroplast accumulation movement	0	0	0	0	0	0	0	0	2.63219	0	0	0
GO:0071365 cellular response to auxin stimulus	0	0	0	0	0	0	0	0	2.62102	0	0	0
GO:0004499 N,N-dimethylaniline monooxygenase activity	0	0	0	0	2.61855	0	0	0	0	0	0	0
GO:0003727 single-stranded RNA binding	0	2.61693	0	0	0	0	0	0	0	0	0	0
GO:0004650 polygalacturonase activity	0	0	0	0	0	0	0	2.61113	0	0	0	0
GO:0048367 shoot system development	0	0	0	0	0	0	0	0	2.57947	0	0	0
GO:0031492 nucleosomal DNA binding	0	0	0	0	0	0	0	0	0	0	2.57453	0
GO:0048765 root hair cell differentiation	0	0	0	2.57171	0	0	0	0	0	0	0	0
GO:0010183 pollen tube guidance	0	0	2.55793	0	0	0	0	0	0	0	0	0
GO:0005313 L-glutamate transmembrane transporter activity	0	0	0	0	2.55572	0	0	0	0	0	0	0
GO:0044390 ubiquitin-like protein conjugating enzyme binding	0	0	0	2.55555	0	0	0	0	0	0	0	0
GO:0012501 programmed cell death	0	0	0	0	2.55365	0	0	0	0	0	0	0
GO:0032875 regulation of DNA endoreduplication	0	0	0	2.54886	0	0	0	0	0	0	0	0
GO:0051246 regulation of protein metabolic process	0	2.54839	0	0	0	0	0	0	0	0	0	0
GO:0009969 xyloglucan biosynthetic process	0	0	0	0	0	0	0	2.53398	0	0	0	0
GO:0009294 DNA-mediated transformation	0	0	0	0	0	0	0	2.5227	0	0	0	0
GO:0008168 methyltransferase activity	0	0	0	0	0	0	0	0	0	0	2.50988	0
GO:0009955 adaxial/abaxial pattern specification	0	0	0	0	0	0	0	0	0	2.50657	0	0
GO:0080147 root hair cell development	0	0	0	2.50357	0	0	0	0	0	0	0	0
GO:1901371 regulation of leaf morphogenesis	0	0	0	0	2.49106	0	0	0	0	0	0	0
GO:0003843 1,3-beta-D-glucan synthase activity	0	0	0	0	0	0	0	0	0	0	0	2.49095
GO:0000148 1,3-beta-D-glucan synthase complex	0	0	0	0	0	0	0	0	0	0	0	2.49095
GO:0006075 (1->3)-beta-D-glucan biosynthetic process	0	0	0	0	0	0	0	0	0	0	0	2.49095
GO:0090627 plant epidermal cell differentiation	0	0	0	0	0	0	0	0	0	0	2.48975	0
GO:1901617 organic hydroxy compound biosynthetic process	0	0	0	0	0	0	0	2.4659	0	0	0	0
GO:0009889 regulation of biosynthetic process	0	0	0	0	0	0	0	2.46514	0	0	0	0
GO:0052542 defense response by callose deposition	0	0	0	0	2.46015	0	0	0	0	0	0	0
GO:0016324 apical plasma membrane	0	0	0	0	0	0	0	2.45532	0	0	0	0
GO:0052546 cell wall pectin metabolic process	0	0	0	2.45357	0	0	0	0	0	0	0	0
GO:0005634 nucleus	0	0	0	0	0	0	0	0	2.44957	0	0	0
GO:0033036 macromolecule localization	0	0	0	0	0	0	0	0	0	0	0	2.44676
GO:0010311 lateral root formation	0	0	0	0	0	0	0	0	2.44648	0	0	0
GO:0010162 seed dormancy process	0	0	0	2.44631	0	0	0	0	0	0	0	0
GO:0018230 peptidyl-L-cysteine S-palmitoylation	0	0	0	0	0	0	0	0	0	0	2.43052	0
GO:2000024 regulation of leaf development	0	0	0	0	0	0	0	0	0	0	2.4166	0
GO:0005545 1-phosphatidylinositol binding	0	0	0	0	2.41049	0	0	0	0	0	0	0
GO:0005905 clathrin-coated pit	0	0	0	0	2.41049	0	0	0	0	0	0	0
GO:0004197 cysteine-type endopeptidase activity	0	0	0	0	2.40709	0	0	0	0	0	0	0
GO:0090567 reproductive shoot system development	0	0	0	0	0	0	0	0	0	0	2.39126	0
GO:0043015 gamma-tubulin binding	0	0	0	0	0	0	0	0	0	0	2.38794	0
GO:0051128 regulation of cellular component organization	0	0	0	0	0	0	0	2.38208	0	0	0	0
GO:0043130 ubiquitin binding	0	0	0	2.37866	0	0	0	0	0	0	0	0
GO:0010182 sugar mediated signaling pathway	0	0	0	0	0	0	0	0	2.36127	0	0	0
GO:0048638 regulation of developmental growth	0	0	0	0	0	0	0	2.35286	0	0	0	0
GO:0031490 chromatin DNA binding	0	0	0	0	0	0	0	0	0	2.34694	0	0
GO:0004791 thioredoxin-disulfide reductase (NADP) activity	0	0	0	0	2.34651	0	0	0	0	0	0	0
GO:0009089 lysine biosynthetic process via diaminopimelate	0	0	0	2.3342	0	0	0	0	0	0	0	0
GO:0009072 aromatic amino acid metabolic process	0	0	0	0	2.32792	0	0	0	0	0	0	0
GO:0006486 protein glycosylation	0	0	0	2.31946	0	0	0	0	0	0	0	0
GO:0009691 cytokinin biosynthetic process	0	0	0	2.31226	0	0	0	0	0	0	0	0
GO:1900425 negative regulation of defense response to bacterium	0	0	2.30403	0	0	0	0	0	0	0	0	0
GO:0009965 leaf morphogenesis	0	0	0	0	0	0	0	0	0	0	2.30234	0
GO:0005811 lipid droplet	0	0	0	0	2.29058	0	0	0	0	0	0	0
GO:0008104 protein localization	0	0	0	0	0	0	0	0	0	0	0	2.28412
GO:0000977 RNA polymerase II transcription regulatory region sequence-specific DNA binding	0	2.2787	0	0	0	0	0	0	0	0	0	0
GO:0019953 sexual reproduction	0	0	0	0	0	0	0	2.2777	0	0	0	0
GO:0009891 positive regulation of biosynthetic process	0	0	0	0	0	0	0	0	0	0	2.27421	0
GO:0051641 cellular localization	0	0	2.27095	0	0	0	0	0	0	0	0	0
GO:0120029 proton export across plasma membrane	0	0	0	0	2.26433	0	0	0	0	0	0	0
GO:0090708 specification of plant organ axis polarity	0	0	0	0	2.26433	0	0	0	0	0	0	0
GO:0015386 potassium:proton antiporter activity	0	0	0	0	0	0	0	2.26254	0	0	0	0
GO:0019538 protein metabolic process	0	0	0	0	0	0	0	0	0	2.25396	0	0
GO:0070822 Sin3-type complex	0	0	0	0	2.23784	0	0	0	0	0	0	0
GO:0048878 chemical homeostasis	0	0	2.23195	0	0	0	0	0	0	0	0	0
GO:0000913 preprophase band assembly	0	0	0	0	0	0	0	0	0	0	2.22002	0
GO:0009959 negative gravitropism	0	0	0	0	0	0	0	0	0	0	0	2.2097
GO:0010072 primary shoot apical meristem specification	0	0	0	0	0	0	0	0	2.20282	0	0	0
GO:0051607 defense response to virus	0	0	0	0	0	0	0	0	2.19987	0	0	0
GO:0017148 negative regulation of translation	0	0	0	0	2.19507	0	0	0	0	0	0	0
GO:0044030 regulation of DNA methylation	0	0	0	0	0	0	0	0	0	0	2.19443	0
GO:0042128 nitrate assimilation	0	0	0	0	0	0	0	0	0	0	2.19386	0
GO:0008553 P-type proton-exporting transporter activity	0	0	0	0	2.18613	0	0	0	0	0	0	0
GO:2000377 regulation of reactive oxygen species metabolic process	0	0	0	2.18514	0	0	0	0	0	0	0	0
GO:0051239 regulation of multicellular organismal process	0	0	0	0	0	0	0	2.18098	0	0	0	0
GO:0030145 manganese ion binding	0	0	0	0	2.17582	0	0	0	0	0	0	0
GO:0000038 very long-chain fatty acid metabolic process	0	0	0	0	0	0	0	0	0	0	2.17554	0
GO:0048364 root development	0	2.14626	0	0	0	0	0	0	0	0	0	0
GO:0019706 protein-cysteine S-palmitoyltransferase activity	0	0	0	0	0	0	0	0	0	0	2.14175	0
GO:0042393 histone binding	0	0	0	0	0	0	0	0	0	0	2.14166	0
GO:0008308 voltage-gated monoatomic anion channel activity	0	0	0	0	2.13607	0	0	0	0	0	0	0
GO:0009903 chloroplast avoidance movement	0	0	0	0	0	0	0	0	2.12694	0	0	0
GO:0009718 anthocyanin-containing compound biosynthetic process	0	0	0	2.12417	0	0	0	0	0	0	0	0
GO:0019748 secondary metabolic process	0	0	0	0	0	0	0	0	0	0	2.10536	0
GO:1990904 ribonucleoprotein complex	0	0	0	0	0	0	0	0	0	2.09868	0	0
GO:0045003 double-strand break repair via synthesis-dependent strand annealing	0	0	0	0	0	0	0	0	0	0	2.09271	0
GO:0051603 proteolysis involved in protein catabolic process	0	0	0	0	2.09207	0	0	0	0	0	0	0
GO:0071704 organic substance metabolic process	0	0	0	0	2.07714	0	0	0	0	0	0	0
GO:0090548 response to nitrate starvation	0	0	0	0	2.06387	0	0	0	0	0	0	0
GO:0008219 cell death	0	0	2.0571	0	0	0	0	0	0	0	0	0
GO:0006139 nucleobase-containing compound metabolic process	0	0	0	0	0	0	0	0	2.05628	0	0	0
GO:0009606 tropism	0	0	0	0	0	0	0	0	0	0	0	2.05111
GO:0045910 negative regulation of DNA recombination	0	0	0	0	0	0	0	0	0	0	2.04941	0
GO:0019915 lipid storage	0	0	0	0	2.04409	0	0	0	0	0	0	0
GO:0080022 primary root development	0	2.04346	0	0	0	0	0	0	0	0	0	0
GO:0005242 inward rectifier potassium channel activity	0	0	0	2.04044	0	0	0	0	0	0	0	0
GO:0000138 Golgi trans cisterna	0	0	0	0	0	0	0	0	0	0	0	2.03993
GO:0005783 endoplasmic reticulum	0	0	0	0	0	0	0	0	0	0	0	2.03624
GO:2000241 regulation of reproductive process	0	0	0	0	0	0	0	2.02908	0	0	0	0
GO:0010227 floral organ abscission	0	0	2.01143	0	0	0	0	0	0	0	0	0
