# Supplementary material for: DkWRKY transcription factors enhance persimmon resistance to Colletotrichum horii by promoting lignin accumulation through DkCAD1 promotor interaction
Source: Stress Biol. 2024 Feb 26;4(1):17. doi: 10.1007/s44154-024-00154-0 (PMC10897097; doi:10.1007/s44154-024-00154-0)
Supplement: Supplementary file 3 — Additional file 3: Table S3. Matrix of -log10 p-value from KEGG annotation enrichment analysis of DEGs. [file 44154_2024_154_MOESM3_ESM.xlsx]

## Sheet: enriched-matrix-KEGG-R
Table S3A. KEGG annotation enrichment analysis of DEGs in R var. from different clusters (matrix of -log10 pvalue)
KEGG annotation	cluster_1	cluster_2	cluster_3	cluster_4	cluster_5	cluster_6	cluster_7	cluster_8	cluster_9	cluster_10	cluster_11	cluster_12
Chaperones and folding catalysts [BR:ath03110]	149.453	0	0	0	0	0	0	0	0	0	0	0
Protein processing in endoplasmic reticulum [PATH:ath04141]	102.87	0	0	0	0	0	0	0	0	0	0	0
DNA replication proteins [BR:ath03032]	0	0	0	0	0	0	0	0	0	0	78.1203	4.58844
Folding, sorting and degradation	74.8595	0	0	0	0	0	0	0	0	0	0	0
Chromosome and associated proteins [BR:ath03036]	0	0	0	0	0	0	0	0	0	0	74.5333	0
Biosynthesis of other secondary metabolites	0	4.83834	6.35519	4.77294	2.42767	6.21339	4.19703	0	0	2.43711	18.0411	0
DNA replication [PATH:ath03030]	0	0	0	0	0	0	0	0	0	0	42.4325	5.85395
Flavonoid biosynthesis [PATH:ath00941]	12.4656	0	0	0	0	0	0	0	0	5.06665	26.4291	0
Exosome [BR:ath04147]	27.969	0	0	0	0	0	2.26444	0	0	5.39948	3.4701	3.81809
Cytoskeleton proteins [BR:ath04812]	0	0	4.0681	0	0	0	0	0	0	0	37.8844	0
Motor proteins [PATH:ath04814]	0	0	0	0	0	0	0	0	0	0	40.3337	0
Cell motility	0	0	0	0	0	0	0	0	0	0	40.008	0
Transcription factors [BR:ath03000]	2.28103	4.94378	5.4192	3.12444	0	2.11558	0	2.95719	14.4953	3.61084	0	0
Plant hormone signal transduction [PATH:ath04075]	0	0	0	0	4.28597	0	5.80746	14.6827	7.01433	0	0	5.10679
Photosynthesis proteins [BR:ath00194]	0	0	0	0	0	0	0	0	0	0	21.0067	13.7626
Replication and repair	0	0	0	0	0	0	0	0	0	0	31.5788	2.52064
Proteasome [BR:ath03051]	28.5822	0	0	0	0	0	0	0	0	3.25565	0	0
Signal transduction	0	0	0	0	2.67035	0	3.27838	11.2146	6.92888	0	0	2.95605
Photosynthesis - antenna proteins [PATH:ath00196]	0	0	0	0	0	0	0	0	0	0	17.724	8.36623
DNA repair and recombination proteins [BR:ath03400]	0	0	0	0	0	0	0	0	0	0	21.5551	2.33329
Glycosyltransferases [BR:ath01003]	0	0	21.5976	0	0	0	0	0	0	0	0	2.15385
Carbohydrate metabolism	0	0	0	0	0	4.46751	7.73485	6.03827	0	2.55696	0	2.24996
Phenylpropanoid biosynthesis [PATH:ath00940]	0	5.08574	8.6741	3.53094	0	4.98633	0	0	0	0	0	0
Protein families: genetic information processing	12.3312	0	0	0	0	0	0	0	0	0	9.20128	0
alpha-Linolenic acid metabolism [PATH:ath00592]	0	0	0	0	0	2.2084	10.6967	0	7.10267	0	0	0
Enzymes with EC numbers	0	0	9.9701	4.79707	0	0	2.42226	0	0	0	0	2.14075
Galactose metabolism [PATH:ath00052]	0	0	0	0	3.91529	6.6043	5.65424	2.29837	0	0	0	0
MAPK signaling pathway - plant [PATH:ath04016]	0	2.41574	0	0	0	4.3886	0	6.89471	2.46928	0	0	2.27632
Glutathione metabolism [PATH:ath00480]	2.49648	7.96849	0	0	2.22423	0	0	0	0	0	3.47521	2.12463
Lipid metabolism	0	0	0	0	0	0	7.42793	0	0	0	6.75404	3.5144
Metabolism of terpenoids and polyketides	0	0	0	0	0	0	13.6763	4.00882	0	0	0	0
Flavone and flavonol biosynthesis [PATH:ath00944]	10.8532	0	0	0	0	0	0	0	0	0	6.3903	0
Homologous recombination [PATH:ath03440]	0	0	0	0	0	0	0	0	0	0	13.6168	2.80764
Energy metabolism	0	0	0	0	0	0	0	5.87867	0	0	7.13838	3.28293
Phenylalanine, tyrosine and tryptophan biosynthesis [PATH:ath00400]	0	4.0598	0	0	0	0	4.63479	0	0	0	7.38129	0
Carotenoid biosynthesis [PATH:ath00906]	0	0	0	0	0	3.03206	9.45183	3.51401	0	0	0	0
Carbon fixation in photosynthetic organisms [PATH:ath00710]	0	0	0	0	0	0	2.84375	10.4364	0	2.57083	0	0
Unclassified: metabolism	0	0	8.37403	4.49064	0	0	0	0	0	0	0	2.61276
Mitochondrial biogenesis [BR:ath03029]	12.2859	0	0	0	0	0	0	0	0	2.95765	0	0
Tropane, piperidine and pyridine alkaloid biosynthesis [PATH:ath00960]	0	0	0	3.27273	0	6.51308	0	0	0	0	5.39701	0
Photosynthesis [PATH:ath00195]	0	0	0	0	0	0	0	0	0	0	7.99907	7.00784
Cytochrome P450 [BR:ath00199]	2.60717	0	0	2.05178	4.52144	0	4.48492	0	0	0	0	0
Mismatch repair [PATH:ath03430]	0	0	0	0	0	0	0	0	0	0	11.2115	2.20372
Fatty acid biosynthesis [PATH:ath00061]	0	0	0	2.39382	0	0	0	0	0	0	7.66224	3.20388
Ascorbate and aldarate metabolism [PATH:ath00053]	0	2.668	0	0	2.80495	2.2444	0	5.00196	0	0	0	0
Endocytosis [PATH:ath04144]	8.3288	0	0	0	0	0	0	0	0	3.86744	0	0
Phagosome [PATH:ath04145]	0	0	3.67433	0	0	0	0	0	0	0	4.83244	3.41703
Thiamine metabolism [PATH:ath00730]	0	0	0	0	0	0	0	4.01028	0	5.45014	0	2.11686
Lipid biosynthesis proteins [BR:ath01004]	0	0	0	0	0	0	3.94755	0	0	0	3.22872	4.2316
Protein families: metabolism	3.66239	0	0	0	0	0	0	0	0	0	7.6043	0
Plant-pathogen interaction [PATH:ath04626]	5.5059	0	0	0	0	0	0	0	2.23719	3.31778	0	0
Spliceosome [PATH:ath03040]	10.9037	0	0	0	0	0	0	0	0	0	0	0
Tryptophan metabolism [PATH:ath00380]	0	0	0	2.44026	0	5.67168	2.76056	0	0	0	0	0
Alanine, aspartate and glutamate metabolism [PATH:ath00250]	4.57633	0	0	0	0	4.08471	0	2.14672	0	0	0	0
Protein phosphatases and associated proteins [BR:ath01009]	10.4457	0	0	0	0	0	0	0	0	0	0	0
Structural proteins	4.84613	0	5.5702	0	0	0	0	0	0	0	0	0
Starch and sucrose metabolism [PATH:ath00500]	0	0	0	0	2.20599	0	2.39748	0	0	2.51557	0	2.92943
Polyketide biosynthesis proteins [BR:ath01008]	0	0	0	0	0	0	0	0	0	0	10.0298	0
Glyoxylate and dicarboxylate metabolism [PATH:ath00630]	0	0	0	0	0	0	0	6.68709	0	3.19182	0	0
Linoleic acid metabolism [PATH:ath00591]	0	0	0	0	0	0	0	0	6.7005	0	3.13618	0
Tyrosine metabolism [PATH:ath00350]	0	0	2.85645	3.04099	0	3.87911	0	0	0	0	0	0
Biosynthesis of various plant secondary metabolites [PATH:ath00999]	0	0	4.30072	0	5.21559	0	0	0	0	0	0	0
Cyanoamino acid metabolism [PATH:ath00460]	0	0	3.02288	0	0	3.27328	3.20633	0	0	0	0	0
Pyruvate metabolism [PATH:ath00620]	0	0	0	2.29584	0	0	2.62243	2.26191	0	0	2.2961	0
Environmental adaptation	6.09554	0	0	0	0	0	0	0	0	3.35476	0	0
Glycerophospholipid metabolism [PATH:ath00564]	0	0	0	0	0	0	7.08363	0	0	0	2.28328	0
Pentose phosphate pathway [PATH:ath00030]	0	0	0	0	0	0	5.1949	0	0	3.68188	0	0
Glycolysis / Gluconeogenesis [PATH:ath00010]	0	0	0	0	0	0	0	3.16486	0	5.43106	0	0
Protein families: signaling and cellular processes	5.42402	0	0	0	0	0	0	0	0	0	3.13156	0
Pyrimidine metabolism [PATH:ath00240]	0	0	0	0	0	0	0	0	0	0	4.49094	3.93407
Amino sugar and nucleotide sugar metabolism [PATH:ath00520]	0	0	0	0	0	3.74058	4.5392	0	0	0	0	0
Nitrogen metabolism [PATH:ath00910]	0	0	0	0	0	2.61738	0	5.55828	0	0	0	0
Fructose and mannose metabolism [PATH:ath00051]	0	0	0	0	0	2.86443	0	2.566	0	2.53058	0	0
Purine metabolism [PATH:ath00230]	0	0	0	0	0	0	4.8244	0	0	3.09965	0	0
Ion channels [BR:ath04040]	0	0	0	0	0	4.35876	0	3.21739	0	0	0	0
Nucleotide metabolism	0	0	0	0	0	0	5.41	0	0	2.12688	0	0
Membrane transport	0	0	0	0	0	0	0	4.33815	0	0	0	2.75111
ABC transporters [PATH:ath02010]	0	0	0	0	0	0	0	4.33815	0	0	0	2.75111
Unclassified: signaling and cellular processes	2.78629	0	0	0	0	0	0	4.24696	0	0	0	0
Terpenoid backbone biosynthesis [PATH:ath00900]	0	0	0	0	0	0	6.86655	0	0	0	0	0
Phenylalanine metabolism [PATH:ath00360]	0	0	0	4.32564	0	2.45459	0	0	0	0	0	0
Folate biosynthesis [PATH:ath00790]	2.7217	0	0	0	0	3.99621	0	0	0	0	0	0
Sulfur relay system [PATH:ath04122]	0	0	0	0	0	6.69383	0	0	0	0	0	0
Cutin, suberine and wax biosynthesis [PATH:ath00073]	0	0	0	0	0	0	0	0	0	0	2.84386	3.83137
Glycine, serine and threonine metabolism [PATH:ath00260]	0	0	0	0	0	0	0	3.81889	0	0	2.76285	0
Transport and catabolism	3.64206	0	0	0	0	0	0	0	0	2.5461	0	0
Vitamin B6 metabolism [PATH:ath00750]	6.08666	0	0	0	0	0	0	0	0	0	0	0
Peptidases and inhibitors [BR:ath01002]	2.38531	0	0	3.55528	0	0	0	0	0	0	0	0
Circadian rhythm - plant [PATH:ath04712]	0	0	0	0	2.6099	0	0	0	0	0	3.32647	0
Amino acid metabolism	0	0	0	0	0	5.79839	0	0	0	0	0	0
Metabolism of other amino acids	0	3.52176	0	0	0	0	2.23093	0	0	0	0	0
Isoquinoline alkaloid biosynthesis [PATH:ath00950]	0	0	0	2.94722	0	2.79915	0	0	0	0	0	0
Cysteine and methionine metabolism [PATH:ath00270]	2.42059	0	0	0	0	0	0	0	0	0	3.30198	0
Base excision repair [PATH:ath03410]	0	0	0	0	0	0	0	0	0	0	5.71138	0
Butanoate metabolism [PATH:ath00650]	0	0	0	3.20011	2.44518	0	0	0	0	0	0	0
Transcription	5.55748	0	0	0	0	0	0	0	0	0	0	0
Efferocytosis [PATH:ath04148]	0	0	0	0	0	5.45934	0	0	0	0	0	0
Fatty acid degradation [PATH:ath00071]	0	0	0	2.61614	0	0	0	2.7781	0	0	0	0
Glycosaminoglycan binding proteins [BR:ath00536]	0	0	5.30836	0	0	0	0	0	0	0	0	0
Lectins [BR:ath04091]	5.27602	0	0	0	0	0	0	0	0	0	0	0
Monoterpenoid biosynthesis [PATH:ath00902]	0	0	0	0	0	0	5.16825	0	0	0	0	0
Glycosaminoglycan degradation [PATH:ath00531]	0	0	5.0679	0	0	0	0	0	0	0	0	0
Brassinosteroid biosynthesis [PATH:ath00905]	0	0	0	5.02245	0	0	0	0	0	0	0	0
Glycerolipid metabolism [PATH:ath00561]	0	0	0	0	0	0	4.71767	0	0	0	0	0
CD molecules [BR:ath04090]	0	0	0	0	0	0	0	4.55236	0	0	0	0
Prokaryotic defense system [BR:ath02048]	0	0	0	0	0	0	0	0	0	0	4.51298	0
Aflatoxin biosynthesis	0	0	0	0	0	0	0	0	0	0	4.46241	0
General function prediction only	0	0	0	0	0	0	0	0	0	0	4.41553	0
Glycosphingolipid biosynthesis - globo and isoglobo series [PATH:ath00603]	0	0	0	4.317	0	0	0	0	0	0	0	0
Biosynthesis of unsaturated fatty acids [PATH:ath01040]	0	0	0	0	0	0	0	0	0	0	4.28734	0
Monobactam biosynthesis [PATH:ath00261]	0	0	0	0	0	0	0	0	0	0	4.24021	0
Lipopolysaccharide biosynthesis proteins [BR:ath01005]	0	0	0	0	0	0	0	0	0	0	4.23751	0
Ribosome [PATH:ath03010]	0	0	0	0	0	0	0	0	0	4.22396	0	0
Membrane trafficking [BR:ath04131]	4.08981	0	0	0	0	0	0	0	0	0	0	0
Diterpenoid biosynthesis [PATH:ath00904]	0	0	0	0	0	0	0	0	0	0	0	4.05461
Porphyrin metabolism [PATH:ath00860]	0	0	0	0	0	0	0	0	0	0	0	4.05331
Spliceosome [BR:ath03041]	3.94778	0	0	0	0	0	0	0	0	0	0	0
Ribosome [BR:ath03011]	0	0	0	0	0	0	0	0	0	3.94426	0	0
Ribosome biogenesis in eukaryotes [PATH:ath03008]	0	0	0	0	0	0	0	0	0	3.90528	0	0
Protein export [PATH:ath03060]	3.77865	0	0	0	0	0	0	0	0	0	0	0
Prenyltransferases [BR:ath01006]	0	0	0	0	0	0	3.76277	0	0	0	0	0
Nucleotide excision repair [PATH:ath03420]	0	0	0	0	0	0	0	0	0	0	3.6765	0
Transporters [BR:ath02000]	0	0	0	3.54773	0	0	0	0	0	0	0	0
Ether lipid metabolism [PATH:ath00565]	0	0	0	0	0	0	3.33503	0	0	0	0	0
Glucosinolate biosynthesis [PATH:ath00966]	0	0	0	0	0	0	3.17917	0	0	0	0	0
Protein kinases [BR:ath01001]	0	0	0	0	0	0	0	0	0	0	3.05234	0
Propanoate metabolism [PATH:ath00640]	0	0	0	0	0	0	0	0	0	0	2.97158	0
Lysine biosynthesis [PATH:ath00300]	0	0	0	0	0	0	0	0	0	0	2.88056	0
Ubiquinone and other terpenoid-quinone biosynthesis [PATH:ath00130]	0	2.8457	0	0	0	0	0	0	0	0	0	0
ATP-dependent chromatin remodeling [PATH:ath03082]	0	0	0	0	0	0	2.60589	0	0	0	0	0
Pentose and glucuronate interconversions [PATH:ath00040]	0	0	0	0	0	0	0	0	0	0	0	2.59435
Ubiquitin system [BR:ath04121]	0	2.51021	0	0	0	0	0	0	0	0	0	0
Sulfur metabolism [PATH:ath00920]	0	0	0	0	0	2.20345	0	0	0	0	0	0
Other glycan degradation [PATH:ath00511]	0	0	0	0	0	0	0	0	0	0	0	2.1696
Translation	0	0	0	0	0	0	0	0	0	2.15357	0	0
beta-Alanine metabolism [PATH:ath00410]	0	0	0	2.14228	0	0	0	0	0	0	0	0
Fatty acid elongation [PATH:ath00062]	0	0	0	0	0	0	0	0	0	0	0	2.13816
Zeatin biosynthesis [PATH:ath00908]	0	0	0	2.00902	0	0	0	0	0	0	0	0
Arginine and proline metabolism [PATH:ath00330]	0	0	0	0	0	0	0	0	0	0	0	2.00652

## Sheet: enriched-matrix-KEGG-S
Table S3B. KEGG annotation enrichment analysis of DEGs in S var. from different clusters (matrix of -log10 pvalue)
KEGG annotation	cluster_1	cluster_2	cluster_3	cluster_4	cluster_5	cluster_6	cluster_7	cluster_8	cluster_9	cluster_10	cluster_11	cluster_12
Photosynthesis proteins [BR:ath00194]	0	0	0	0	0	0	0	16.5805	0	97.3775	13.3546	0
Photosynthesis [PATH:ath00195]	0	0	0	0	0	0	0	2.59878	0	99.4509	5.73983	0
Energy metabolism	0	0	0	0	0	5.82829	0	2.22688	0	82.5222	0	0
Biosynthesis of other secondary metabolites	6.02867	3.02128	0	20.2177	50.638	0	0	3.47345	7.11939	0	0	0
DNA replication proteins [BR:ath03032]	0	0	0	0	0	0	0	14.7448	50.318	0	15.1548	0
Chromosome and associated proteins [BR:ath03036]	0	0	0	0	0	0	0	6.57216	9.69088	0	63.1058	0
Cytoskeleton proteins [BR:ath04812]	0	0	0	0	0	0	0	10.2824	2.06533	0	46.9776	0
DNA replication [PATH:ath03030]	0	0	0	0	0	0	0	0	51.1204	0	2.21331	0
Motor proteins [PATH:ath04814]	0	0	0	0	0	0	0	9.63776	0	0	40.6281	0
Cell motility	0	0	0	0	0	0	0	9.51011	0	0	40.2182	0
Phenylpropanoid biosynthesis [PATH:ath00940]	0	0	0	3.60163	39.07	0	0	3.97297	0	0	0	2.39236
Amino acid metabolism	0	10.7313	0	7.25078	22.4309	6.31323	0	0	0	0	0	0
Carbon fixation in photosynthetic organisms [PATH:ath00710]	0	0	0	0	7.7825	5.49978	0	0	0	31.2108	0	0
Carbohydrate metabolism	0	0	0	12.5362	12.6349	5.52806	0	0	0	8.07391	3.72519	0
Ribosome [BR:ath03011]	0	0	0	0	0	0	0	0	0	39.6177	0	0
Tropane, piperidine and pyridine alkaloid biosynthesis [PATH:ath00960]	0	0	0	10.8276	25.3452	0	0	0	0	2.35772	0	0
Photosynthesis - antenna proteins [PATH:ath00196]	0	0	0	0	0	0	0	22.1717	0	5.03934	11.056	0
Metabolism of other amino acids	0	3.01958	0	5.59902	20.6781	3.91959	0	0	0	2.56269	0	2.13133
Ribosome [PATH:ath03010]	0	0	0	0	0	0	0	0	0	35.4794	0	0
Glyoxylate and dicarboxylate metabolism [PATH:ath00630]	0	2.69276	0	7.46645	0	9.71345	0	0	0	15.4944	0	0
Replication and repair	0	0	0	0	0	0	0	0	33.198	0	2.11161	0
Cutin, suberine and wax biosynthesis [PATH:ath00073]	0	0	0	0	0	0	8.32758	5.85597	9.52585	0	4.49	6.5105
Lipid metabolism	0	4.36045	0	6.16095	0	0	2.14461	0	0	0	12.5977	7.89617
Galactose metabolism [PATH:ath00052]	0	0	2.39039	11.5684	7.73331	0	0	0	8.23812	0	0	0
alpha-Linolenic acid metabolism [PATH:ath00592]	0	0	2.53918	14.495	4.85218	0	0	0	0	0	0	7.73552
Flavonoid biosynthesis [PATH:ath00941]	11.0446	0	0	9.55784	0	0	0	0	6.13419	0	0	0
Exosome [BR:ath04147]	0	0	0	0	0	0	0	0	0	2.85301	21.1215	0
Plant hormone signal transduction [PATH:ath04075]	2.15522	0	6.20427	2.65254	2.66395	0	0	9.78713	0	0	0	0
Polyketide biosynthesis proteins [BR:ath01008]	0	0	0	16.8157	6.58301	0	0	0	0	0	0	0
Glutathione metabolism [PATH:ath00480]	0	0	2.19545	4.68687	7.12025	0	0	0	2.05132	3.2533	2.99107	0
Cysteine and methionine metabolism [PATH:ath00270]	0	0	0	6.8843	8.89505	6.4737	0	0	0	0	0	0
Metabolism of terpenoids and polyketides	0	5.08488	4.83704	4.55497	0	0	3.16115	0	0	4.17719	0	0
Transcription factors [BR:ath03000]	0	0	10.1746	2.34324	0	0	2.31742	0	6.70676	0	0	0
DNA repair and recombination proteins [BR:ath03400]	0	0	0	0	0	0	0	0	17.5348	0	3.93785	0
Tryptophan metabolism [PATH:ath00380]	0	2.72524	0	0	18.167	0	0	0	0	0	0	0
Phenylalanine metabolism [PATH:ath00360]	0	3.22338	0	0	12.2864	0	0	0	0	5.26343	0	0
Alanine, aspartate and glutamate metabolism [PATH:ath00250]	0	6.99629	0	0	5.02084	5.39734	0	0	0	3.31738	0	0
Cytochrome P450 [BR:ath00199]	2.64306	2.54807	3.88141	7.33279	2.16051	0	2.15677	0	0	0	0	0
Glycolysis / Gluconeogenesis [PATH:ath00010]	0	0	0	6.68444	13.7084	0	0	0	0	0	0	0
Glycine, serine and threonine metabolism [PATH:ath00260]	0	0	0	3.62698	3.37589	8.66357	0	0	0	4.49858	0	0
Isoquinoline alkaloid biosynthesis [PATH:ath00950]	0	0	0	0	12.5169	0	0	0	0	6.57165	0	0
Tyrosine metabolism [PATH:ath00350]	0	0	0	3.16502	11.8408	0	0	0	0	3.81655	0	0
Biosynthesis of various plant secondary metabolites [PATH:ath00999]	0	0	2.39847	6.51608	3.74627	0	0	0	4.84575	0	0	0
Pentose phosphate pathway [PATH:ath00030]	0	0	0	0	3.51478	0	3.71596	0	0	5.42876	0	4.82428
beta-Alanine metabolism [PATH:ath00410]	0	5.33364	0	0	9.80787	0	0	0	0	0	0	2.15849
Circadian rhythm - plant [PATH:ath04712]	10.3393	0	0	6.91271	0	0	0	0	0	0	0	0
Enzymes with EC numbers	0	4.12877	2.09261	0	4.96322	0	0	0	2.91206	3.1465	0	0
MAPK signaling pathway - plant [PATH:ath04016]	2.04352	0	7.14865	3.68524	4.23183	0	0	0	0	0	0	0
Homologous recombination [PATH:ath03440]	0	0	0	0	0	0	0	2.53936	10.742	0	3.31816	0
Starch and sucrose metabolism [PATH:ath00500]	0	0	0	2.2962	2.44872	2.71431	0	0	2.87386	0	5.99112	0
Unclassified: metabolism	0	3.30653	2.26656	0	4.81971	0	0	0	2.77326	2.87857	0	0
Porphyrin metabolism [PATH:ath00860]	0	0	0	0	0	0	0	2.6319	0	13.1495	0	0
Arginine and proline metabolism [PATH:ath00330]	0	6.26392	0	0	3.21892	0	0	0	0	0	0	5.57674
Phagosome [PATH:ath04145]	0	0	0	0	0	0	0	0	2.9552	0	11.6298	0
CD molecules [BR:ath04090]	0	0	0	0	2.34649	0	0	3.88586	4.81528	0	2.93933	0
Environmental adaptation	5.35864	0	2.37458	3.27444	0	2.9319	0	0	0	0	0	0
Pyruvate metabolism [PATH:ath00620]	0	0	0	6.60838	4.09373	3.18178	0	0	0	0	0	0
Metabolism of cofactors and vitamins	0	3.2827	0	0	0	0	0	0	0	10.1835	0	0
Fatty acid degradation [PATH:ath00071]	0	0	2.13608	7.48222	3.53136	0	0	0	0	0	0	0
Fatty acid biosynthesis [PATH:ath00061]	0	0	0	3.65374	0	0	0	2.92247	0	0	6.43781	0
Phenylalanine, tyrosine and tryptophan biosynthesis [PATH:ath00400]	0	0	0	0	3.47168	0	0	0	3.26931	0	0	5.6193
Signal transduction	0	0	5.47483	2.68354	0	0	0	4.11301	0	0	0	0
Linoleic acid metabolism [PATH:ath00591]	0	0	0	2.3342	0	0	0	0	0	0	3.17558	6.4894
Mismatch repair [PATH:ath03430]	0	0	0	0	0	0	0	0	11.7602	0	0	0
Cyanoamino acid metabolism [PATH:ath00460]	0	0	0	2.97081	8.7771	0	0	0	0	0	0	0
Carotenoid biosynthesis [PATH:ath00906]	0	0	0	0	0	0	0	6.48103	2.48472	2.62001	0	0
Steroid biosynthesis [PATH:ath00100]	0	0	3.76673	2.04549	0	0	0	0	0	0	5.70101	0
Fructose and mannose metabolism [PATH:ath00051]	0	0	0	3.21889	6.0463	0	0	0	0	2.12451	0	0
Nitrogen metabolism [PATH:ath00910]	0	0	0	0	0	7.35541	0	0	0	3.81972	0	0
Sesquiterpenoid and triterpenoid biosynthesis [PATH:ath00909]	0	5.84536	4.40364	0	0	0	0	0	0	0	0	0
Protein families: metabolism	0	0	0	3.50855	0	0	0	0	0	6.56944	0	0
Pantothenate and CoA biosynthesis [PATH:ath00770]	0	5.25307	0	0	4.80564	0	0	0	0	0	0	0
Ascorbate and aldarate metabolism [PATH:ath00053]	0	0	3.08963	0	0	0	0	0	0	0	2.56396	4.3371
Brassinosteroid biosynthesis [PATH:ath00905]	0	0	3.62763	6.27378	0	0	0	0	0	0	0	0
Pyrimidine metabolism [PATH:ath00240]	0	0	0	0	0	0	0	0	5.6658	0	3.97688	0
Glycosyltransferases [BR:ath01003]	0	2.20196	0	0	0	0	0	0	0	0	0	7.40842
Monobactam biosynthesis [PATH:ath00261]	0	0	3.36057	4.05945	0	0	0	0	0	0	2.09271	0
ATP-dependent chromatin remodeling [PATH:ath03082]	0	0	0	0	0	0	0	0	0	0	9.47258	0
Lipid biosynthesis proteins [BR:ath01004]	0	0	0	2.96301	0	0	0	0	0	0	0	6.31562
D-Amino acid metabolism [PATH:ath00470]	0	0	0	0	0	9.0121	0	0	0	0	0	0
Taurine and hypotaurine metabolism [PATH:ath00430]	0	0	0	0	8.90186	0	0	0	0	0	0	0
Transporters [BR:ath02000]	0	0	0	4.59413	4.24855	0	0	0	0	0	0	0
Protein families: signaling and cellular processes	0	0	0	0	0	0	0	0	0	0	8.73762	0
Translation	0	0	0	0	0	0	0	0	0	8.61949	0	0
Aflatoxin biosynthesis	0	0	0	3.58705	0	0	0	0	4.97604	0	0	0
Chaperones and folding catalysts [BR:ath03110]	0	5.58294	0	0	0	2.95333	0	0	0	0	0	0
Zeatin biosynthesis [PATH:ath00908]	0	2.61693	0	3.09098	2.4167	0	0	0	0	0	0	0
Folate biosynthesis [PATH:ath00790]	0	3.18305	4.92763	0	0	0	0	0	0	0	0	0
Butanoate metabolism [PATH:ath00650]	0	0	0	4.63822	3.25567	0	0	0	0	0	0	0
Amino sugar and nucleotide sugar metabolism [PATH:ath00520]	0	0	0	0	5.09608	0	0	0	0	0	2.73765	0
ABC transporters [PATH:ath02010]	0	0	0	0	0	0	0	2.44363	3.20734	0	2.13557	0
Membrane transport	0	0	0	0	0	0	0	2.44363	3.20734	0	2.13557	0
Glycerophospholipid metabolism [PATH:ath00564]	0	4.73233	0	0	0	0	0	0	0	0	0	3.04754
Efferocytosis [PATH:ath04148]	0	3.78257	0	0	0	0	0	0	0	0	3.87451	0
Flavone and flavonol biosynthesis [PATH:ath00944]	7.61395	0	0	0	0	0	0	0	0	0	0	0
Mitochondrial biogenesis [BR:ath03029]	0	0	0	0	0	0	0	0	0	7.50802	0	0
Valine, leucine and isoleucine degradation [PATH:ath00280]	0	2.79706	0	4.4491	0	0	0	0	0	0	0	0
Peroxisome [PATH:ath04146]	0	0	2.40435	0	0	4.80367	0	0	0	0	0	0
Glycerolipid metabolism [PATH:ath00561]	0	2.63454	0	0	2.11006	0	0	0	0	0	0	2.36512
Pentose and glucuronate interconversions [PATH:ath00040]	0	0	0	0	0	0	0	0	0	0	0	6.64818
Vitamin B6 metabolism [PATH:ath00750]	0	0	0	3.42645	2.94579	0	0	0	0	0	0	0
Protein processing in endoplasmic reticulum [PATH:ath04141]	2.00038	4.2601	0	0	0	0	0	0	0	0	0	0
Plant-pathogen interaction [PATH:ath04626]	0	0	2.84099	0	0	3.12447	0	0	0	0	0	0
Propanoate metabolism [PATH:ath00640]	0	0	0	3.3836	0	0	0	0	0	0	2.45622	0
Prokaryotic defense system [BR:ath02048]	0	0	0	0	0	0	0	0	0	0	5.74278	0
Base excision repair [PATH:ath03410]	0	0	0	0	0	0	0	0	5.5543	0	0	0
Amino acid related enzymes [BR:ath01007]	0	0	0	0	2.16938	3.27137	0	0	0	0	0	0
Oxidative phosphorylation [PATH:ath00190]	0	0	0	0	0	0	0	0	0	5.29225	0	0
Arachidonic acid metabolism [PATH:ath00590]	0	5.26491	0	0	0	0	0	0	0	0	0	0
Caffeine metabolism [PATH:ath00232]	0	0	0	0	5.16903	0	0	0	0	0	0	0
Arginine biosynthesis [PATH:ath00220]	0	2.42949	0	0	0	0	0	0	0	2.58658	0	0
Prodigiosin biosynthesis	0	0	0	4.88802	0	0	0	0	0	0	0	0
Ubiquinone and other terpenoid-quinone biosynthesis [PATH:ath00130]	0	0	0	0	0	0	0	0	0	4.82636	0	0
Prenyltransferases [BR:ath01006]	0	0	2.41532	0	0	0	0	0	0	0	0	2.3264
Biotin metabolism [PATH:ath00780]	0	0	0	4.51784	0	0	0	0	0	0	0	0
Fatty acid elongation [PATH:ath00062]	0	0	0	0	0	0	0	0	0	0	4.37071	0
Nucleotide excision repair [PATH:ath03420]	0	0	0	0	0	0	0	0	4.29153	0	0	0
Glycosphingolipid biosynthesis - ganglio series [PATH:ath00604]	0	0	0	0	0	0	0	0	0	0	4.27001	0
Glycosylphosphatidylinositol (GPI)-anchored proteins [BR:ath00537]	0	0	0	0	0	0	0	0	0	0	4.05735	0
Sulfur metabolism [PATH:ath00920]	0	3.66048	0	0	0	0	0	0	0	0	0	0
Chromosome	0	0	0	0	0	0	0	0	0	0	3.63684	0
Proteasome [BR:ath03051]	0	3.57222	0	0	0	0	0	0	0	0	0	0
Sulfur relay system [PATH:ath04122]	0	0	3.47488	0	0	0	0	0	0	0	0	0
Nucleotide metabolism	0	0	0	0	0	0	0	0	3.40687	0	0	0
Glycosphingolipid biosynthesis - globo and isoglobo series [PATH:ath00603]	0	0	0	0	0	0	0	0	0	0	3.36246	0
Other glycan degradation [PATH:ath00511]	0	0	0	0	0	0	0	0	0	0	3.28443	0
Secretion system [BR:ath02044]	0	0	0	0	0	0	0	0	0	3.08131	0	0
Protein kinases [BR:ath01001]	0	0	0	0	0	0	0	0	0	0	2.92679	0
Glycosaminoglycan degradation [PATH:ath00531]	0	0	0	0	2.9133	0	0	0	0	0	0	0
Diterpenoid biosynthesis [PATH:ath00904]	0	0	0	0	0	0	0	0	2.90626	0	0	0
Phosphatidylinositol signaling system [PATH:ath04070]	0	2.83142	0	0	0	0	0	0	0	0	0	0
Terpenoid backbone biosynthesis [PATH:ath00900]	0	2.78302	0	0	0	0	0	0	0	0	0	0
Ether lipid metabolism [PATH:ath00565]	0	0	2.67411	0	0	0	0	0	0	0	0	0
Lipoic acid metabolism [PATH:ath00785]	0	0	0	0	2.57049	0	0	0	0	0	0	0
Thiamine metabolism [PATH:ath00730]	0	0	0	0	0	0	0	0	0	2.56897	0	0
Translation factors [BR:ath03012]	0	0	0	0	0	0	0	0	0	2.51817	0	0
Sphingolipid metabolism [PATH:ath00600]	0	0	0	0	2.5076	0	0	0	0	0	0	0
Biosynthesis of unsaturated fatty acids [PATH:ath01040]	0	0	0	0	0	0	0	0	0	0	2.48975	0
mRNA surveillance pathway [PATH:ath03015]	2.48724	0	0	0	0	0	0	0	0	0	0	0
Protein phosphatases and associated proteins [BR:ath01009]	0	0	2.44367	0	0	0	0	0	0	0	0	0
Purine metabolism [PATH:ath00230]	0	0	0	0	0	0	0	0	2.33336	0	0	0
Others	0	0	0	0	0	0	0	0	0	2.13566	0	0
Lysine degradation [PATH:ath00310]	0	0	0	2.12369	0	0	0	0	0	0	0	0
Lysine biosynthesis [PATH:ath00300]	0	0	0	2.09892	0	0	0	0	0	0	0	0
Selenocompound metabolism [PATH:ath00450]	0	0	0	2.07918	0	0	0	0	0	0	0	0
Glucosinolate biosynthesis [PATH:ath00966]	0	0	0	0	2.0373	0	0	0	0	0	0	0
