# Supplementary material for: DkWRKY transcription factors enhance persimmon resistance to Colletotrichum horii by promoting lignin accumulation through DkCAD1 promotor interaction
Source: Stress Biol. 2024 Feb 26;4(1):17. doi: 10.1007/s44154-024-00154-0 (PMC10897097; doi:10.1007/s44154-024-00154-0)
Supplement: Supplementary file 4 — Additional file 4: Table S4. Matrix of -log10 p-value from Mapman annotation enrichment analysis of DEGs. [file 44154_2024_154_MOESM4_ESM.xlsx]

## Sheet: enriched-matrix-mapman-R
Table S4A. Mapman annotation enrichment analysis of DEGs in R var. from different clusters (matrix of -log10 pvalue)
Mapman annotation	cluster_1	cluster_2	cluster_3	cluster_4	cluster_5	cluster_6	cluster_7	cluster_8	cluster_9	cluster_10	cluster_11	cluster_12
stress.abiotic.heat	155.435	4.92576	0	0	0	0	0	0	0	0	0	0
RNA.regulation of transcription.AP2/EREBP, APETALA2/Ethylene-responsive element binding protein family	8.66199	2.29542	0	0	0	3.91556	8.92721	0	10.9198	0	0	2.55659
DNA.synthesis/chromatin structure	2.80046	0	0	0	0	0	0	0	0	0	30.2838	0
RNA.regulation of transcription.WRKY domain transcription factor family	0	4.68022	0	3.0664	3.05568	12.0002	0	0	3.84479	6.26896	0	0
cell.organisation	0	0	0	0	0	0	0	0	0	0	31.5522	0
cell wall.modification	0	4.51466	0	3.62646	4.76604	0	0	0	0	0	0	17.7916
PS.lightreaction.photosystem II.LHC-II	0	0	0	0	0	0	0	0	0	0	18.0127	8.37633
RNA.regulation of transcription.bHLH,Basic Helix-Loop-Helix family	0	0	0	0	0	0	8.4629	10.5076	0	0	0	6.63327
transport.Major Intrinsic Proteins.PIP	0	0	0	5.39094	0	0	16.8221	0	0	0	0	3.34681
cell.cycle	0	0	0	0	0	0	0	0	0	0	23.3551	0
misc.beta 1,3 glucan hydrolases.glucan endo-1,3-beta-glucosidase	0	0	0	0	0	6.37303	9.31493	0	5.50806	0	0	0
hormone metabolism.ethylene.signal transduction	0	2.63345	0	0	0	0	0	0	17.875	0	0	0
misc.GDSL-motif lipase	0	0	0	0	0	0	0	4.56892	0	0	0	14.8715
transport.Major Intrinsic Proteins.TIP	0	0	0	0	0	0	18.8484	0	0	0	0	0
signalling.light	0	0	0	2.33461	11.8132	0	0	0	3.82601	0	0	0
metal handling.binding, chelation and storage	7.04891	3.57211	0	0	0	0	0	7.07447	0	0	0	0
protein.degradation.aspartate protease	0	8.73296	0	0	0	2.30156	0	0	4.51265	0	0	2.10671
minor CHO metabolism.raffinose family.galactinol synthases.known	7.22504	0	0	0	0	0	10.2912	0	0	0	0	0
signalling.receptor kinases.leucine rich repeat XII	0	0	0	8.42783	4.94618	4.09566	0	0	0	0	0	0
DNA.synthesis/chromatin structure.histone.core.H2A	0	0	0	0	0	0	6.83721	0	0	0	4.04892	6.3238
stress.abiotic	2.08636	5.25501	0	0	0	9.61236	0	0	0	0	0	0
misc.protease inhibitor/seed storage/lipid transfer protein (LTP) family protein	0	0	0	3.53927	0	0	3.83169	4.58595	0	0	2.43477	2.2394
stress.abiotic.unspecified	0	0	0	2.748	3.68597	0	0	0	0	0	2.60331	7.07162
development.storage proteins	0	0	0	0	3.08294	5.76012	0	0	0	0	0	6.45146
development.unspecified	2.1523	3.57545	0	2.81015	2.12256	0	0	0	0	4.47158	0	0
signalling.receptor kinases.leucine rich repeat VIII.VIII-2	0	0	0	9.35737	5.52205	0	0	0	0	0	0	0
RNA.regulation of transcription.MYB domain transcription factor family	0	0	0	0	0	0	0	4.41447	8.22734	2.05892	0	0
signalling.in sugar and nutrient physiology	3.65711	0	0	0	3.64703	3.64159	0	0	3.71203	0	0	0
signalling.calcium	4.43948	0	0	0	0	0	2.63019	0	2.7669	4.81006	0	0
cell.division	3.75118	0	0	0	0	0	0	0	0	0	10.7805	0
DNA.synthesis/chromatin structure.histone.core.H3	0	0	0	0	0	0	8.68736	0	0	0	0	5.70506
secondary metabolism.flavonoids.dihydroflavonols.flavanone 3-hydroxylase	0	0	0	0	0	0	0	0	0	0	13.5591	0
misc.gluco-, galacto- and mannosidases.beta-galactosidase	0	0	0	5.51972	0	0	0	0	0	0	0	8.02228
transport.peptides and oligopeptides	0	0	0	5.96596	7.40275	0	0	0	0	0	0	0
minor CHO metabolism.myo-inositol.myo inositol oxygenases	0	0	0	0	0	13.157	0	0	0	0	0	0
secondary metabolism.isoprenoids.non-mevalonate pathway.geranylgeranyl pyrophosphate synthase	0	0	0	0	0	0	13.0408	0	0	0	0	0
secondary metabolism.flavonoids.anthocyanins.anthocyanidin reductase	0	0	0	0	0	0	0	0	0	0	13	0
misc.cytochrome P450	0	0	0	5.55349	7.13786	0	0	0	0	0	0	0
nucleotide metabolism.deoxynucleotide metabolism.dUTP diphosphatase	0	0	0	0	0	0	0	0	0	0	12.6605	0
DNA.synthesis/chromatin structure.histone.H1	0	0	0	0	0	12.5503	0	0	0	0	0	0
secondary metabolism.simple phenols	0	0	0	7.14723	0	0	0	0	0	0	2.57088	2.82336
stress.biotic	0	4.40016	0	0	0	8.11637	0	0	0	0	0	0
misc.glutathione S transferases	0	7.70103	0	0	4.28928	0	0	0	0	0	0	0
nucleotide metabolism.deoxynucleotide metabolism.ribonucleoside-diphosphate reductase	0	0	0	0	0	0	0	0	0	0	5.53587	5.79561
PS.calvin cycle.seduheptulose bisphosphatase	0	0	0	0	0	0	0	11.2283	0	0	0	0
hormone metabolism.jasmonate.synthesis-degradation.lipoxygenase	0	0	0	0	0	0	0	0	7.4417	0	3.7106	0
Co-factor and vitamine metabolism.biotin	0	0	0	0	0	11.0402	0	0	0	0	0	0
signalling.receptor kinases.DUF 26	0	0	0	3.39649	7.61751	0	0	0	0	0	0	0
cell wall.precursor synthesis.UXS	0	0	0	0	0	0	5.66576	0	0	0	0	5.3132
RNA.regulation of transcription.MYB-related transcription factor family	0	3.42175	0	0	0	0	2.58613	0	0	0	4.91945	0
amino acid metabolism.synthesis.aromatic aa.chorismate.dehydroquinate/shikimate dehydrogenase	0	0	0	0	0	0	0	0	0	0	10.9008	0
RNA.regulation of transcription.HB,Homeobox transcription factor family	0	0	0	8.30097	0	0	0	2.42302	0	0	0	0
transport.amino acids	0	0	0	10.7197	0	0	0	0	0	0	0	0
protein.degradation.serine protease	0	0	0	3.5265	0	0	0	2.30976	0	0	4.70882	0
cell wall.cell wall proteins	0	0	0	0	10.5171	0	0	0	0	0	0	0
transport.hormones.auxin	0	0	0	0	0	0	0	0	0	0	0	10.4542
development.late embryogenesis abundant	0	0	0	0	0	0	5.40951	0	0	4.95084	0	0
transport.misc	7.9482	0	0	0	2.3383	0	0	0	0	0	0	0
amino acid metabolism.degradation.central amino acid metabolism.aspartate	10.2708	0	0	0	0	0	0	0	0	0	0	0
RNA.regulation of transcription.PHOR1	0	0	0	0	3.85211	0	0	0	6.39317	0	0	0
signalling.receptor kinases.wheat LRK10 like	0	0	0	4.76598	0	5.46196	0	0	0	0	0	0
secondary metabolism.flavonoids.chalcones.naringenin-chalcone synthase	0	0	0	0	0	0	0	0	0	0	10.1344	0
protein.synthesis.ribosomal protein.eukaryotic.60S subunit.L19	10.1195	0	0	0	0	0	0	0	0	0	0	0
misc.nitrilases, *nitrile lyases, berberine bridge enzymes, reticuline oxidases, troponine reductases	0	0	0	0	0	10.021	0	0	0	0	0	0
cell wall.degradation.pectate lyases and polygalacturonases	0	0	0	0	0	0	0	2.44902	0	0	0	7.55001
nucleotide metabolism.synthesis.pyrimidine.CTP synthetase	0	0	0	0	0	0	9.84489	0	0	0	0	0
cell wall.degradation.mannan-xylose-arabinose-fucose	0	0	0	7.38024	0	2.45459	0	0	0	0	0	0
RNA.processing.degradation dicer	9.76587	0	0	0	0	0	0	0	0	0	0	0
protein.degradation.AAA type	0	3.76005	0	0	3.23455	0	0	0	2.62582	0	0	0
hormone metabolism.abscisic acid.synthesis-degradation.synthesis.9-cis-epoxycarotenoid dioxygenase	0	0	0	0	0	0	9.58059	0	0	0	0	0
lipid metabolism.FA synthesis and FA elongation.acyl coa ligase	0	0	0	0	0	3.01657	0	0	0	6.55978	0	0
secondary metabolism.flavonoids.dihydroflavonols.flavonoid 3-monooxygenase	9.47304	0	0	0	0	0	0	0	0	0	0	0
RNA.regulation of transcription.ARR	0	0	0	0	0	0	3.76788	0	0	0	5.58545	0
RNA.regulation of transcription.C2H2 zinc finger family	0	2.45301	0	0	0	0	0	0	2.40711	4.47129	0	0
hormone metabolism.auxin.synthesis-degradation	0	0	0	0	0	0	0	0	9.17737	0	0	0
RNA.regulation of transcription.AS2,Lateral Organ Boundaries Gene Family	0	0	0	0	0	0	2.17964	3.3164	3.59967	0	0	0
secondary metabolism.flavonoids.anthocyanins	0	0	0	0	0	0	0	0	9.0944	0	0	0
secondary metabolism.phenylpropanoids	0	0	0	0	0	2.72156	6.25994	0	0	0	0	0
protein.degradation.ubiquitin.E3.BTB/POZ Cullin3.BTB/POZ	0	8.95334	0	0	0	0	0	0	0	0	0	0
nucleotide metabolism.salvage.nucleoside kinases.thymidine kinase	0	0	0	0	0	0	0	0	0	0	0	8.95119
secondary metabolism.phenylpropanoids.lignin biosynthesis.COMT	0	0	0	0	0	8.89027	0	0	0	0	0	0
mitochondrial electron transport / ATP synthesis.alternative oxidase	8.88366	0	0	0	0	0	0	0	0	0	0	0
nucleotide metabolism.phosphotransfer and pyrophosphatases.adenylate kinase	0	0	0	0	0	0	0	0	0	8.87376	0	0
misc.peroxidases	0	2.56618	0	4.12568	0	2.1385	0	0	0	0	0	0
fermentation.LDH	8.73485	0	0	0	0	0	0	0	0	0	0	0
RNA.regulation of transcription.GRAS transcription factor family	0	8.73164	0	0	0	0	0	0	0	0	0	0
PS.lightreaction.photosystem II.PSII polypeptide subunits	0	0	0	0	0	0	0	0	0	0	0	8.70304
nucleotide metabolism.synthesis.PRS-PP	0	0	0	0	0	0	8.43008	0	0	0	0	0
amino acid metabolism.synthesis.aspartate family.misc.homoserine.bifunctional aspartate kinase/homoserine dehydrogenase	0	0	0	0	0	0	0	0	0	0	8.41707	0
amino acid metabolism.degradation.histidine	0	0	0	0	0	0	0	0	0	0	8.39331	0
cell wall.precursor synthesis.sugar kinases.arabinose-1-kinase	0	0	0	8.39103	0	0	0	0	0	0	0	0
misc.invertase/pectin methylesterase inhibitor family protein	0	0	0	4.20269	4.18676	0	0	0	0	0	0	0
protein.degradation.ubiquitin.E3.SCF.cullin	8.3635	0	0	0	0	0	0	0	0	0	0	0
development.squamosa promoter binding like (SPL)	0	0	0	0	0	0	0	0	0	0	0	8.2707
PS.lightreaction.photosystem I.PSI polypeptide subunits	0	0	0	0	0	0	0	0	0	0	0	8.23423
hormone metabolism.abscisic acid.induced-regulated-responsive-activated	5.45703	0	0	0	0	0	0	0	0	0	0	2.77705
Co-factor and vitamine metabolism.thiamine	0	0	0	0	0	0	0	0	0	0	0	8.13391
redox.peroxiredoxin	0	0	0	0	0	0	0	0	0	0	0	8.13391
signalling.receptor kinases.crinkly like	0	0	0	0	0	0	0	0	8.10865	0	0	0
PS.lightreaction.other electron carrier (ox/red).ferredoxin	0	0	0	0	0	0	0	0	0	0	8.03995	0
RNA.regulation of transcription.HSF,Heat-shock transcription factor family	8.02825	0	0	0	0	0	0	0	0	0	0	0
N-metabolism.N-degradation.glutamate dehydrogenase	0	0	0	0	0	8.01456	0	0	0	0	0	0
hormone metabolism.jasmonate.synthesis-degradation.12-Oxo-PDA-reductase	0	0	0	0	0	0	7.85911	0	0	0	0	0
protein.aa activation.threonine-tRNA ligase	0	0	0	0	0	7.81414	0	0	0	0	0	0
secondary metabolism.wax	0	0	0	0	0	0	3.8322	0	0	0	3.97032	0
TCA / org transformation.carbonic anhydrases	0	0	0	0	0	0	0	7.64842	0	0	0	0
protein.aa activation.alanine-tRNA ligase	7.64483	0	0	0	0	0	0	0	0	0	0	0
stress.abiotic.drought/salt	0	0	0	0	0	0	0	0	0	0	0	7.57847
cell wall.cell wall proteins.LRR	0	0	0	4.07335	0	0	3.38872	0	0	0	0	0
OPP.electron transfer	0	0	0	0	0	0	0	0	0	0	7.40447	0
protein.degradation.subtilases	0	0	0	0	0	4.25698	0	0	0	0	0	3.1115
transport.metal	0	0	0	0	4.65682	0	0	0	0	2.69151	0	0
transport.unspecified cations	0	0	0	3.63748	0	0	0	3.69749	0	0	0	0
DNA.repair	0	2.16345	0	0	0	0	0	0	0	0	5.12605	0
major CHO metabolism.degradation.starch.starch phosphorylase	0	0	0	0	0	0	0	0	0	0	7.24396	0
secondary metabolism.flavonoids.flavonols.flavonol synthase (FLS)	7.23951	0	0	0	0	0	0	0	0	0	0	0
nucleotide metabolism.salvage.phosphoribosyltransferases.aprt	0	0	0	0	0	0	7.23263	0	0	0	0	0
stress.biotic.PR-proteins.proteinase inhibitors.trypsin inhibitor	0	0	0	0	7.17696	0	0	0	0	0	0	0
misc.oxidases - copper, flavone etc	0	0	0	0	0	0	4.15694	0	0	0	0	2.98674
glycolysis.cytosolic branch.phosphoglycerate mutase	7.11803	0	0	0	0	0	0	0	0	0	0	0
stress.biotic.PR-proteins	0	0	0	0	0	2.79494	0	0	4.27706	0	0	0
not assigned.no ontology.hydroxyproline rich proteins	2.10232	2.16499	0	0	2.70572	0	0	0	0	0	0	0
not assigned.no ontology.armadillo/beta-catenin repeat family protein	0	0	0	0	0	0	3.49214	0	0	0	3.33922	0
hormone metabolism.brassinosteroid.synthesis-degradation.BRs.other	0	0	0	6.76831	0	0	0	0	0	0	0	0
hormone metabolism.abscisic acid.synthesis-degradation	0	0	0	6.75356	0	0	0	0	0	0	0	0
RNA.regulation of transcription.C2C2(Zn) CO-like, Constans-like zinc finger family	0	0	0	6.75076	0	0	0	0	0	0	0	0
misc.gluco-, galacto- and mannosidases.endoglucanase	0	0	0	0	0	0	0	0	0	0	0	6.70619
transport.calcium	0	0	0	0	0	6.69734	0	0	0	0	0	0
amino acid metabolism.synthesis.aromatic aa.phenylalanine.arogenate dehydratase / prephenate dehydratase	0	0	0	0	0	0	6.66528	0	0	0	0	0
hormone metabolism.brassinosteroid.signal transduction.other	0	0	0	0	0	0	0	0	0	0	0	6.60899
hormone metabolism.abscisic acid.synthesis-degradation.synthesis.short chain alcohol dehydrogenmase (ABA2)	0	0	0	0	0	6.57834	0	0	0	0	0	0
glycolysis.plastid branch.phosphoglucomutase (PGM)	0	0	0	0	0	0	0	0	0	0	6.56993	0
secondary metabolism.flavonoids.chalcones	0	0	0	0	6.50633	0	0	0	0	0	0	0
protein.degradation.metalloprotease	3.60508	0	0	0	0	0	0	0	2.87853	0	0	0
minor CHO metabolism.raffinose family.raffinose synthases.known	0	0	0	0	0	0	6.48166	0	0	0	0	0
stress	6.31753	0	0	0	0	0	0	0	0	0	0	0
signalling.receptor kinases.leucine rich repeat XI	0	0	0	4.25447	0	2.03104	0	0	0	0	0	0
protein.folding	2.87441	0	0	0	0	0	0	0	0	3.40304	0	0
Biodegradation of Xenobiotics.lactoylglutathione lyase	0	0	0	0	0	0	0	6.25609	0	0	0	0
redox.glutaredoxins	0	0	0	0	0	0	0	0	6.13105	0	0	0
not assigned.no ontology.proline rich family	0	0	0	0	0	0	0	0	0	0	0	5.98664
glycolysis.unclear/dually targeted.phosphoglycerate mutase	0	0	0	0	0	0	0	0	0	0	0	5.95387
hormone metabolism.auxin.induced-regulated-responsive-activated	0	0	0	0	0	0	2.62938	0	3.20569	0	0	0
protein.postranslational modification.kinase.receptor like cytoplasmatic kinase VI	0	0	0	0	0	0	0	0	0	0	0	5.82566
hormone metabolism.ethylene.induced-regulated-responsive-activated	0	0	0	0	0	0	0	0	5.81926	0	0	0
RNA.regulation of transcription.C3H zinc finger family	0	0	0	5.80641	0	0	0	0	0	0	0	0
N-metabolism.misc	5.78538	0	0	0	0	0	0	0	0	0	0	0
misc.dynamin	5.765	0	0	0	0	0	0	0	0	0	0	0
protein.postranslational modification.kinase.receptor like cytoplasmatic kinase VII	0	0	0	0	3.1838	2.5692	0	0	0	0	0	0
fermentation.aldehyde dehydrogenase	0	5.71012	0	0	0	0	0	0	0	0	0	0
RNA.regulation of transcription.Trihelix, Triple-Helix transcription factor family	0	0	0	3.46806	2.1595	0	0	0	0	0	0	0
redox.ascorbate and glutathione.ascorbate	0	5.60553	0	0	0	0	0	0	0	0	0	0
cell wall.cellulose synthesis.cellulose synthase	0	0	0	0	0	2.10616	0	0	3.4391	0	0	0
TCA / org transformation.TCA.pyruvate DH.E1	0	0	0	0	0	0	5.42736	0	0	0	0	0
TCA / org transformation.other organic acid transformatons.malic	0	0	0	0	0	0	5.42736	0	0	0	0	0
amino acid metabolism.synthesis.aromatic aa.chorismate.3-deoxy-D-arabino-heptulosonate 7-phosphate synthase	0	0	0	0	0	0	0	0	0	0	5.38843	0
N-metabolism.ammonia metabolism.glutamine synthetase	0	0	0	0	0	0	0	0	0	0	5.31809	0
not assigned.no ontology.ABC1 family protein	5.27602	0	0	0	0	0	0	0	0	0	0	0
hormone metabolism.gibberelin.induced-regulated-responsive-activated	0	0	0	0	0	0	0	0	0	0	0	5.26308
signalling.receptor kinases.leucine rich repeat XIII	0	0	0	0	0	0	0	0	0	0	0	5.2518
PS.calvin cycle.rubisco interacting	5.24112	0	0	0	0	0	0	0	0	0	0	0
cell wall.cell wall proteins.HRGP	0	0	0	5.17577	0	0	0	0	0	0	0	0
not assigned.no ontology.C2 domain-containing protein	0	2.38296	0	0	0	0	0	0	2.67652	0	0	0
misc.myrosinases-lectin-jacalin	0	0	0	0	0	5.05907	0	0	0	0	0	0
RNA.regulation of transcription.Aux/IAA family	0	0	0	0	0	0	0	5.05022	0	0	0	0
transport.sugars	0	0	0	0	2.51872	2.51386	0	0	0	0	0	0
transport.ABC transporters and multidrug resistance systems	2.06673	0	0	0	0	0	0	2.91997	0	0	0	0
major CHO metabolism.degradation.sucrose.fructokinase	0	0	0	0	0	0	0	0	0	0	0	4.96727
secondary metabolism.phenylpropanoids.lignin biosynthesis.CAD	0	0	0	0	0	0	0	0	0	0	4.87821	0
misc.acid and other phosphatases	0	0	0	0	0	0	4.75204	0	0	0	0	0
RNA.regulation of transcription.DNA methyltransferases	0	0	0	0	0	0	0	0	0	0	4.70047	0
cell.cycle.peptidylprolyl isomerase	2.58123	0	0	0	0	0	0	0	0	0	2.08167	0
lipid metabolism.FA synthesis and FA elongation.Acetyl CoA Carboxylation.homomeric Enzyme	0	0	0	0	0	0	0	0	0	0	4.55928	0
RNA.regulation of transcription.ARF, Auxin Response Factor family	0	0	0	0	0	0	0	0	0	0	0	4.53829
RNA.regulation of transcription.E2F/DP transcription factor family	0	0	0	0	0	0	0	0	0	0	4.51031	0
lipid metabolism.Phospholipid synthesis	0	0	0	0	0	0	4.50857	0	0	0	0	0
secondary metabolism.isoprenoids.terpenoids	0	0	0	0	0	0	4.50504	0	0	0	0	0
signalling.phosphinositides	0	0	0	4.42279	0	0	0	0	0	0	0	0
hormone metabolism.gibberelin.signal transduction	0	0	0	0	4.41124	0	0	0	0	0	0	0
signalling.receptor kinases.Catharanthus roseus-like RLK1	0	0	0	0	4.40565	0	0	0	0	0	0	0
signalling.receptor kinases.misc	0	0	0	0	0	4.29263	0	0	0	0	0	0
protein.synthesis.ribosomal protein.eukaryotic.60S subunit.L34	0	0	0	0	0	0	4.22466	0	0	0	0	0
signalling.misc	0	0	0	0	0	0	0	0	0	0	0	4.19396
RNA.regulation of transcription.NAC domain transcription factor family	0	0	0	0	0	0	4.12749	0	0	0	0	0
hormone metabolism.brassinosteroid.synthesis-degradation.sterols.other	0	0	0	4.10322	0	0	0	0	0	0	0	0
signalling.phosphinositides.inositol-1,3,4-trisphosphate 5/6-kinase	0	0	0	0	0	0	0	0	4.05126	0	0	0
RNA.processing.ribonucleases	0	0	0	0	0	0	0	0	4.04347	0	0	0
protein.degradation.ubiquitin.E3.SCF.FBOX	0	0	0	0	4.03207	0	0	0	0	0	0	0
lipid metabolism.FA synthesis and FA elongation.beta ketoacyl CoA synthase	0	0	0	0	0	0	0	0	0	0	0	4.02316
hormone metabolism.cytokinin.signal transduction	0	0	0	0	4.02267	0	0	0	0	0	0	0
hormone metabolism.ethylene.synthesis-degradation	0	0	0	3.97173	0	0	0	0	0	0	0	0
lipid metabolism.lipid degradation.lysophospholipases.phospholipase D	0	0	0	0	0	0	3.72511	0	0	0	0	0
cell wall.pectin*esterases.PME	0	0	0	0	0	0	3.68919	0	0	0	0	0
secondary metabolism.flavonoids.dihydroflavonols	0	0	0	3.58098	0	0	0	0	0	0	0	0
transport.unspecified anions	0	0	0	3.58098	0	0	0	0	0	0	0	0
signalling.receptor kinases.S-locus glycoprotein like	0	3.429	0	0	0	0	0	0	0	0	0	0
secondary metabolism.flavonoids.flavonols	0	0	0	0	3.39289	0	0	0	0	0	0	0
protein.degradation.ubiquitin.E3.HECT	3.38615	0	0	0	0	0	0	0	0	0	0	0
protein.postranslational modification	0	3.36215	0	0	0	0	0	0	0	0	0	0
redox.thioredoxin	0	0	0	0	0	0	0	0	0	0	3.29436	0
lipid metabolism.lipid degradation.lipases.triacylglycerol lipase	0	0	0	0	0	0	3.17949	0	0	0	0	0
transport.phosphate	0	0	0	0	0	3.17705	0	0	0	0	0	0
nucleotide metabolism.degradation	0	0	0	3.0696	0	0	0	0	0	0	0	0
misc.plastocyanin-like	0	0	0	0	0	0	3.02247	0	0	0	0	0
misc.gluco-, galacto- and mannosidases	0	0	0	0	2.94183	0	0	0	0	0	0	0
protein.postranslational modification.kinase.receptor like cytoplasmatic kinase IX	0	0	0	2.90661	0	0	0	0	0	0	0	0
misc.short chain dehydrogenase/reductase (SDR)	0	0	0	0	0	2.71653	0	0	0	0	0	0
RNA.regulation of transcription.zf-HD	0	0	0	0	0	0	0	0	0	0	2.61833	0
not assigned.no ontology.DC1 domain containing protein	0	0	0	0	0	0	0	2.5318	0	0	0	0
DNA.unspecified	0	0	0	0	0	0	0	0	0	0	2.41392	0
misc.UDP glucosyl and glucoronyl transferases	0	2.40245	0	0	0	0	0	0	0	0	0	0
RNA.regulation of transcription.bZIP transcription factor family	2.3961	0	0	0	0	0	0	0	0	0	0	0
not assigned.no ontology.pentatricopeptide (PPR) repeat-containing protein	0	0	0	0	0	0	0	0	0	0	0	2.23431
signalling.receptor kinases.leucine rich repeat III	0	0	0	0	0	0	0	2.14672	0	0	0	0

## Sheet: enriched-matrix-mapman-S
Table S4B. Mapman annotation enrichment analysis of DEGs in S var. from different clusters (matrix of -log10 pvalue)
Mapman annotation	cluster_1	cluster_2	cluster_3	cluster_4	cluster_5	cluster_6	cluster_7	cluster_8	cluster_9	cluster_10	cluster_11	cluster_12
PS.lightreaction.photosystem II.PSII polypeptide subunits	0	0	0	0	0	0	0	0	0	65.3135	0	0
RNA.regulation of transcription.WRKY domain transcription factor family	2.97746	11.2917	11.0609	5.32231	5.73229	0	0	0	0	0	0	0
misc.GDSL-motif lipase	0	0	0	0	0	0	3.36497	6.77423	0	0	21.4723	4.63738
cell.organisation	0	0	0	0	0	0	0	6.95988	2.61336	0	26.6256	0
RNA.regulation of transcription.AP2/EREBP, APETALA2/Ethylene-responsive element binding protein family	0	10.7675	7.49563	4.11599	2.01194	0	0	0	5.54395	0	2.79701	2.42254
DNA.synthesis/chromatin structure	0	0	0	0	0	0	0	0	30.7176	0	4.29162	0
misc.peroxidases	0	0	0	2.438	22.9427	0	0	4.69125	0	0	0	3.00555
DNA.synthesis/chromatin structure.histone.core.H2A	0	0	0	0	0	0	0	0	0	0	32.9698	0
cell wall.cell wall proteins.AGPs.AGP	0	0	0	0	0	0	0	2.2328	6.87938	0	9.75582	13.0745
PS.lightreaction.photosystem I.PSI polypeptide subunits	0	0	0	0	0	0	0	0	0	15.8262	13.9492	0
PS.lightreaction.photosystem II.LHC-II	0	0	0	0	0	0	0	24.8643	0	4.59573	0	0
cell.cycle	0	0	0	0	0	0	0	11.149	2.37488	0	15.3385	0
signalling.receptor kinases.leucine rich repeat III	0	0	0	0	0	0	0	0	6.63599	0	18.4538	3.19519
stress.biotic.PR-proteins.proteinase inhibitors.trypsin inhibitor	0	15.3281	4.7523	7.99329	0	0	0	0	0	0	0	0
RNA.regulation of transcription.bHLH,Basic Helix-Loop-Helix family	2.06209	10.8677	2.47261	3.10804	0	0	3.56535	0	0	0	2.6852	2.88649
secondary metabolism.flavonoids.chalcones.naringenin-chalcone synthase	0	0	0	16.9997	6.672	0	0	0	0	0	0	0
signalling.receptor kinases.leucine rich repeat VIII.VIII-2	0	5.57801	4.91458	4.94605	7.00171	0	0	0	0	0	0	0
misc.nitrilases, *nitrile lyases, berberine bridge enzymes, reticuline oxidases, troponine reductases	0	0	0	3.89958	18.2003	0	0	0	0	0	0	0
PS.calvin cycle.seduheptulose bisphosphatase	0	0	0	0	0	0	0	0	0	21.5773	0	0
RNA.regulation of transcription.HB,Homeobox transcription factor family	2.62351	0	0	0	4.027	0	14.9011	0	0	0	0	0
misc.cytochrome P450	0	2.16375	5.12537	5.29065	8.60376	0	0	0	0	0	0	0
misc.glutathione S transferases	0	0	2.98928	9.75502	8.30994	0	0	0	0	0	0	0
DNA.synthesis/chromatin structure.histone.core.H4	0	0	0	0	0	0	0	0	0	0	20.726	0
stress.biotic	2.22229	0	3.64435	3.99772	10.139	0	0	0	0	0	0	0
protein.degradation.aspartate protease	0	0	8.4417	0	0	0	0	3.55486	2.95463	0	4.78666	0
PS.calvin cycle.GAP	0	0	0	0	0	0	0	0	0	19.694	0	0
misc.beta 1,3 glucan hydrolases.glucan endo-1,3-beta-glucosidase	0	0	0	0	2.62455	0	0	4.78037	0	0	8.18856	3.82903
secondary metabolism.phenylpropanoids.lignin biosynthesis.COMT	0	0	0	0	18.3293	0	0	0	0	0	0	0
stress.biotic.PR-proteins	0	0	0	0	10.1946	0	0	0	2.30419	0	0	5.47125
nucleotide metabolism.deoxynucleotide metabolism.ribonucleoside-diphosphate reductase	0	0	0	0	0	0	0	0	8.95965	0	8.78726	0
PS.calvin cycle.rubisco interacting	0	0	0	0	0	0	0	0	0	17.5393	0	0
cell wall.modification	0	2.87749	5.58303	0	2.14934	0	0	2.58467	0	0	4.31887	0
minor CHO metabolism.raffinose family.raffinose synthases.putative	0	0	0	12.7257	4.24467	0	0	0	0	0	0	0
minor CHO metabolism.raffinose family.galactinol synthases.known	0	0	0	0	0	0	0	0	16.7504	0	0	0
secondary metabolism.flavonoids.flavonols	0	0	2.48764	5.06332	9.15678	0	0	0	0	0	0	0
amino acid metabolism.synthesis.serine-glycine-cysteine group.glycine.serine glyoxylate aminotransferase	0	0	0	0	0	16.4416	0	0	0	0	0	0
development.storage proteins	0	0	6.03773	2.54212	0	0	0	0	0	0	0	7.72173
cell wall.cellulose synthesis.cellulose synthase	0	0	0	0	7.95349	0	0	0	0	0	0	8.14614
cell wall.pectin*esterases.misc	0	0	0	0	10.8226	0	0	0	0	0	0	5.15781
RNA.regulation of transcription.PHOR1	0	0	9.66646	5.89504	0	0	0	0	0	0	0	0
misc.gluco-, galacto- and mannosidases.endoglucanase	0	0	0	0	0	0	0	5.48237	0	2.42541	7.65089	0
lipid metabolism.exotics (steroids, squalene etc).squalene synthase	0	0	15.5189	0	0	0	0	0	0	0	0	0
stress.abiotic.unspecified	3.34707	0	0	0	3.81193	0	0	0	0	2.36056	2.53899	3.26835
DNA.synthesis/chromatin structure.histone.core.H3	0	0	0	0	0	0	0	0	0	0	14.987	0
protein.degradation.subtilases	0	0	0	0	0	0	0	2.34879	0	3.49005	6.27707	2.79387
transport.peptides and oligopeptides	0	0	2.38602	8.86373	3.62069	0	0	0	0	0	0	0
redox.peroxiredoxin	0	0	0	0	0	0	0	0	0	14.7547	0	0
misc.gluco-, galacto- and mannosidases.beta-galactosidase	0	0	0	4.23802	0	0	0	0	0	0	10.1533	0
signalling.receptor kinases.leucine rich repeat XII	0	0	0	3.60961	10.6781	0	0	0	0	0	0	0
cell.division	0	0	0	0	0	0	0	3.26475	4.22138	0	6.77078	0
secondary metabolism.flavonoids.dihydroflavonols	6.43532	0	0	4.24229	3.57893	0	0	0	0	0	0	0
PS.lightreaction.photosystem I.LHC-I	0	0	0	0	0	0	0	0	0	0	13.996	0
secondary metabolism.wax	0	0	0	0	0	0	0	5.78762	0	0	8.13961	0
fermentation.PDC	0	0	9.72779	0	4.17051	0	0	0	0	0	0	0
metal handling	0	0	0	0	13.6936	0	0	0	0	0	0	0
hormone metabolism.jasmonate.synthesis-degradation.12-Oxo-PDA-reductase	0	0	0	7.6656	5.88024	0	0	0	0	0	0	0
lipid metabolism.FA synthesis and FA elongation.acyl coa ligase	0	3.73021	0	5.8877	3.67958	0	0	0	0	0	0	0
secondary metabolism.simple phenols	0	0	0	0	0	0	0	5.64581	7.35464	0	0	0
PS.photorespiration.phosphoglycolate phosphatase	0	0	0	0	0	0	0	0	0	13	0	0
C1-metabolism.formate dehydrogenase	0	0	0	13	0	0	0	0	0	0	0	0
S-assimilation.APR	0	13	0	0	0	0	0	0	0	0	0	0
protein.synthesis.ribosomal protein.prokaryotic.chloroplast.30S subunit.S13	0	0	0	0	0	0	0	0	0	13	0	0
signalling.receptor kinases.leucine rich repeat VII	0	0	0	0	0	0	0	0	7.84507	0	4.99939	0
protein.synthesis.ribosomal protein.prokaryotic.chloroplast.30S subunit.S9	0	0	0	0	0	0	0	0	0	12.8285	0	0
protein.synthesis.ribosomal protein.prokaryotic.chloroplast.30S subunit.S20	0	0	0	0	0	0	0	0	0	12.8285	0	0
signalling.receptor kinases.leucine rich repeat XI	0	2.76212	2.03834	0	5.85614	0	0	0	2.07622	0	0	0
signalling.receptor kinases.extensin	0	0	0	0	0	0	0	0	0	0	12.5367	0
PS.lightreaction.ATP synthase.delta chain	0	0	0	0	0	0	0	0	0	12.2373	0	0
signalling.receptor kinases.leucine rich repeat XIII	0	0	0	0	0	0	0	0	5.51725	0	6.68548	0
protein.assembly and cofactor ligation	0	0	0	0	0	0	0	0	0	7.74921	0	4.44154
glycolysis.cytosolic branch.phosphofructokinase (PFK)	0	0	7.48096	0	4.65904	0	0	0	0	0	0	0
misc.short chain dehydrogenase/reductase (SDR)	0	4.39477	0	3.84977	3.80197	0	0	0	0	0	0	0
PS.lightreaction.ATP synthase.gamma chain	0	0	0	0	0	0	0	0	0	12.0108	0	0
protein.synthesis.ribosomal protein.prokaryotic.chloroplast.50S subunit.L4	0	0	0	0	0	0	0	0	0	11.7656	0	0
transport.misc	0	0	0	5.44967	6.25902	0	0	0	0	0	0	0
amino acid metabolism.synthesis.aromatic aa.chorismate.dehydroquinate/shikimate dehydrogenase	0	0	0	0	0	0	0	0	11.629	0	0	0
hormone metabolism.ethylene.signal transduction	0	2.40278	4.72331	0	0	0	0	0	4.44218	0	0	0
transport.Major Intrinsic Proteins.PIP	0	0	0	0	0	0	0	5.93049	0	0	5.42221	0
transport.sugars	0	2.20746	2.72865	3.49441	2.6125	0	0	0	0	0	0	0
cell wall.cellulose synthesis	0	0	0	0	0	0	0	3.25005	0	0	0	7.67671
protein.synthesis.ribosomal protein.prokaryotic.chloroplast.50S subunit.L17	0	0	0	0	0	0	0	0	0	10.9246	0	0
cell wall.pectin*esterases.PME	0	4.41193	0	0	0	0	0	0	0	0	0	6.47786
secondary metabolism.phenylpropanoids	0	0	0	0	8.06919	0	0	2.73879	0	0	0	0
stress.abiotic	0	0	0	3.48694	7.26002	0	0	0	0	0	0	0
stress.abiotic.heat	0	6.2514	2.28458	0	0	2.16736	0	0	0	0	0	0
secondary metabolism.flavonoids.anthocyanins	0	0	0	5.67902	5.01948	0	0	0	0	0	0	0
Biodegradation of Xenobiotics.lactoylglutathione lyase	0	0	0	0	0	0	0	5.77596	0	4.90408	0	0
not assigned.no ontology.proline rich family	0	0	0	0	0	0	0	0	0	0	10.6706	0
transport.hormones.auxin	0	0	0	0	0	0	0	0	0	0	0	10.6335
lipid metabolism.FA desaturation.omega 3 desaturase	0	0	0	0	0	0	0	0	0	0	0	10.6189
major CHO metabolism.degradation.sucrose.fructokinase	0	0	0	0	5.28692	0	0	0	5.23076	0	0	0
fermentation.aldehyde dehydrogenase	0	0	0	2.87122	7.63054	0	0	0	0	0	0	0
misc.invertase/pectin methylesterase inhibitor family protein	0	0	2.37044	3.1083	2.5088	0	0	2.42159	0	0	0	0
fermentation.ADH	0	0	0	6.52984	3.83425	0	0	0	0	0	0	0
protein.synthesis.ribosomal protein.prokaryotic.chloroplast.50S subunit.L10	0	0	0	0	0	0	0	0	0	10.3266	0	0
misc.oxidases - copper, flavone etc	0	0	0	0	6.5081	0	0	0	0	0	0	3.76651
TCA / org transformation.carbonic anhydrases	0	0	0	0	0	10.1721	0	0	0	0	0	0
glycolysis.cytosolic branch.aldolase	0	0	0	0	10.1198	0	0	0	0	0	0	0
misc.UDP glucosyl and glucoronyl transferases	0	0	0	10.0575	0	0	0	0	0	0	0	0
signalling.receptor kinases.wheat LRK10 like	0	0	0	7.86881	2.18613	0	0	0	0	0	0	0
major CHO metabolism.synthesis.sucrose.SPS	0	0	0	0	0	10.022	0	0	0	0	0	0
transport.amino acids	0	3.0649	0	0	3.99333	0	0	2.81929	0	0	0	0
hormone metabolism.jasmonate.synthesis-degradation.lipoxygenase	0	0	0	0	0	0	0	0	0	0	2.41764	7.42278
polyamine metabolism.degradation.polyamin oxidase	0	0	0	0	0	0	0	0	0	0	0	9.83473
RNA.regulation of transcription.HSF,Heat-shock transcription factor family	0	0	0	3.8855	0	0	0	0	0	3.78969	2.06207	0
PS.lightreaction.other electron carrier (ox/red).ferredoxin	0	0	0	0	0	0	0	0	0	9.67676	0	0
amino acid metabolism.degradation.glutamate family.proline	0	9.64329	0	0	0	0	0	0	0	0	0	0
RNA.regulation of transcription.C2H2 zinc finger family	0	0	2.78878	2.16062	2.4944	0	2.18138	0	0	0	0	0
amino acid metabolism.synthesis.aromatic aa.phenylalanine.arogenate dehydratase / prephenate dehydratase	0	0	0	0	0	0	0	0	0	0	0	9.54629
minor CHO metabolism.raffinose family.raffinose synthases.known	0	0	0	0	0	0	0	0	9.41995	0	0	0
RNA.regulation of transcription.Psudo ARR transcription factor family	9.34554	0	0	0	0	0	0	0	0	0	0	0
development.squamosa promoter binding like (SPL)	0	0	0	0	0	0	0	4.35717	4.97631	0	0	0
transport.Major Intrinsic Proteins.TIP	0	0	0	0	0	0	0	6.47024	0	0	2.85922	0
nucleotide metabolism.degradation.pyrimidine.dihydrouracil dehydrogenase	0	0	0	0	9.32428	0	0	0	0	0	0	0
not assigned.no ontology.formerly annotated based on articles which have been retracted	0	0	0	0	0	0	0	0	0	0	9.30382	0
RNA.regulation of transcription.ARF, Auxin Response Factor family	0	0	0	0	0	0	0	4.26329	2.07794	0	2.74886	0
PS.calvin cycle.FBPase	0	0	0	0	0	0	0	0	0	9.07506	0	0
lipid metabolism.FA synthesis and FA elongation.Acetyl CoA Carboxylation.homomeric Enzyme	0	0	0	3.68011	0	0	0	0	5.07454	0	0	0
cell wall.degradation.pectate lyases and polygalacturonases	0	0	0	0	0	0	0	6.36824	0	0	0	2.36512
lipid metabolism.lipid degradation.beta-oxidation.multifunctional	0	0	8.69774	0	0	0	0	0	0	0	0	0
transport.unspecified anions	0	5.10571	0	0	3.57893	0	0	0	0	0	0	0
misc.myrosinases-lectin-jacalin	0	0	8.66359	0	0	0	0	0	0	0	0	0
amino acid metabolism.synthesis.central amino acid metabolism.aspartate.aspartate aminotransferase	0	0	0	0	8.66246	0	0	0	0	0	0	0
secondary metabolism.isoprenoids.carotenoids.carotenoid epsilon ring hydroxylase	0	0	0	0	0	0	0	0	0	0	8.60364	0
lipid metabolism.FA synthesis and FA elongation.Acetyl CoA Carboxylation.heteromeric Complex.Biotin Carboxyl Carrier Protein	0	0	0	0	0	0	0	0	0	0	8.60364	0
secondary metabolism.phenylpropanoids.lignin biosynthesis.PAL	0	8.58128	0	0	0	0	0	0	0	0	0	0
misc.plastocyanin-like	0	0	0	0	0	0	0	0	3.6661	0	4.87656	0
secondary metabolism.flavonoids.dihydroflavonols.flavonoid 3-monooxygenase	8.28902	0	0	0	0	0	0	0	0	0	0	0
RNA.regulation of transcription.CPP(Zn),CPP1-related transcription factor family	0	0	0	0	0	0	0	0	0	0	8.28139	0
nucleotide metabolism.degradation	0	3.01885	0	2.16483	3.07906	0	0	0	0	0	0	0
PS.lightreaction.cytochrome b6/f	0	0	0	0	0	0	0	0	0	8.25897	0	0
cell wall.cell wall proteins.proline rich proteins	0	0	0	0	0	0	0	8.25077	0	0	0	0
transport.nitrate	0	0	0	5.16555	3.07417	0	0	0	0	0	0	0
nucleotide metabolism.synthesis.PRS-PP	0	0	0	0	0	0	0	0	0	0	0	8.2121
redox.ascorbate and glutathione.glutathione	0	0	0	0	8.15514	0	0	0	0	0	0	0
hormone metabolism.brassinosteroid.signal transduction.BZR	0	0	0	0	0	0	0	0	0	0	0	8.09085
lipid metabolism.Phospholipid synthesis	0	0	0	0	0	0	0	0	0	0	3.71599	4.30876
polyamine metabolism.synthesis.arginine decarboxylase	0	0	0	0	0	0	0	0	0	0	0	8.02066
misc.gluco-, galacto- and mannosidases.alpha-galactosidase	0	0	0	8.0156	0	0	0	0	0	0	0	0
lipid metabolism.Phospholipid synthesis.diacylglycerol kinase	0	8.0016	0	0	0	0	0	0	0	0	0	0
minor CHO metabolism.myo-inositol.myo inositol oxygenases	0	0	7.97686	0	0	0	0	0	0	0	0	0
protein.folding	0	0	0	0	0	0	0	0	0	7.96723	0	0
cell wall.hemicellulose synthesis.glucuronoxylan	0	0	0	0	0	0	0	0	4.01361	0	0	3.92313
PS.calvin cycle.PRK	0	0	0	0	0	0	0	0	0	7.90287	0	0
development.late embryogenesis abundant	5.69027	0	0	0	0	0	0	0	0	0	0	2.1845
protein.degradation.ubiquitin.E3.BTB/POZ Cullin3.BTB/POZ	0	0	7.86737	0	0	0	0	0	0	0	0	0
secondary metabolism.isoprenoids.non-mevalonate pathway.geranylgeranyl pyrophosphate synthase	0	0	0	0	0	0	0	0	0	0	0	7.86286
RNA.regulation of transcription.MYB-related transcription factor family	0	0	0	0	0	0	4.81463	0	0	0	0	2.9774
cell wall.precursor synthesis.UGE	0	0	0	4.59189	3.19939	0	0	0	0	0	0	0
major CHO metabolism.degradation.sucrose.Susy	0	0	0	3.58705	4.02219	0	0	0	0	0	0	0
hormone metabolism.cytokinin.signal transduction	0	0	0	4.47728	0	0	0	3.12579	0	0	0	0
protein.synthesis.elongation	0	0	0	0	0	0	0	0	0	7.55742	0	0
protein.postranslational modification.kinase.receptor like cytoplasmatic kinase VII	0	0	2.0123	3.10982	2.3646	0	0	0	0	0	0	0
major CHO metabolism.degradation.starch.starch cleavage.alpha amylase	0	0	0	7.45569	0	0	0	0	0	0	0	0
not assigned.no ontology.C2 domain-containing protein	0	2.18269	2.11882	0	0	0	0	0	0	0	0	3.14906
misc. other Ferredoxins and Rieske domain	0	0	0	0	0	0	0	0	0	7.4334	0	0
hormone metabolism.abscisic acid.synthesis-degradation.synthesis.9-cis-epoxycarotenoid dioxygenase	0	0	0	0	0	0	0	7.422	0	0	0	0
development.unspecified	0	0	0	4.36833	3.02702	0	0	0	0	0	0	0
lipid metabolism.exotics (steroids, squalene etc).methylsterol monooxygenase	0	0	0	0	0	0	0	0	0	0	7.18325	0
hormone metabolism.gibberelin.synthesis-degradation.GA2 oxidase	0	0	0	0	0	0	0	0	7.13032	0	0	0
signalling.in sugar and nutrient physiology	0	0	6.98701	0	0	0	0	0	0	0	0	0
amino acid metabolism.misc	0	0	0	0	0	0	0	0	6.97256	0	0	0
protein.postranslational modification.kinase	0	0	0	0	0	0	0	3.58855	0	0	3.31952	0
redox.ascorbate and glutathione.ascorbate	0	0	4.57651	0	0	0	0	0	0	0	2.33009	0
tetrapyrrole synthesis.magnesium chelatase	0	0	0	0	0	0	0	6.76191	0	0	0	0
N-metabolism.ammonia metabolism.glutamine synthetase	0	0	0	0	0	0	0	0	0	6.75524	0	0
lipid metabolism.lipid degradation.lysophospholipases.phospholipase D	0	0	3.17527	0	0	0	0	0	0	0	0	3.55544
protein.aa activation.threonine-tRNA ligase	0	0	0	6.71353	0	0	0	0	0	0	0	0
cell wall.precursor synthesis.MUR4	0	0	0	0	0	0	0	0	0	0	6.69033	0
cell wall.degradation.mannan-xylose-arabinose-fucose	0	0	0	3.95926	2.67318	0	0	0	0	0	0	0
major CHO metabolism.degradation.starch.starch cleavage.beta amylase	0	0	3.56513	0	0	0	0	0	0	0	2.95816	0
DNA.repair	0	0	0	0	0	0	0	0	6.5018	0	0	0
misc.protease inhibitor/seed storage/lipid transfer protein (LTP) family protein	0	0	0	0	0	0	4.36015	0	2.02031	0	0	0
cell wall.cell wall proteins.LRR	0	0	0	0	0	0	0	2.89934	0	0	3.4571	0
signalling.receptor kinases.lysine motif	0	0	0	2.86681	0	0	0	0	0	0	0	3.38199
redox.thioredoxin	0	0	0	0	0	0	0	0	0	6.15861	0	0
minor CHO metabolism.myo-inositol.poly-phosphatases	0	0	6.15583	0	0	0	0	0	0	0	0	0
protein.degradation.ubiquitin.E3.SCF.FBOX	0	0	0	6.09067	0	0	0	0	0	0	0	0
RNA.regulation of transcription.General Transcription	0	0	0	0	0	0	0	0	0	0	3.78342	2.28433
not assigned.no ontology.formin homology 2 domain-containing protein	0	0	0	0	0	0	0	0	0	0	3.34458	2.70899
amino acid metabolism	0	0	0	0	5.98407	0	0	0	0	0	0	0
hormone metabolism.gibberelin.synthesis-degradation.GA3 oxidase	0	0	0	0	5.98407	0	0	0	0	0	0	0
signalling.receptor kinases.leucine rich repeat IX	0	0	0	0	0	0	0	0	0	0	5.98016	0
polyamine metabolism.synthesis.SAM decarboxylase	0	0	5.96679	0	0	0	0	0	0	0	0	0
nucleotide metabolism.synthesis.pyrimidine.CTP synthetase	0	0	0	0	0	0	0	0	0	0	5.93015	0
amino acid metabolism.degradation.serine-glycine-cysteine group.glycine	0	0	0	0	0	0	0	0	0	5.91429	0	0
glycolysis.unclear/dually targeted.phosphoglycerate mutase	0	0	0	0	0	0	0	0	0	5.8312	0	0
hormone metabolism.gibberelin.induced-regulated-responsive-activated	0	5.73089	0	0	0	0	0	0	0	0	0	0
secondary metabolism.N misc.alkaloid-like	0	0	0	0	5.7008	0	0	0	0	0	0	0
secondary metabolism.flavonoids.anthocyanins.anthocyanidin 3-O-glucosyltransferase	0	0	0	0	5.67133	0	0	0	0	0	0	0
lipid metabolism.FA synthesis and FA elongation.Acetyl CoA Carboxylation.heteromeric Complex.alpha Carboxyltransferase	0	0	0	0	0	0	0	0	0	0	5.62588	0
PS.lightreaction.NADH DH	0	0	0	0	0	0	0	0	0	5.59822	0	0
amino acid metabolism.degradation.branched chain group.shared	0	0	0	5.55212	0	0	0	0	0	0	0	0
secondary metabolism.flavonoids.chalcones	0	0	5.47647	0	0	0	0	0	0	0	0	0
signalling.receptor kinases.Catharanthus roseus-like RLK1	0	0	3.20201	0	2.21668	0	0	0	0	0	0	0
hormone metabolism.brassinosteroid.synthesis-degradation.BRs.other	0	0	0	5.41819	0	0	0	0	0	0	0	0
RNA.regulation of transcription.C2C2(Zn) YABBY family	0	0	0	0	0	0	0	0	0	0	5.23333	0
glycolysis.cytosolic branch.pyruvate kinase (PK)	0	0	5.19891	0	0	0	0	0	0	0	0	0
signalling.receptor kinases.DUF 26	0	0	0	5.16407	0	0	0	0	0	0	0	0
glycolysis.cytosolic branch.glyceraldehyde 3-phosphate dehydrogenase (GAP-DH)	0	0	0	0	5.05738	0	0	0	0	0	0	0
lipid metabolism.exotics(steroids, squalene etc)	0	0	0	0	0	0	0	0	0	5.0049	0	0
transport.H+ transporting pyrophosphatase	0	0	0	4.94446	0	0	0	0	0	0	0	0
lipid metabolism.lipid degradation.lysophospholipases.glycerophosphodiester phosphodiesterase	0	4.93292	0	0	0	0	0	0	0	0	0	0
TCA / org transformation.other organic acid transformatons.atp-citrate lyase	0	0	0	4.86051	0	0	0	0	0	0	0	0
redox.heme	0	0	0	4.86051	0	0	0	0	0	0	0	0
cell wall.precursor synthesis.GAE	0	0	0	0	0	0	0	0	0	0	4.85601	0
metal handling.acquisition	0	0	0	0	0	0	0	0	0	0	4.82648	0
signalling.misc	0	0	0	0	0	0	0	0	0	2.6282	2.12509	0
signalling.MAP kinases	0	0	0	4.70008	0	0	0	0	0	0	0	0
signalling.receptor kinases.crinkly like	0	0	0	0	0	0	0	0	0	0	0	4.6539
protein.glycosylation.alpha-1,6-mannosyl-glycoprotein-beta-1,2-N-acetylglucosaminyltransferase(GnTII)	0	0	0	0	0	0	0	0	0	0	4.60692	0
amino acid metabolism.degradation.glutamate family.arginine	0	0	0	0	0	0	0	4.5782	0	0	0	0
RNA.regulation of transcription.C2C2(Zn) CO-like, Constans-like zinc finger family	0	0	0	4.53727	0	0	0	0	0	0	0	0
hormone metabolism.abscisic acid.signal transduction	0	0	0	0	0	0	0	4.48915	0	0	0	0
hormone metabolism.gibberelin.signal transduction	0	0	4.35896	0	0	0	0	0	0	0	0	0
RNA.regulation of transcription.bZIP transcription factor family	0	0	4.34532	0	0	0	0	0	0	0	0	0
RNA.regulation of transcription.NAC domain transcription factor family	0	0	0	4.33094	0	0	0	0	0	0	0	0
misc.gluco-, galacto- and mannosidases.glycosyl hydrolase family 5	0	0	0	0	4.24467	0	0	0	0	0	0	0
secondary metabolism.isoprenoids.terpenoids	0	4.23564	0	0	0	0	0	0	0	0	0	0
hormone metabolism.abscisic acid.synthesis-degradation.synthesis.short chain alcohol dehydrogenmase (ABA2)	0	0	0	0	4.17051	0	0	0	0	0	0	0
stress.abiotic.drought/salt	0	0	0	0	0	0	0	0	0	0	0	4.12288
transport.calcium	0	0	0	0	4.06621	0	0	0	0	0	0	0
RNA.regulation of transcription.C2C2(Zn) GATA transcription factor family	0	0	0	0	0	0	0	0	0	0	0	4.05456
misc.alcohol dehydrogenases.cinnamyl alcohol dehydrogenase	0	0	0	0	4.02951	0	0	0	0	0	0	0
not assigned.no ontology.paired amphipathic helix repeat-containing protein	0	0	0	0	4.02951	0	0	0	0	0	0	0
RNA.regulation of transcription.E2F/DP transcription factor family	0	0	0	0	0	0	0	0	0	0	4.01837	0
nucleotide metabolism.phosphotransfer and pyrophosphatases.adenylate kinase	0	0	0	0	0	0	0	0	0	3.97801	0	0
transport.ammonium	0	0	0	3.91643	0	0	0	0	0	0	0	0
transport.sulphate	0	0	0	0	0	0	0	0	0	0	0	3.89241
misc.gluco-, galacto- and mannosidases	0	0	0	0	3.87349	0	0	0	0	0	0	0
signalling.receptor kinases.misc	0	0	0	0	3.84672	0	0	0	0	0	0	0
hormone metabolism.abscisic acid.induced-regulated-responsive-activated	0	0	0	0	0	0	0	0	3.79143	0	0	0
signalling.receptor kinases.legume-lectin	0	0	0	0	0	0	0	0	0	0	0	3.77213
misc.acid and other phosphatases	0	0	0	0	0	3.72058	0	0	0	0	0	0
RNA.regulation of transcription.DNA methyltransferases	0	0	0	0	0	0	0	0	0	0	3.68214	0
redox.dismutases and catalases	0	0	0	0	0	0	0	0	0	3.58773	0	0
secondary metabolism.phenylpropanoids.lignin biosynthesis.CAD	0	0	0	0	3.54495	0	0	0	0	0	0	0
protein.postranslational modification.kinase.receptor like cytoplasmatic kinase VI	0	0	0	0	0	0	0	0	0	0	3.51937	0
TCA / org transformation.TCA.pyruvate DH.E1	0	0	0	0	3.49173	0	0	0	0	0	0	0
not assigned.no ontology.glycine rich proteins	0	0	0	0	0	0	0	3.48553	0	0	0	0
hormone metabolism.auxin.induced-regulated-responsive-activated	0	0	0	0	3.48351	0	0	0	0	0	0	0
signalling.receptor kinases.leucine rich repeat X	0	0	3.47488	0	0	0	0	0	0	0	0	0
stress.abiotic.cold	0	0	0	0	0	0	0	0	3.46979	0	0	0
metal handling.binding, chelation and storage	0	0	0	0	0	0	0	3.46938	0	0	0	0
protein.postranslational modification.kinase.receptor like cytoplasmatic kinase X	0	0	0	0	0	0	0	0	0	0	3.34034	0
minor CHO metabolism.others	0	0	0	0	0	0	0	0	0	3.30411	0	0
mitochondrial electron transport / ATP synthesis.F1-ATPase	0	0	0	0	0	0	0	0	0	0	0	3.28929
signalling.receptor kinases.leucine rich repeat II	0	0	3.20068	0	0	0	0	0	0	0	0	0
RNA.regulation of transcription.TCP transcription factor family	0	0	0	0	0	0	0	0	0	3.16912	0	0
hormone metabolism.auxin.signal transduction	0	0	0	0	0	0	0	3.084	0	0	0	0
protein.degradation.serine protease	0	0	0	0	0	0	0	0	0	0	0	3.06777
hormone metabolism.auxin.synthesis-degradation	0	0	0	0	3.0541	0	0	0	0	0	0	0
hormone metabolism.ethylene.synthesis-degradation	0	0	0	0	3.04557	0	0	0	0	0	0	0
protein.glycosylation	0	0	0	0	0	0	0	0	0	2.99965	0	0
signalling.light	0	0	0	0	0	0	0	2.96611	0	0	0	0
transport.metabolite transporters at the envelope membrane	0	0	0	0	0	0	0	0	0	2.90805	0	0
lipid metabolism.exotics (steroids, squalene etc).sphingolipids	0	0	0	0	0	0	0	0	2.86044	0	0	0
not assigned.no ontology.armadillo/beta-catenin repeat family protein	0	0	0	0	0	0	0	0	2.74461	0	0	0
minor CHO metabolism.callose	0	0	0	0	0	0	0	0	0	0	0	2.64387
protein.degradation.AAA type	0	0	0	0	0	0	0	0	2.62284	0	0	0
not assigned.no ontology	2.56952	0	0	0	0	0	0	0	0	0	0	0
lipid metabolism.lipid transfer proteins etc	0	0	0	0	0	0	0	0	0	0	2.56626	0
RNA.regulation of transcription.C2C2(Zn) DOF zinc finger family	0	0	0	0	2.55697	0	0	0	0	0	0	0
transport.metabolite transporters at the mitochondrial membrane	0	0	0	0	0	0	0	0	0	2.4454	0	0
nucleotide metabolism.phosphotransfer and pyrophosphatases.misc	0	0	0	2.3574	0	0	0	0	0	0	0	0
protein.degradation.ubiquitin.E3.RING	0	0	0	2.32205	0	0	0	0	0	0	0	0
RNA.regulation of transcription.ARR	0	0	0	0	0	0	0	0	0	0	2.29116	0
redox.ascorbate and glutathione	0	0	0	0	2.25719	0	0	0	0	0	0	0
protein.postranslational modification	0	0	2.19829	0	0	0	0	0	0	0	0	0
transport.p- and v-ATPases	0	0	0	0	0	0	0	0	0	0	0	2.16847
transport.metal	0	0	0	2.13798	0	0	0	0	0	0	0	0
RNA.processing	0	0	0	0	0	0	0	0	0	2.13305	0	0
