# Supplementary material for: DkWRKY transcription factors enhance persimmon resistance to Colletotrichum horii by promoting lignin accumulation through DkCAD1 promotor interaction
Source: Stress Biol. 2024 Feb 26;4(1):17. doi: 10.1007/s44154-024-00154-0 (PMC10897097; doi:10.1007/s44154-024-00154-0)
Supplement: Supplementary file 5 — Additional file 5: Table S5. Normalized expression value of JA and SA related genes from RNA-seq data. [file 44154_2024_154_MOESM5_ESM.xlsx]

## Sheet: DE-genes-JA
Table S5A. Normalized expression value of jasmonic acid related genes from RNA-seq data (matrix of log2 fold change)
GeneID	R-CK	R-1	R-3	R-5	S-CK	S-1	S-3	S-5	Mapman	GO
evm.model.contig1.216	-0.676966	0.793213	-0.114745	-0.00150229	-0.898058	0.0328788	-0.499145	1.36432	not assigned.no ontology	GO:0009753 response to jasmonic acid
evm.model.contig1049.21	-1.21808	0.239527	0.0936329	0.884922	-0.467825	-0.871468	0.0247918	1.3145	RNA.regulation of transcription.PHOR1	GO:0009753 response to jasmonic acid
evm.model.contig1060.169	-0.528526	0.289499	-0.0960223	0.335049	-1.02629	-0.138953	0.602811	0.56243	nucleotide metabolism.salvage.NUDIX hydrolases	GO:0009753 response to jasmonic acid
evm.model.contig1060.64	0.62867	0.501106	-0.655951	-0.473825	-0.316993	-0.0736282	-0.776624	1.16725	not assigned.no ontology	GO:0009753 response to jasmonic acid
evm.model.contig1073.108	-0.644358	-0.31819	-0.356973	1.31952	0.497304	-0.494666	0.492028	-0.494666	development.unspecified	GO:0009753 response to jasmonic acid
evm.model.contig1073.406	-1.02369	0.217022	-0.233414	1.04008	-0.616365	-0.463526	0.550701	0.52919	lipid metabolism.lipid degradation.lipases.triacylglycerol lipase	GO:0009753 response to jasmonic acid
evm.model.contig1073.81	0	0	0	0	-0.469629	-0.538238	-1.28802	2.29589	secondary metabolism.N misc.alkaloid-like	GO:0009753 response to jasmonic acid
evm.model.contig1073.82	-0.199177	-0.991718	0.00575152	1.18514	-0.447118	-0.116281	-1.35145	1.91485	secondary metabolism.N misc.alkaloid-like	GO:0009753 response to jasmonic acid
evm.model.contig1074.66	0.652016	0.0391356	-0.67887	-0.0122812	-0.0703017	-0.109187	0.714871	-0.535382	hormone metabolism.jasmonate.synthesis-degradation.allene oxidase cyclase	GO:0009695 jasmonic acid biosynthetic process
evm.model.contig1078.14	1.28768	0.36862	-0.476032	-1.18027	1.00239	1.05339	-0.399303	-1.65647	transport.unspecified anions	GO:0009753 response to jasmonic acid
evm.model.contig1123.24	-0.74285	-0.205045	-0.0157212	0.963616	-0.688498	0.292074	-0.343394	0.739817	RNA.regulation of transcription.PHOR1	GO:0009753 response to jasmonic acid
evm.model.contig1129.64	0.127543	0.488038	0.116571	-0.732152	-0.426379	-0.190877	-0.735018	1.35227	not assigned.no ontology	GO:0009753 response to jasmonic acid
evm.model.contig1135.22	-0.301759	0.130445	-0.319651	0.490965	-0.246748	-0.328113	-0.196268	0.77113	misc.glutathione S transferases	GO:0009753 response to jasmonic acid
evm.model.contig1136.57	-1.1308	0.169352	-0.0736266	1.03507	-1.57904	-0.381298	0.286224	1.67411	secondary metabolism.N misc.alkaloid-like	GO:0009753 response to jasmonic acid
evm.model.contig1136.58	-0.185636	-0.421297	-0.52123	1.12816	-0.0445044	-0.545918	-0.545918	1.13634	secondary metabolism.N misc.alkaloid-like	GO:0009753 response to jasmonic acid
evm.model.contig1136.88	-0.909372	-0.424643	-0.194494	1.52851	-0.910407	-0.971132	0.846435	1.0351	development.unspecified	GO:0009753 response to jasmonic acid
evm.model.contig1139.50	-0.288438	0.223094	0.0242287	0.041116	-0.711855	0.0581738	0.343003	0.310678	hormone metabolism.brassinosteroid.synthesis-degradation.BRs.DWF4	GO:0009867 jasmonic acid mediated signaling pathway
evm.model.contig1139.9	-0.72546	0.246123	-0.743361	1.2227	-1.59474	-0.0306495	0.280878	1.34451	DNA.unspecified	GO:0009753 response to jasmonic acid
evm.model.contig1142.38	0.0649173	0.692489	-1.06698	0.309576	-0.170461	-0.544842	0.841304	-0.126001	RNA.regulation of transcription.Transcriptional Adaptor Zinc Bundle (TAZ) domain family	GO:0009753 response to jasmonic acid
evm.model.contig1143.95	0.311214	-0.711477	0.320094	0.080169	0.589948	0.725999	-0.299918	-1.01603	not assigned.unknown	GO:0009753 response to jasmonic acid
evm.model.contig1145.57	-1.30508	0.330269	0.157554	0.817261	-0.896129	-0.319337	-0.0348308	1.2503	not assigned.no ontology	GO:0009867 jasmonic acid mediated signaling pathway
evm.model.contig1197.20	-1.54398	0.349371	-0.166957	1.36156	-0.338332	0.451597	-1.63016	1.51689	RNA.regulation of transcription.PHOR1	GO:0009753 response to jasmonic acid
evm.model.contig1200.238	0.175487	0.0201579	0.170203	-0.365847	-0.415634	-0.301722	-0.637787	1.35514	not assigned.no ontology	GO:0009753 response to jasmonic acid
evm.model.contig1200.336	-0.344432	0.208177	-0.244422	0.380677	-0.66888	-0.226728	0.522606	0.373003	nucleotide metabolism.salvage.NUDIX hydrolases	GO:0009753 response to jasmonic acid
evm.model.contig1201.26	-0.572572	0.0937459	0.102835	0.375991	-3.28106	1.55086	3.06247	-1.33227	secondary metabolism.N misc.alkaloid-like	GO:0009753 response to jasmonic acid
evm.model.contig1201.28	-0.225737	-0.138383	-0.0312518	0.395371	-0.247902	0.084875	-1.496	1.65902	secondary metabolism.N misc.alkaloid-like	GO:0009753 response to jasmonic acid
evm.model.contig1201.60	-1.05291	-0.373999	-0.149873	1.57678	-1.06972	-1.31511	1.12447	1.26037	development.unspecified	GO:0009753 response to jasmonic acid
evm.model.contig1205.49	-0.43126	-0.0717251	-0.0464902	0.549475	-0.892903	-0.975169	0.767169	1.1009	lipid metabolism.lipid degradation.lipases.triacylglycerol lipase	GO:0009753 response to jasmonic acid
evm.model.contig1206.45	-0.0695449	0.90725	-0.620217	-0.217488	-0.352793	-0.282843	0.718141	-0.0825046	RNA.regulation of transcription.Transcriptional Adaptor Zinc Bundle (TAZ) domain family	GO:0009753 response to jasmonic acid
evm.model.contig1209.137	0.797542	-0.210349	-0.682034	0.0948416	0.162416	0.381331	-0.464431	-0.0793159	transport.unspecified anions	GO:0009753 response to jasmonic acid
evm.model.contig1226.36	-1.41098	0.235937	0.0917678	1.08328	-1.16422	-0.420277	0.445341	1.13916	RNA.regulation of transcription.PHOR1	GO:0009753 response to jasmonic acid
evm.model.contig12305.1	-0.98466	-0.238068	-0.315098	1.53783	-1.81777	-0.34684	0.861012	1.3036	not assigned.unknown	GO:0009753 response to jasmonic acid
evm.model.contig1249.27	-1.37897	-0.209267	0.634788	0.953453	-1.67196	-0.341509	-0.634473	2.64794	secondary metabolism.N misc.alkaloid-like	GO:0009753 response to jasmonic acid
evm.model.contig1249.28	0.158789	-0.196283	0.370424	-0.33293	-1.18707	-1.18707	-0.588983	2.96311	secondary metabolism.N misc.alkaloid-like	GO:0009753 response to jasmonic acid
evm.model.contig1249.59	-0.440272	-0.541531	-0.359169	1.34097	-0.435969	-0.895587	0.403749	0.927808	development.unspecified	GO:0009753 response to jasmonic acid
evm.model.contig1278.48	0.762746	0.33164	-1.49189	0.397499	-0.0655941	0.975373	-0.319556	-0.590224	development.unspecified	GO:0009753 response to jasmonic acid
evm.model.contig1280.14	-0.941348	-0.188756	0.561399	0.568705	-0.903149	-0.159202	-0.337884	1.40023	RNA.regulation of transcription.PHOR1	GO:0009753 response to jasmonic acid
evm.model.contig1300.113	0.750687	-0.0820239	-0.755543	0.0868798	-0.182786	-0.119432	-0.921722	1.22394	not assigned.no ontology	GO:0009753 response to jasmonic acid
evm.model.contig1301.127	-0.440272	-0.541531	-0.359169	1.34097	-0.435969	-0.895587	0.403749	0.927808	development.unspecified	GO:0009753 response to jasmonic acid
evm.model.contig1301.144	-0.247997	0.330986	-0.28784	0.20485	-1.23034	0.0127984	0.226486	0.991058	not assigned.no ontology	GO:0009753 response to jasmonic acid
evm.model.contig1302.15	-0.250349	-0.00259895	-0.191156	0.444104	-0.947423	0.0614017	0.165843	0.720179	hormone metabolism.brassinosteroid.synthesis-degradation.BRs.DWF4	GO:0009867 jasmonic acid mediated signaling pathway
evm.model.contig1302.383	-1.05014	-0.00844603	-0.518149	1.57674	-0.45364	-0.79584	0.0901218	1.15936	RNA.regulation of transcription.WRKY domain transcription factor family	GO:0009867 jasmonic acid mediated signaling pathway
evm.model.contig1303.130	-0.521983	-0.148501	0.664529	0.00595483	-0.811728	-0.0326754	0.323238	0.521165	RNA.regulation of transcription.WRKY domain transcription factor family	GO:0009753 response to jasmonic acid
evm.model.contig1304.210	0.595701	-0.30401	-0.365998	0.0743062	-0.00135072	0.0219488	-0.228702	0.208104	development.unspecified	GO:0009753 response to jasmonic acid
evm.model.contig1305.9	-1.23177	0.313112	0.239482	0.679173	-1.17017	-0.533297	0.266123	1.43734	not assigned.no ontology	GO:0009867 jasmonic acid mediated signaling pathway
evm.model.contig1311.13	-1.18547	0.0437254	0.36596	0.775783	-0.736947	0.197201	-0.468695	1.00844	RNA.regulation of transcription.PHOR1	GO:0009753 response to jasmonic acid
evm.model.contig1315.155	0.15887	-0.327846	0.323069	-0.154093	-0.653026	0.400848	-1.08131	1.33349	not assigned.no ontology	GO:0009753 response to jasmonic acid
evm.model.contig1315.268	-0.338427	0.622388	-0.546525	0.262564	-0.495916	-0.348022	0.679866	0.164071	nucleotide metabolism.salvage.NUDIX hydrolases	GO:0009753 response to jasmonic acid
evm.model.contig1318.54	-1.05291	-0.373999	-0.149873	1.57678	-1.06972	-1.31511	1.12447	1.26037	development.unspecified	GO:0009753 response to jasmonic acid
evm.model.contig1326.20	0.0886466	0.296622	-1.53767	1.1524	-2.36959	-1.51401	1.01754	2.86607	DNA.unspecified	GO:0009753 response to jasmonic acid
evm.model.contig1328.2	-0.336968	-0.101591	0.150125	0.288435	-0.641274	-0.109604	0.33083	0.420047	hormone metabolism.brassinosteroid.synthesis-degradation.BRs.DWF4	GO:0009867 jasmonic acid mediated signaling pathway
evm.model.contig1335.172	-0.282059	0.730334	-0.623299	0.175025	-0.426969	-0.259967	0.753861	-0.066926	RNA.regulation of transcription.Transcriptional Adaptor Zinc Bundle (TAZ) domain family	GO:0009753 response to jasmonic acid
evm.model.contig1335.93	-0.482868	-0.0778925	-0.142412	0.703173	-0.945612	-0.467066	0.696885	0.715793	lipid metabolism.lipid degradation.lipases.triacylglycerol lipase	GO:0009753 response to jasmonic acid
evm.model.contig1398.91	0.961049	-0.475929	-0.044938	-0.440182	0.669489	-0.452561	0.0591579	-0.276086	hormone metabolism.ethylene.signal transduction	GO:0009867 jasmonic acid mediated signaling pathway
evm.model.contig14534.1	1.168	0.549353	0.0191232	-1.73648	2.12025	-1.82735	1.53444	-1.82735	hormone metabolism.jasmonate.synthesis-degradation.lipoxygenase	GO:0009753 response to jasmonic acid
evm.model.contig14782.1	0.887855	0.000338037	-1.33476	0.446565	-2.77215	-2.51137	0.990853	4.29267	secondary metabolism.flavonoids.chalcones.naringenin-chalcone synthase	GO:0009753 response to jasmonic acid
evm.model.contig14782.2	-0.82683	-0.0421654	-0.740643	1.60964	-2.36958	-3.62463	2.18697	3.80723	secondary metabolism.flavonoids.chalcones.naringenin-chalcone synthase	GO:0009753 response to jasmonic acid
evm.model.contig14974.2	0.50845	-0.0580869	-0.178857	-0.271506	0.765869	0.320187	1.19542	-2.28147	protein.degradation	GO:0009753 response to jasmonic acid
evm.model.contig15994.3	-0.152206	0.247256	-0.263351	0.168301	-0.411305	-0.385106	-0.0592244	0.855635	amino acid metabolism.degradation.branched chain group.shared	GO:0009695 jasmonic acid biosynthetic process
evm.model.contig16.20	-0.447414	-0.180077	-0.09787	0.725361	-0.508927	-0.375968	0.656385	0.22851	nucleotide metabolism.degradation	GO:0009753 response to jasmonic acid
evm.model.contig16016.1	-0.359876	-0.211924	-0.320549	0.892349	-0.848553	-1.08594	-0.0169982	1.95149	redox.ascorbate and glutathione	GO:0009867 jasmonic acid mediated signaling pathway
evm.model.contig16066.2	-0.717865	-0.931669	0.0252688	1.62427	-0.742262	-2.20301	-0.600588	3.54586	misc.oxidases - copper, flavone etc	GO:0009753 response to jasmonic acid
evm.model.contig1619.22	1.07882	-0.91928	-1.6567	1.49716	0.757283	0.32199	-0.262951	-0.816322	not assigned.no ontology	GO:0009753 response to jasmonic acid
evm.model.contig1620.83	-0.536592	0.106526	0.359213	0.0708532	-0.657958	-0.718214	0.828487	0.547684	RNA.regulation of transcription.AP2/EREBP, APETALA2/Ethylene-responsive element binding protein family	GO:0009753 response to jasmonic acid
evm.model.contig1623.85	-0.739046	-0.0892963	-0.968406	1.79675	-0.876193	-0.479494	0.231114	1.12457	signalling.MAP kinases	GO:0009861 jasmonic acid and ethylene-dependent systemic resistance
evm.model.contig1626.199	0.43699	-0.454155	0.00184416	0.0153212	0.00867563	-0.62151	0.108262	0.504573	hormone metabolism.ethylene.signal transduction	GO:0009867 jasmonic acid mediated signaling pathway
evm.model.contig1626.333	-0.424012	0.0743401	-0.396355	0.746027	-0.279888	0.110572	-0.101155	0.270471	signalling.receptor kinases.RKF3 like	GO:0009753 response to jasmonic acid
evm.model.contig1626.337	-0.715717	-0.0818973	0.0869808	0.710634	-0.983719	0.0473692	0.232832	0.703517	protein.postranslational modification	GO:0009753 response to jasmonic acid
evm.model.contig1626.515	-0.470423	-0.110179	-0.160738	0.74134	-0.279631	0.192544	-0.0935491	0.180635	not assigned.unknown	GO:0009753 response to jasmonic acid
evm.model.contig1626.522	0.734819	-0.483512	-0.630878	0.379571	0.547735	0.0864664	-0.0281627	-0.606039	RNA.regulation of transcription.bHLH,Basic Helix-Loop-Helix family	GO:0009867 jasmonic acid mediated signaling pathway
evm.model.contig16278.2	1.95796	-0.372059	-0.798088	-0.787811	1.06553	1.63666	0.322031	-3.02423	not assigned.unknown	GO:0009753 response to jasmonic acid
evm.model.contig1630.48	-0.715474	-0.633012	-0.311084	1.65957	-0.749546	0.0856445	-1.21189	1.87579	not assigned.no ontology	GO:0009753 response to jasmonic acid
evm.model.contig16748.2	0.751287	0.358879	-1.1514	0.0412359	0.0269484	0.188639	0.0844796	-0.300067	not assigned.unknown	GO:0009753 response to jasmonic acid
evm.model.contig16881.1	0.676601	0.8446	-0.674022	-0.847178	0.304235	0.963612	-0.472114	-0.795733	secondary metabolism.flavonoids.anthocyanins.leucocyanidin dioxygenase	GO:0009753 response to jasmonic acid
evm.model.contig18.168	0.19917	0.223268	-0.467219	0.0447809	0.334028	0.15869	0.460663	-0.95338	polyamine metabolism.synthesis.arginine decarboxylase	GO:0009753 response to jasmonic acid
evm.model.contig18.169	-0.158742	0.502662	-0.402356	0.0584351	0.55572	0.772039	0.252753	-1.58051	polyamine metabolism.synthesis.arginine decarboxylase	GO:0009753 response to jasmonic acid
evm.model.contig18045.1	0.452336	0.0671015	-0.144793	-0.374645	0.377929	0.598102	-0.121848	-0.854184	signalling.calcium	GO:0009753 response to jasmonic acid
evm.model.contig18095.1	-0.42229	0.486488	0.10801	-0.172209	0.568295	0.453878	0.8502	-1.87237	secondary metabolism.phenylpropanoids	GO:0009753 response to jasmonic acid
evm.model.contig1827.56	0.811504	-0.992548	-1.19538	1.37642	0.930516	0.478906	-0.201323	-1.2081	not assigned.no ontology	GO:0009753 response to jasmonic acid
evm.model.contig1830.21	-0.533182	0.367461	0.571835	-0.406114	-0.575117	-0.461377	0.658271	0.378223	RNA.regulation of transcription.AP2/EREBP, APETALA2/Ethylene-responsive element binding protein family	GO:0009753 response to jasmonic acid
evm.model.contig1830.228	0.267374	0.410373	-0.189624	-0.488123	-0.654023	0.238793	0.393207	0.0220234	stress.biotic	GO:0009867 jasmonic acid mediated signaling pathway
evm.model.contig1850.106	-0.420062	-0.0707151	0.703637	-0.21286	0.493751	0.498675	-0.361767	-0.630659	not assigned.unknown	GO:0009753 response to jasmonic acid
evm.model.contig18522.1	-0.0503694	-0.030369	-0.238618	0.319356	-0.574722	-0.500853	-0.901812	1.97739	signalling.receptor kinases.leucine rich repeat VIII.VIII-2	GO:0009861 jasmonic acid and ethylene-dependent systemic resistance
evm.model.contig1878.141	-0.702637	0.167623	-0.342816	0.87783	-0.614123	-0.382777	0.127062	0.869838	signalling.MAP kinases	GO:0009861 jasmonic acid and ethylene-dependent systemic resistance
evm.model.contig19074.1	-0.402108	0.0136854	0.258326	0.130097	-0.313349	0.219205	-0.535612	0.629756	stress.biotic.signalling.MLO-like	GO:0009753 response to jasmonic acid
evm.model.contig1930.192	0.80877	-0.524244	-0.48667	0.202144	0.489566	0.1138	-0.0852305	-0.518135	protein.postranslational modification	GO:0009867 jasmonic acid mediated signaling pathway
evm.model.contig19480.1	0.922361	-0.461508	-0.71186	0.251008	0.72814	0.911323	-0.499836	-1.13963	hormone metabolism.ethylene.signal transduction	GO:0009864 induced systemic resistance, jasmonic acid mediated signaling pathway
evm.model.contig19551.1	2.71026	-0.963058	-1.51735	-0.229859	1.53236	-0.0650096	0.740978	-2.20833	hormone metabolism.jasmonate.synthesis-degradation.jasmonate-O-methyltransferase	GO:0009867 jasmonic acid mediated signaling pathway
evm.model.contig19564.10	1.13527	-0.398847	-0.63484	-0.101583	0.71599	0.706911	-0.447764	-0.975137	not assigned.no ontology	GO:0009753 response to jasmonic acid
evm.model.contig1976.2	0.811504	-0.992548	-1.19538	1.37642	0.930516	0.478906	-0.201323	-1.2081	not assigned.no ontology	GO:0009753 response to jasmonic acid
evm.model.contig1982.158	0.0033115	0.19969	-0.27319	0.0701887	-0.318583	-0.263967	-0.201136	0.783686	not assigned.unknown	GO:0009753 response to jasmonic acid
evm.model.contig1982.21	0.74328	-0.976451	-1.16395	1.39712	0.663721	0.655384	-0.150198	-1.16891	not assigned.no ontology	GO:0009753 response to jasmonic acid
evm.model.contig1986.17	-2.47514	0.421876	-0.534643	2.58791	-4.45492	0.605787	1.2287	2.62043	redox.ascorbate and glutathione	GO:0009867 jasmonic acid mediated signaling pathway
evm.model.contig1988.15	-0.494311	0.196545	-0.461429	0.759196	-0.484298	-0.209461	0.207123	0.486637	signalling.receptor kinases.RKF3 like	GO:0009753 response to jasmonic acid
evm.model.contig1989.47	0.587287	-0.337042	-0.44679	0.196545	0.63076	0.103319	-0.0100412	-0.724038	protein.postranslational modification	GO:0009867 jasmonic acid mediated signaling pathway
evm.model.contig1989.74	-0.448264	0.0112723	-0.0997571	0.536749	-0.424677	-1.01615	0.466428	0.974403	not assigned.unknown	GO:0009753 response to jasmonic acid
evm.model.contig19904.3	-0.72546	0.246123	-0.743361	1.2227	-1.59474	-0.0306495	0.280878	1.34451	DNA.unspecified	GO:0009753 response to jasmonic acid
evm.model.contig1995.154	-0.715474	-0.633012	-0.311084	1.65957	-0.749546	0.0856445	-1.21189	1.87579	not assigned.no ontology	GO:0009753 response to jasmonic acid
evm.model.contig1995.156	-1.61005	-0.447782	-0.247483	2.30532	-1.35104	-0.692967	-0.820529	2.86454	not assigned.no ontology	GO:0009753 response to jasmonic acid
evm.model.contig20108.2	-0.579715	-0.26512	-0.182815	1.02765	-1.13293	0.462553	0.141436	0.528938	RNA.regulation of transcription.WRKY domain transcription factor family	GO:0009864 induced systemic resistance, jasmonic acid mediated signaling pathway
evm.model.contig2018.83	-0.687256	0.121864	-0.515894	1.08129	-0.703118	-0.433892	0.202815	0.934196	signalling.MAP kinases	GO:0009861 jasmonic acid and ethylene-dependent systemic resistance
evm.model.contig2022.214	-2.14588	0.598393	-0.679607	2.2271	-2.8356	0.344097	0.460176	2.03132	redox.ascorbate and glutathione	GO:0009867 jasmonic acid mediated signaling pathway
evm.model.contig20243.1	-2.56653	1.72568	3.38674	-2.5459	-0.519123	-0.0853241	0.578109	0.0263383	protein.degradation.ubiquitin.ubiquitin protease	GO:0009867 jasmonic acid mediated signaling pathway
evm.model.contig2026.150	0.675305	-0.460505	-0.500787	0.285987	0.457157	0.154126	-0.194603	-0.41668	protein.postranslational modification	GO:0009867 jasmonic acid mediated signaling pathway
evm.model.contig20269.3	0.0192511	0.00799023	-1.05734	1.0301	-0.705388	0.0602894	-0.2853	0.930398	not assigned.unknown	GO:0009753 response to jasmonic acid
evm.model.contig2031.67	-0.776997	-0.0866286	0.406434	0.457191	0.831763	1.20694	-0.0604492	-1.97825	not assigned.unknown	GO:0009753 response to jasmonic acid
evm.model.contig20388.1	-0.54124	-0.138946	-0.133471	0.813657	-0.339662	-0.518525	0.0567223	0.801465	stress.biotic	GO:0009753 response to jasmonic acid
evm.model.contig2056.176	-0.458375	0.0225433	-0.242795	0.678627	-0.536416	-0.383401	0.10688	0.812937	signalling.MAP kinases	GO:0009861 jasmonic acid and ethylene-dependent systemic resistance
evm.model.contig2056.51	-0.643236	0.0788019	0.198239	0.366195	-1.79257	0.112254	0.596297	1.08402	RNA.regulation of transcription.AP2/EREBP, APETALA2/Ethylene-responsive element binding protein family	GO:0009753 response to jasmonic acid
evm.model.contig20587.7	0.358935	-0.42523	-0.22667	0.292966	0.783495	0.14553	-0.649858	-0.279167	hormone metabolism.gibberelin.induced-regulated-responsive-activated	GO:0009867 jasmonic acid mediated signaling pathway
evm.model.contig2059.11	-0.216256	0.472036	-0.265972	0.0101921	-0.632593	0.205168	0.450333	-0.0229083	stress.biotic	GO:0009867 jasmonic acid mediated signaling pathway
evm.model.contig20590.1	-1.25943	-0.35417	0.545243	1.06836	-1.44404	-0.549098	1.27017	0.72297	transport.nitrate	GO:0009753 response to jasmonic acid
evm.model.contig2062.34	-0.223928	0.234359	-0.250024	0.239593	-0.333648	-0.241622	-0.233222	0.808493	amino acid metabolism.degradation.branched chain group.shared	GO:0009695 jasmonic acid biosynthetic process
evm.model.contig2064.119	-0.648142	-0.648142	-0.648142	1.94443	-1.8034	-1.8034	-0.219039	3.82585	misc.oxidases - copper, flavone etc	GO:0009753 response to jasmonic acid
evm.model.contig2064.120	-1.66358	-0.70785	-0.610567	2.98199	-2.33005	-3.36521	0.533898	5.16136	misc.oxidases - copper, flavone etc	GO:0009753 response to jasmonic acid
evm.model.contig2064.125	-0.0935838	0.0840317	0.0122464	-0.00269422	0.638241	0.133353	-0.0191096	-0.752485	hormone metabolism.jasmonate.synthesis-degradation.lipoxygenase
evm.model.contig2064.144	0.184293	0.264506	-0.0331557	-0.415644	0.514086	0.578816	-0.228163	-0.864738	not assigned.unknown	GO:0009753 response to jasmonic acid
evm.model.contig2064.147	-0.898433	-0.0630432	0.212956	0.748521	-0.314295	0.361752	-0.141321	0.0938649	not assigned.unknown	GO:0009753 response to jasmonic acid
evm.model.contig2064.197	0.312956	0.177892	-0.57869	0.0878418	-0.762289	-0.241118	-0.108161	1.11157	nucleotide metabolism.degradation	GO:0009753 response to jasmonic acid
evm.model.contig2064.33	0.0253799	-0.0228748	0.00481768	-0.00732275	0.260182	0.441076	0.329018	-1.03028	not assigned.no ontology	GO:0009753 response to jasmonic acid
evm.model.contig21004.1	-0.370638	-0.577089	-0.107604	1.05533	-2.55416	-0.969195	-0.497574	4.02093	misc.nitrilases, *nitrile lyases, berberine bridge enzymes, reticuline oxidases, troponine reductases	GO:0009753 response to jasmonic acid
evm.model.contig21071.2	-3.32731	0.811455	-0.203771	2.71963	-3.27242	-0.0195525	0.797045	2.49492	redox.ascorbate and glutathione	GO:0009867 jasmonic acid mediated signaling pathway
evm.model.contig2109.82	0.192661	-0.240239	-0.620523	0.668101	-2.20819	-0.334113	0.0188412	2.52346	hormone metabolism.auxin.synthesis-degradation	GO:0009753 response to jasmonic acid
evm.model.contig21131.1	0.734819	-0.483512	-0.630878	0.379571	0.547735	0.0864664	-0.0281627	-0.606039	RNA.regulation of transcription.bHLH,Basic Helix-Loop-Helix family	GO:0009867 jasmonic acid mediated signaling pathway
evm.model.contig2115.126	1.45229	0.270864	-1.59422	-0.12893	0.430334	0.620445	0.0653505	-1.11613	signalling.calcium	GO:0009753 response to jasmonic acid
evm.model.contig2115.196	-0.381143	-0.702822	0.10345	0.980515	0.0909975	-1.26367	-0.440155	1.61283	signalling.receptor kinases.leucine rich repeat XII	GO:0009695 jasmonic acid biosynthetic process
evm.model.contig2115.198	-1.2258	0.0796632	0.0718469	1.07429	-1.29622	-0.854473	-0.197508	2.3482	signalling.receptor kinases.leucine rich repeat XII	GO:0009695 jasmonic acid biosynthetic process
evm.model.contig2115.53	-0.171037	-0.0359909	-0.404415	0.611442	-0.847684	-0.535435	-0.389458	1.77258	fermentation.aldehyde dehydrogenase	GO:0009753 response to jasmonic acid
evm.model.contig2117.85	-0.398072	-0.441012	-0.554483	1.39357	-0.624094	-0.340161	0.0239614	0.940293	RNA.regulation of transcription.WRKY domain transcription factor family	GO:0009867 jasmonic acid mediated signaling pathway
evm.model.contig2119.165	0.813093	-1.99014	0.42129	0.755753	-0.693496	-1.03675	-0.0181536	1.7484	hormone metabolism.ethylene.signal transduction	GO:0009867 jasmonic acid mediated signaling pathway
evm.model.contig2119.39	-0.539387	-0.25545	0.0890474	0.70579	-0.0302558	-0.194673	0.182048	0.0428803	lipid metabolism.exotics(steroids, squalene etc)	GO:0009753 response to jasmonic acid
evm.model.contig2119.53	-0.152206	0.247256	-0.263351	0.168301	-0.411305	-0.385106	-0.0592244	0.855635	amino acid metabolism.degradation.branched chain group.shared	GO:0009695 jasmonic acid biosynthetic process
evm.model.contig2121.32	-0.445187	-0.834533	-0.251147	1.53087	-1.24616	-1.18315	-0.885925	3.31523	misc.oxidases - copper, flavone etc	GO:0009753 response to jasmonic acid
evm.model.contig2122.52	0.55948	-0.0777852	-0.451158	-0.0305365	-0.460924	-0.321787	0.388307	0.394405	nucleotide metabolism.degradation	GO:0009753 response to jasmonic acid
evm.model.contig2123.83	0.515378	0.380644	-0.186218	-0.709804	-0.844599	-1.01111	-0.304839	2.16054	RNA.regulation of transcription.AP2/EREBP, APETALA2/Ethylene-responsive element binding protein family	GO:0009753 response to jasmonic acid
evm.model.contig2124.482	-1.22995	-0.0620748	0.0125804	1.27945	-1.86586	0.122792	0.0801295	1.66294	RNA.regulation of transcription.WRKY domain transcription factor family	GO:0009867 jasmonic acid mediated signaling pathway
evm.model.contig2125.38	0.507704	-0.00435402	-0.851404	0.348053	0.627874	0.441256	-0.134863	-0.934267	not assigned.unknown	GO:0009753 response to jasmonic acid
evm.model.contig2125.5	-0.184241	-0.184241	-0.184241	0.552724	-0.793108	-1.20815	-0.985753	2.98701	signalling.calcium	GO:0009753 response to jasmonic acid
evm.model.contig2125.77	0.00850996	0.0248006	-0.517879	0.484569	-0.629652	-0.768757	0.0821013	1.31631	hormone metabolism.auxin.synthesis-degradation	GO:0009753 response to jasmonic acid
evm.model.contig21608.3	-0.108508	-0.0818267	-0.0979804	0.288315	0.196134	0.212794	0.505369	-0.914297	not assigned.no ontology	GO:0009753 response to jasmonic acid
evm.model.contig21625.2	0.585389	0.138143	-0.558093	-0.165439	-0.385142	0.143316	-0.0412396	0.283065	hormone metabolism.jasmonate.synthesis-degradation.12-Oxo-PDA-reductase
evm.model.contig22.114	1.80984	-1.32339	-1.13907	0.652622	1.0342	1.20232	-0.174486	-2.06204	not assigned.unknown	GO:0009753 response to jasmonic acid
evm.model.contig22.354	1.5438	-1.01474	-1.06549	0.536432	1.0904	0.811536	-1.27903	-0.622906	signalling.receptor kinases.crinkly like	GO:0009753 response to jasmonic acid
evm.model.contig22.373	1.23497	0.164748	-0.806526	-0.593192	0.510716	1.4593	0.148643	-2.11866	not assigned.unknown	GO:0009753 response to jasmonic acid
evm.model.contig22.79	0.00203692	0.211958	-0.497812	0.283817	-0.543966	0.440122	0.557733	-0.453888	cell wall.pectin*esterases.PME	GO:0009753 response to jasmonic acid
evm.model.contig2251.278	-0.734912	0.035511	-0.163236	0.862636	-1.18281	-0.591721	-0.146996	1.92153	fermentation.aldehyde dehydrogenase	GO:0009753 response to jasmonic acid
evm.model.contig2251.347	1.55568	-0.751575	-1.29537	0.491255	0.465686	0.541444	-0.0355847	-0.971545	signalling.calcium	GO:0009753 response to jasmonic acid
evm.model.contig2251.350	-0.0719133	-0.0514869	-0.0178252	0.141225	-0.476526	-0.288309	0.22934	0.535495	not assigned.unknown	GO:0009753 response to jasmonic acid
evm.model.contig2251.401	0.423523	0.882254	-0.792501	-0.513276	-0.313158	0.874202	-0.255228	-0.305816	secondary metabolism.flavonoids.chalcones.naringenin-chalcone synthase	GO:0009753 response to jasmonic acid
evm.model.contig2251.479	0.156061	-0.580905	-0.580905	1.00575	-2.18289	0.276544	0.186346	1.72	misc.short chain dehydrogenase/reductase (SDR)	GO:0009753 response to jasmonic acid
evm.model.contig2251.495	-0.604463	-0.639948	-0.1708	1.41521	0.0258591	-0.781794	0.0136313	0.742303	lipid metabolism.FA synthesis and FA elongation.acyl coa ligase	GO:0009753 response to jasmonic acid
evm.model.contig2251.74	1.54286	-0.0353642	0.170674	-1.67817	1.07008	1.3763	-1.56651	-0.879867	hormone metabolism.auxin.induced-regulated-responsive-activated	GO:0009753 response to jasmonic acid
evm.model.contig2265.3	-0.898433	-0.0630432	0.212956	0.748521	-0.314295	0.361752	-0.141321	0.0938649	not assigned.unknown	GO:0009753 response to jasmonic acid
evm.model.contig2266.210	-1.02198	-1.07082	-0.371433	2.46423	-0.495207	-2.15721	-0.84851	3.50092	misc.oxidases - copper, flavone etc	GO:0009753 response to jasmonic acid
evm.model.contig2266.87	-0.70553	0.590136	-0.370771	0.486165	-1.1671	-1.02205	0.20853	1.98063	hormone metabolism.ethylene.signal transduction	GO:0009867 jasmonic acid mediated signaling pathway
evm.model.contig2310.288	0.656878	-1.7211	0.745495	0.318722	-0.805953	-0.603128	-0.934339	2.34342	hormone metabolism.auxin.synthesis-degradation	GO:0009753 response to jasmonic acid
evm.model.contig2313.257	-0.331343	-0.103993	0.204481	0.230855	-0.890716	-0.403173	-0.394953	1.68884	fermentation.aldehyde dehydrogenase	GO:0009753 response to jasmonic acid
evm.model.contig2313.282	0.447116	0.123028	-0.288164	-0.281981	-0.891743	-0.761933	-0.764093	2.41777	not assigned.unknown	GO:0009753 response to jasmonic acid
evm.model.contig2313.397	0.423523	0.882254	-0.792501	-0.513276	-0.313158	0.874202	-0.255228	-0.305816	secondary metabolism.flavonoids.chalcones.naringenin-chalcone synthase	GO:0009753 response to jasmonic acid
evm.model.contig2313.489	-0.434818	-0.353213	-0.0610719	0.849103	-0.131495	-0.5352	-0.277955	0.944649	lipid metabolism.FA synthesis and FA elongation.acyl coa ligase	GO:0009753 response to jasmonic acid
evm.model.contig2313.624	-0.541655	-0.253744	-0.734971	1.53037	-0.566032	-0.558338	0.175757	0.948613	RNA.regulation of transcription.WRKY domain transcription factor family	GO:0009867 jasmonic acid mediated signaling pathway
evm.model.contig2327.49	-0.159529	0.244905	-0.301075	0.2157	-0.33058	-0.128618	-0.167651	0.626849	amino acid metabolism.degradation.branched chain group.shared	GO:0009695 jasmonic acid biosynthetic process
evm.model.contig2328.124	0.184293	0.264506	-0.0331557	-0.415644	0.514086	0.578816	-0.228163	-0.864738	not assigned.unknown	GO:0009753 response to jasmonic acid
evm.model.contig2328.127	-0.898433	-0.0630432	0.212956	0.748521	-0.314295	0.361752	-0.141321	0.0938649	not assigned.unknown	GO:0009753 response to jasmonic acid
evm.model.contig2328.175	0.0856612	1.20941	-0.299884	-0.995187	-1.21235	-0.238264	0.116869	1.33374	nucleotide metabolism.degradation	GO:0009753 response to jasmonic acid
evm.model.contig2328.25	0.246969	0.171088	-0.304066	-0.113991	0.383699	0.27643	0.317905	-0.978034	not assigned.no ontology	GO:0009753 response to jasmonic acid
evm.model.contig2328.275	0.587793	0.275356	-0.589695	-0.273454	-0.347266	-0.405842	-0.368328	1.12144	RNA.regulation of transcription.AP2/EREBP, APETALA2/Ethylene-responsive element binding protein family	GO:0009753 response to jasmonic acid
evm.model.contig2338.129	-2.61453	0.495329	0.140184	1.97902	-1.74919	-0.777343	0.436459	2.09007	RNA.regulation of transcription.WRKY domain transcription factor family	GO:0009867 jasmonic acid mediated signaling pathway
evm.model.contig2338.269	-0.62521	-0.686611	-0.455285	1.76711	-2.08281	-1.49785	-0.76088	4.34153	signalling.calcium	GO:0009753 response to jasmonic acid
evm.model.contig2338.342	0.459145	-0.403031	-0.132326	0.0762116	-0.713445	-0.133702	-0.337093	1.18424	hormone metabolism.auxin.synthesis-degradation	GO:0009753 response to jasmonic acid
evm.model.contig2366.242	-0.366411	-0.270222	0.185632	0.451001	-1.18212	-0.598849	-0.276723	2.05769	fermentation.aldehyde dehydrogenase	GO:0009753 response to jasmonic acid
evm.model.contig2367.109	-1.19139	0.133699	-0.214879	1.27257	-0.547131	-0.766544	0.0579345	1.25574	signalling.receptor kinases.leucine rich repeat XII	GO:0009695 jasmonic acid biosynthetic process
evm.model.contig2367.193	-1.31585	-0.0881762	0.126927	1.2771	-0.0938422	-0.727888	0.00668123	0.815049	lipid metabolism.FA synthesis and FA elongation.acyl coa ligase	GO:0009753 response to jasmonic acid
evm.model.contig2367.43	1.6576	0.190989	-2.01043	0.161848	0.845811	1.12434	0.0464657	-2.01661	signalling.calcium	GO:0009753 response to jasmonic acid
evm.model.contig2367.96	0.361571	0.94921	-0.748066	-0.562715	-0.148802	0.902823	-0.194193	-0.559829	secondary metabolism.flavonoids.chalcones.naringenin-chalcone synthase	GO:0009753 response to jasmonic acid
evm.model.contig2382.208	0.37113	-0.444986	-0.215447	0.289303	0.204808	0.619837	0.0434524	-0.868098	misc.oxidases - copper, flavone etc	GO:0009753 response to jasmonic acid
evm.model.contig2382.230	0.159917	0.262218	-0.0231229	-0.399011	0.691477	0.544689	-0.341913	-0.894254	not assigned.unknown	GO:0009753 response to jasmonic acid
evm.model.contig2382.280	-0.272913	0.452905	0.289331	-0.469323	-1.06123	-1.00734	0.327744	1.74082	nucleotide metabolism.degradation	GO:0009753 response to jasmonic acid
evm.model.contig2390.16	0.562096	-0.310555	-0.260559	0.00901809	-0.767629	-1.31532	0.126909	1.95604	RNA.regulation of transcription.AP2/EREBP, APETALA2/Ethylene-responsive element binding protein family	GO:0009753 response to jasmonic acid
evm.model.contig2394.121	-0.673271	0.102134	-0.34926	0.920398	0	0	0	0	cell wall.cell wall proteins.LRR	GO:0009753 response to jasmonic acid
evm.model.contig2405.249	-0.734912	0.035511	-0.163236	0.862636	-1.18281	-0.591721	-0.146996	1.92153	fermentation.aldehyde dehydrogenase	GO:0009753 response to jasmonic acid
evm.model.contig2405.263	-0.86933	0.558358	-0.0213328	0.332304	-1.26314	-0.67818	-0.67818	2.6195	not assigned.unknown	GO:0009753 response to jasmonic acid
evm.model.contig2405.264	-0.525551	0.718739	-0.763929	0.570741	-0.52399	-0.0486952	0.118039	0.454646	secondary metabolism.phenylpropanoids.lignin biosynthesis.CCR1	GO:0009867 jasmonic acid mediated signaling pathway
evm.model.contig2405.326	1.58337	-0.0946872	-1.9572	0.468517	0.653457	0.643258	0.066972	-1.36369	signalling.calcium	GO:0009753 response to jasmonic acid
evm.model.contig2405.377	0.22347	0.973657	-0.834469	-0.362658	-0.527436	0.840201	-0.283215	-0.0295501	secondary metabolism.flavonoids.chalcones.naringenin-chalcone synthase	GO:0009753 response to jasmonic acid
evm.model.contig2405.394	-0.89755	-1.03825	-0.539507	2.47531	-1.39379	0.352982	-0.366549	1.40735	signalling.receptor kinases.leucine rich repeat XII	GO:0009695 jasmonic acid biosynthetic process
evm.model.contig2405.480	-0.644012	-0.502414	-0.154774	1.3012	-0.276221	-0.658386	-0.519429	1.45404	lipid metabolism.FA synthesis and FA elongation.acyl coa ligase	GO:0009753 response to jasmonic acid
evm.model.contig2409.85	0.206593	0.0966468	-0.441531	0.138291	-1.05853	-1.25634	0.119492	2.19538	hormone metabolism.ethylene.signal transduction	GO:0009867 jasmonic acid mediated signaling pathway
evm.model.contig2410.34	-1.19277	0.129059	-1.19277	2.25648	-1.57477	-1.79017	-0.562122	3.92707	misc.oxidases - copper, flavone etc	GO:0009753 response to jasmonic acid
evm.model.contig2410.55	0.0706209	0.290522	0.132791	-0.493934	0.46409	0.73156	-0.201505	-0.994145	not assigned.unknown	GO:0009753 response to jasmonic acid
evm.model.contig2411.48	0.792178	-0.29998	0.134773	-0.626971	-0.627172	-0.475597	0.2908	0.811969	nucleotide metabolism.degradation	GO:0009753 response to jasmonic acid
evm.model.contig2412.85	0.213822	-0.0830153	-0.291382	0.160576	-0.833336	-0.709806	-0.0543247	1.59747	RNA.regulation of transcription.AP2/EREBP, APETALA2/Ethylene-responsive element binding protein family	GO:0009753 response to jasmonic acid
evm.model.contig2413.172	-0.858269	0.0491366	-0.0534032	0.862536	-0.170357	0.166939	0.213828	-0.210409	cell wall.cell wall proteins.LRR	GO:0009753 response to jasmonic acid
evm.model.contig2417.205	-0.181032	0.689324	0.0753694	-0.583662	-0.914831	-0.383854	-0.573123	1.87181	hormone metabolism.auxin.synthesis-degradation	GO:0009753 response to jasmonic acid
evm.model.contig2419.42	1.23611	-0.0668964	-1.43845	0.269237	-0.045481	1.29778	0.206274	-1.45858	signalling.calcium	GO:0009753 response to jasmonic acid
evm.model.contig2419.91	0.388832	1.21098	-0.938307	-0.6615	-0.783905	1.04493	-0.214294	-0.0467266	secondary metabolism.flavonoids.chalcones.naringenin-chalcone synthase	GO:0009753 response to jasmonic acid
evm.model.contig2434.170	-0.232464	0.0817134	-0.327002	0.477752	-0.373314	-0.4312	0.117352	0.687162	lipid metabolism.lipid degradation.beta-oxidation.multifunctional	GO:0009695 jasmonic acid biosynthetic process
evm.model.contig2436.180	-0.0313874	0.394335	-0.259581	-0.103366	-0.803489	-0.0948873	0.0761596	0.822217	not assigned.unknown	GO:0009753 response to jasmonic acid
evm.model.contig248.193	-0.00980728	0.213373	0.332919	-0.536485	-4.37118	-2.87196	1.81683	5.42631	secondary metabolism.flavonoids.chalcones.naringenin-chalcone synthase	GO:0009753 response to jasmonic acid
evm.model.contig248.197	0.542481	1.54248	-1.04248	-1.04248	-3.28362	-2.49221	1.58721	4.18862	secondary metabolism.flavonoids.chalcones.naringenin-chalcone synthase	GO:0009753 response to jasmonic acid
evm.model.contig248.205	-0.284007	0.962851	-1.63126	0.952412	-2.4872	-2.61273	1.28569	3.81425	secondary metabolism.flavonoids.chalcones.naringenin-chalcone synthase	GO:0009753 response to jasmonic acid
evm.model.contig248.206	1.6663	0.479915	-1.76139	-0.384832	-3.45431	-1.51885	0.869816	4.10335	secondary metabolism.flavonoids.chalcones.naringenin-chalcone synthase	GO:0009753 response to jasmonic acid
evm.model.contig248.210	-0.456076	-0.456076	-0.456076	1.36823	-2.2137	-1.89177	0.633502	3.47197	secondary metabolism.flavonoids.chalcones.naringenin-chalcone synthase	GO:0009753 response to jasmonic acid
evm.model.contig248.211	1.05546	-0.200226	-0.772453	-0.0827841	-1.47301	-1.47301	-0.578517	3.52454	secondary metabolism.flavonoids.chalcones.naringenin-chalcone synthase	GO:0009753 response to jasmonic acid
evm.model.contig248.212	0.519444	-0.0578376	-0.0231876	-0.438419	0.992978	1.3844	-0.754398	-1.62298	secondary metabolism.flavonoids.chalcones.naringenin-chalcone synthase	GO:0009753 response to jasmonic acid
evm.model.contig248.213	0.92682	-0.327877	-0.628234	0.0292908	-0.907413	-0.826576	-0.937457	2.67145	secondary metabolism.flavonoids.chalcones.naringenin-chalcone synthase	GO:0009753 response to jasmonic acid
evm.model.contig25.24	-0.0604316	-0.483673	-0.168982	0.713087	-0.0908264	0.15742	-0.338424	0.27183	development.storage proteins	GO:0009753 response to jasmonic acid
evm.model.contig2563.101	-1.22921	-0.13167	-0.0445748	1.40546	-1.11675	-0.0167977	-0.664707	1.79825	secondary metabolism.phenylpropanoids	GO:0009753 response to jasmonic acid
evm.model.contig2563.163	-0.424642	0.168036	-0.144221	0.400827	-0.5638	-0.347398	-0.106405	1.0176	RNA.regulation of transcription.WRKY domain transcription factor family	GO:0009753 response to jasmonic acid
evm.model.contig2563.56	-1.08188	-0.0246526	-0.151544	1.25807	-1.58126	0.693041	-0.280097	1.16831	RNA.regulation of transcription.unclassified	GO:0009753 response to jasmonic acid
evm.model.contig2564.3	-0.392768	0.20561	-0.359382	0.54654	-0.753967	-0.0856442	0.0658689	0.773742	RNA.regulation of transcription.WRKY domain transcription factor family	GO:0009753 response to jasmonic acid
evm.model.contig2567.172	0.0528887	0.146809	-0.845874	0.646177	-0.867987	-0.370607	0.493388	0.745206	lipid metabolism.lipid degradation.beta-oxidation.multifunctional	GO:0009695 jasmonic acid biosynthetic process
evm.model.contig2568.55	0.358935	-0.42523	-0.22667	0.292966	0.783495	0.14553	-0.649858	-0.279167	hormone metabolism.gibberelin.induced-regulated-responsive-activated	GO:0009867 jasmonic acid mediated signaling pathway
evm.model.contig2568.94	-1.64169	0.540278	0.320126	0.781282	-0.807635	-0.380876	1.0266	0.161908	transport.nitrate	GO:0009753 response to jasmonic acid
evm.model.contig26.4	0.275697	-0.0448809	0.0612089	-0.292025	0.57317	0.0361864	0.517397	-1.12675	protein.degradation	GO:0009753 response to jasmonic acid
evm.model.contig263.316	-0.208462	0.0204668	0.167463	0.0205316	-0.525818	-0.932441	-0.00980679	1.46807	transport.ABC transporters and multidrug resistance systems	GO:0009753 response to jasmonic acid
evm.model.contig2634.123	-0.799176	-0.369526	-0.140073	1.30878	-1.34406	-0.214361	-0.231372	1.78979	signalling.receptor kinases.thaumatin like	GO:0009753 response to jasmonic acid
evm.model.contig2634.168	1.07626	-0.576961	-0.220408	-0.278892	0.263524	-0.0158738	1.00927	-1.25692	lipid metabolism.lipid degradation.lysophospholipases	GO:0009867 jasmonic acid mediated signaling pathway
evm.model.contig2635.106	-0.711048	0.386275	-0.202953	0.527727	-0.662929	-0.0761063	-0.0756508	0.814686	RNA.regulation of transcription.WRKY domain transcription factor family	GO:0009753 response to jasmonic acid
evm.model.contig2635.38	0.884301	-0.108251	-0.344241	-0.431809	-0.127415	-0.631045	-0.151125	0.909586	secondary metabolism.phenylpropanoids	GO:0009753 response to jasmonic acid
evm.model.contig2635.43	-0.641305	-0.226268	0.140109	0.727463	-1.09344	-1.07005	0.180828	1.98267	secondary metabolism.phenylpropanoids	GO:0009753 response to jasmonic acid
evm.model.contig2635.7	-0.0156604	-0.0159982	0.309675	-0.278016	-1.27981	0.0180369	-0.0828998	1.34467	RNA.regulation of transcription.unclassified	GO:0009753 response to jasmonic acid
evm.model.contig264.340	1.06356	0.0943237	-0.724306	-0.433577	0.378134	1.73635	0.076485	-2.19097	not assigned.unknown	GO:0009753 response to jasmonic acid
evm.model.contig264.493	0.48637	-0.256747	-0.395469	0.165846	0.642247	1.42378	0.015401	-2.08142	RNA.regulation of transcription.AS2,Lateral Organ Boundaries Gene Family	GO:0009753 response to jasmonic acid
evm.model.contig264.76	1.56162	-0.987212	-1.25951	0.685102	0.677768	0.986976	-0.011969	-1.65277	not assigned.unknown	GO:0009753 response to jasmonic acid
evm.model.contig2640.25	-0.207651	0.116275	-0.314385	0.405762	-0.942881	-0.11343	0.391216	0.665095	lipid metabolism.lipid degradation.beta-oxidation.multifunctional	GO:0009695 jasmonic acid biosynthetic process
evm.model.contig2642.47	-1.25943	-0.35417	0.545243	1.06836	-1.44404	-0.549098	1.27017	0.72297	transport.nitrate	GO:0009753 response to jasmonic acid
evm.model.contig2647.97	-0.086476	-0.146692	0.0792634	0.153904	-0.555842	0.040982	-0.0308837	0.545743	not assigned.unknown	GO:0009753 response to jasmonic acid
evm.model.contig2734.115	-1.08269	0.609626	0.139686	0.333374	-0.831483	-0.00730654	-0.102305	0.941095	RNA.regulation of transcription.WRKY domain transcription factor family	GO:0009753 response to jasmonic acid
evm.model.contig2734.37	0.216756	-0.129948	-0.731613	0.644804	-0.513137	0.0398292	-0.568721	1.04203	secondary metabolism.phenylpropanoids	GO:0009753 response to jasmonic acid
evm.model.contig2734.7	-1.02105	-0.00100478	-0.11244	1.13449	-1.24084	0.122112	0.107913	1.01082	RNA.regulation of transcription.unclassified	GO:0009753 response to jasmonic acid
evm.model.contig2742.24	-0.23599	0.0725115	-0.381354	0.544832	-0.820723	-0.382158	0.439344	0.763537	lipid metabolism.lipid degradation.beta-oxidation.multifunctional	GO:0009695 jasmonic acid biosynthetic process
evm.model.contig2744.39	0.428805	-0.299794	-0.070924	-0.0580868	0.158314	-0.0126993	0.641817	-0.787432	lipid metabolism.lipid degradation.lysophospholipases	GO:0009867 jasmonic acid mediated signaling pathway
evm.model.contig2745.16	-1.01854	-0.0565729	0.0741245	1.00099	-0.493688	0.207049	-0.535307	0.821946	RNA.regulation of transcription.unclassified	GO:0009753 response to jasmonic acid
evm.model.contig2758.79	-0.48938	0.0713188	0.0245742	0.393487	-0.661457	-0.275392	0.247078	0.689772	lipid metabolism.lipid degradation.beta-oxidation.multifunctional	GO:0009695 jasmonic acid biosynthetic process
evm.model.contig276.106	-0.453425	-0.0278744	-0.0812086	0.562508	-0.27233	-0.597212	0.21552	0.654023	protein.postranslational modification	GO:0009867 jasmonic acid mediated signaling pathway
evm.model.contig276.71	1.7085	0.716047	-0.0054818	-2.41907	1.65955	1.00067	0.703577	-3.3638	hormone metabolism.jasmonate.synthesis-degradation.lipoxygenase	GO:0009753 response to jasmonic acid
evm.model.contig276.72	0.110594	-0.0361039	0.131062	-0.205552	0.595844	0.157707	0.447361	-1.20091	hormone metabolism.jasmonate.synthesis-degradation.lipoxygenase	GO:0009753 response to jasmonic acid
evm.model.contig2761.21	-0.177971	-0.01397	-0.169803	0.361744	-0.378384	-0.0919554	-0.194669	0.665008	not assigned.no ontology	GO:0009753 response to jasmonic acid
evm.model.contig2761.248	-0.379844	0.529504	-0.255884	0.106223	-0.703662	0.127089	0.211595	0.364978	not assigned.unknown	GO:0009753 response to jasmonic acid
evm.model.contig2772.1	0.661117	0.120751	-0.0688621	-0.713006	0.230301	0.466152	0.628022	-1.32447	transport.hormones.auxin	GO:0009753 response to jasmonic acid
evm.model.contig2842.56	1.0388	0.315576	-0.953697	-0.400677	-0.158861	-0.371605	-0.17382	0.704286	secondary metabolism.phenylpropanoids	GO:0009753 response to jasmonic acid
evm.model.contig2843.42	-0.392768	0.20561	-0.359382	0.54654	-0.753967	-0.0856442	0.0658689	0.773742	RNA.regulation of transcription.WRKY domain transcription factor family	GO:0009753 response to jasmonic acid
evm.model.contig2846.174	-0.239757	0.11178	-0.541435	0.669412	-0.614264	-0.409983	0.33352	0.690727	lipid metabolism.lipid degradation.beta-oxidation.multifunctional	GO:0009695 jasmonic acid biosynthetic process
evm.model.contig2915.199	0	0	0	0	-2.1673	0.377801	0.403553	1.38595	RNA.regulation of transcription.unclassified	GO:0009753 response to jasmonic acid
evm.model.contig2915.318	-0.43806	0.242336	-0.560034	0.755759	-0.372394	-0.0349142	-0.463345	0.870654	RNA.regulation of transcription.WRKY domain transcription factor family	GO:0009753 response to jasmonic acid
evm.model.contig2916.44	-0.292062	0.218265	-0.167232	0.241028	-0.767356	-0.580753	0.137771	1.21034	protein.degradation.ubiquitin.ubiquitin protease	GO:0009867 jasmonic acid mediated signaling pathway
evm.model.contig2969.22	1.42222	0.193364	-0.86553	-0.750053	-0.093745	-0.820355	0.841402	0.0726979	not assigned.unknown	GO:0009753 response to jasmonic acid
evm.model.contig2990.19	0.602738	0.79938	0.0960615	-1.49818	0.795958	0.589392	0.569698	-1.95505	glycolysis.plastid branch.phosphoglucomutase (PGM)	GO:0009753 response to jasmonic acid
evm.model.contig3.3	0.2953	0.442998	-0.243891	-0.494408	-4.15235	-1.92797	1.42383	4.65649	secondary metabolism.flavonoids.chalcones.naringenin-chalcone synthase	GO:0009753 response to jasmonic acid
evm.model.contig3039.50	1.63528	-0.202259	-1.36112	-0.0718962	-0.978282	-0.97584	-0.421777	2.3759	RNA.regulation of transcription.AP2/EREBP, APETALA2/Ethylene-responsive element binding protein family	GO:0009753 response to jasmonic acid
evm.model.contig3039.68	0.0566262	1.01846	-0.358093	-0.716992	-0.808397	1.4917	-0.906957	0.223655	not assigned.unknown	GO:0009753 response to jasmonic acid
evm.model.contig3039.75	0.325145	0.293059	-0.035723	-0.582481	0.309572	0.491322	0.153171	-0.954065	not assigned.unknown	GO:0009753 response to jasmonic acid
evm.model.contig3165.84	-0.65971	0.26434	-0.2824	0.677771	-1.57201	-0.468155	0.646451	1.39371	not assigned.no ontology	GO:0009867 jasmonic acid mediated signaling pathway
evm.model.contig3208.150	-0.609975	0.208187	-0.531473	0.933261	-0.555793	0.294514	-0.46833	0.729609	signalling.receptor kinases.RKF3 like	GO:0009753 response to jasmonic acid
evm.model.contig3214.52	-0.909407	-0.0340562	-0.0810451	1.02451	-1.32139	-0.474873	0.529223	1.26704	signalling.in sugar and nutrient physiology	GO:0009753 response to jasmonic acid
evm.model.contig3217.200	1.21595	-0.802042	-0.780882	0.366975	0.579826	0.353359	0.0948565	-1.02804	not assigned.unknown	GO:0009753 response to jasmonic acid
evm.model.contig3217.54_evm.model.contig3217.55	-1.40169	0.0270152	0.565835	0.808843	-1.00071	0.0666569	0.785515	0.148537	misc.GCN5-related N-acetyltransferase	GO:0009753 response to jasmonic acid
evm.model.contig3222.119	-1.01977	-0.816182	0.0965961	1.73936	-1.71494	-0.035393	0.416587	1.33374	signalling.in sugar and nutrient physiology	GO:0009864 induced systemic resistance, jasmonic acid mediated signaling pathway
evm.model.contig3222.153	0.674499	1.01551	-0.0248132	-1.6652	0.766223	0.670396	0.485572	-1.92219	glycolysis.plastid branch.phosphoglucomutase (PGM)	GO:0009753 response to jasmonic acid
evm.model.contig3222.213	1.46668	-0.862888	-0.702317	0.0985264	0.396141	0.391408	0.526627	-1.31418	not assigned.unknown	GO:0009753 response to jasmonic acid
evm.model.contig3222.281	0.313035	-0.49432	0.0906425	0.0906425	-0.782885	-0.466047	-0.807358	2.05629	RNA.regulation of transcription.AP2/EREBP, APETALA2/Ethylene-responsive element binding protein family	GO:0009753 response to jasmonic acid
evm.model.contig3222.324	0.429967	-0.117192	0.118408	-0.431182	0.766756	0.766207	-0.368293	-1.16467	protein.degradation.AAA type	GO:0009753 response to jasmonic acid
evm.model.contig3222.60	0.360909	0.667658	-2.50275	1.47418	-1.67053	0.108483	0.614541	0.947509	RNA.regulation of transcription.PHOR1	GO:0009753 response to jasmonic acid
evm.model.contig3333.201	-0.661282	-0.269844	0.396819	0.534307	-0.955351	-0.596063	0.30619	1.24522	not assigned.no ontology	GO:0009867 jasmonic acid mediated signaling pathway
evm.model.contig3333.205	-0.810798	0.173044	-0.184552	0.822306	-1.3076	-0.664826	0.473167	1.49926	not assigned.no ontology	GO:0009867 jasmonic acid mediated signaling pathway
evm.model.contig3335.52	-0.914629	-0.167246	0.0568195	1.02506	-1.26497	-0.500102	0.673257	1.09182	signalling.in sugar and nutrient physiology	GO:0009753 response to jasmonic acid
evm.model.contig3376.100	0.660722	-0.328454	-0.45342	0.121152	1.07203	0.690598	-0.329833	-1.43279	RNA.regulation of transcription.unclassified	GO:0009867 jasmonic acid mediated signaling pathway
evm.model.contig3376.70	1.63528	-0.202259	-1.36112	-0.0718962	-0.978282	-0.97584	-0.421777	2.3759	RNA.regulation of transcription.AP2/EREBP, APETALA2/Ethylene-responsive element binding protein family	GO:0009753 response to jasmonic acid
evm.model.contig3459.496	-1.75465	0.0323265	0.233382	1.48895	-0.940263	-0.284785	0.4237	0.801348	signalling.in sugar and nutrient physiology	GO:0009753 response to jasmonic acid
evm.model.contig3462.277	-1.4892	0.280241	0.167282	1.04168	-0.801338	-0.518186	-0.217343	1.53687	not assigned.unknown	GO:0009753 response to jasmonic acid
evm.model.contig3472.53	-1.07046	0.0445865	0.653204	0.37267	-0.510147	-0.751918	-0.265475	1.52754	RNA.regulation of transcription.AP2/EREBP, APETALA2/Ethylene-responsive element binding protein family	GO:0009753 response to jasmonic acid
evm.model.contig3472.71	0.731152	1.21442	-1.42629	-0.519281	0.0734041	0.873783	-0.76422	-0.182967	not assigned.unknown	GO:0009753 response to jasmonic acid
evm.model.contig3472.79	1.1602	-1.6232	-0.0102857	0.473285	0.764168	0.737173	-0.00229238	-1.49905	RNA.regulation of transcription.unclassified	GO:0009867 jasmonic acid mediated signaling pathway
evm.model.contig3472.94	1.01404	0.177855	-0.290505	-0.901393	1.2071	0.977053	-0.365463	-1.81869	protein.degradation.AAA type	GO:0009753 response to jasmonic acid
evm.model.contig3477.193	-0.390744	0.263201	-0.429756	0.557299	-1.09586	-0.513618	0.512204	1.09727	not assigned.no ontology	GO:0009867 jasmonic acid mediated signaling pathway
evm.model.contig3477.211	-1.39557	-0.541637	0.0393219	1.89789	-1.61332	-0.259641	-0.441654	2.31462	signalling.receptor kinases.thaumatin like	GO:0009753 response to jasmonic acid
evm.model.contig3477.66	-1.67659	-0.0916252	-0.659545	2.42776	-0.817944	0.182056	0.453833	0.182056	RNA.regulation of transcription.AP2/EREBP, APETALA2/Ethylene-responsive element binding protein family	GO:0009753 response to jasmonic acid
evm.model.contig3484.59	-0.80216	-0.152251	0.152137	0.802274	-1.08194	-0.412532	0.5131	0.981376	signalling.in sugar and nutrient physiology	GO:0009753 response to jasmonic acid
evm.model.contig3484.62	-2.10908	0.210141	0.413081	1.48586	-1.13107	-0.486419	0.449967	1.16753	signalling.in sugar and nutrient physiology	GO:0009753 response to jasmonic acid
evm.model.contig3492.8	0.0574234	-0.139507	-0.880012	0.962095	-0.732574	0.287935	-0.150305	0.594944	not assigned.unknown	GO:0009753 response to jasmonic acid
evm.model.contig3495.155	0.514467	-0.0084209	-0.773823	0.267777	-0.036701	0.525038	-0.0132917	-0.475046	not assigned.unknown	GO:0009753 response to jasmonic acid
evm.model.contig3495.338	0.543443	-0.456557	-1.28663	1.19975	-1.24237	-0.607705	0.983407	0.866665	RNA.regulation of transcription.PHOR1	GO:0009753 response to jasmonic acid
evm.model.contig3495.488	1.31159	-0.837811	-0.738838	0.265063	0.386471	0.142076	0.343183	-0.87173	not assigned.unknown	GO:0009753 response to jasmonic acid
evm.model.contig3495.575	0.537363	0.121801	0.0021476	-0.661312	0.634046	0.566984	-0.258673	-0.942356	not assigned.unknown	GO:0009753 response to jasmonic acid
evm.model.contig3495.58	1.35759	-0.064566	-0.377423	-0.915601	-0.184596	-0.206156	0.392422	-0.00167006	not assigned.unknown	GO:0009753 response to jasmonic acid
evm.model.contig3495.582	0.833343	-0.595385	-0.338302	0.100344	0.940417	0.810311	-0.315818	-1.43491	RNA.regulation of transcription.unclassified	GO:0009867 jasmonic acid mediated signaling pathway
evm.model.contig3495.596	0.800884	0.118234	-0.391266	-0.527852	0.53323	0.150946	-0.390795	-0.293381	protein.degradation.AAA type	GO:0009753 response to jasmonic acid
evm.model.contig3508.167	-1.25046	-0.0406575	0.00438056	1.28674	-1.21173	-0.47093	0.601205	1.08145	signalling.in sugar and nutrient physiology	GO:0009753 response to jasmonic acid
evm.model.contig3514.49	-0.405667	-0.301472	-0.390565	1.0977	-1.1486	-0.0270674	0.625531	0.550137	not assigned.unknown	GO:0009753 response to jasmonic acid
evm.model.contig3515.74	0.15578	0.277258	0.256668	-0.689706	0.55804	0.0907789	0.494935	-1.14375	hormone metabolism.brassinosteroid.synthesis-degradation.sterols.other	GO:0009753 response to jasmonic acid
evm.model.contig3519.90	-1.00812	-0.0967987	0.528767	0.576156	-0.949718	-0.316094	0.118224	1.14759	not assigned.unknown	GO:0009753 response to jasmonic acid
evm.model.contig3521.131	-0.431751	1.24295	-1.43175	0.620549	-1.54458	-2.0761	1.01924	2.60144	nucleotide metabolism.salvage.NUDIX hydrolases	GO:0009753 response to jasmonic acid
evm.model.contig3521.165	0.628136	2.12314	-1.37564	-1.37564	-1.42368	-1.42368	0.545847	2.3015	hormone metabolism.gibberelin.signal transduction	GO:0009867 jasmonic acid mediated signaling pathway
evm.model.contig3521.173	0.593427	0.93917	0.297965	-1.83056	0.877923	0.642906	0.728974	-2.2498	glycolysis.plastid branch.phosphoglucomutase (PGM)	GO:0009753 response to jasmonic acid
evm.model.contig3521.247	1.28517	-0.692931	-0.66365	0.0714102	0.421895	0.339332	0.470501	-1.23173	not assigned.unknown	GO:0009753 response to jasmonic acid
evm.model.contig3527.133	0.0820441	-0.728182	0.509774	0.136363	0.7136	-0.198972	0.614765	-1.12939	not assigned.unknown	GO:0009867 jasmonic acid mediated signaling pathway
evm.model.contig3527.63	1.63528	-0.202259	-1.36112	-0.0718962	-0.978282	-0.97584	-0.421777	2.3759	RNA.regulation of transcription.AP2/EREBP, APETALA2/Ethylene-responsive element binding protein family	GO:0009753 response to jasmonic acid
evm.model.contig3527.92	-0.345653	0.214712	-0.259395	0.390336	-0.441111	0.860218	-0.17594	-0.243167	protein.degradation	GO:0009753 response to jasmonic acid
evm.model.contig3531.36	-0.0758292	-0.075833	-1.69581	1.84747	-0.816401	-0.362683	0.76416	0.414924	RNA.regulation of transcription.AP2/EREBP, APETALA2/Ethylene-responsive element binding protein family	GO:0009753 response to jasmonic acid
evm.model.contig3531.73	-0.690104	0.234794	-0.331023	0.786334	-0.5815	-0.591916	0.194377	0.979039	protein.postranslational modification	GO:0009867 jasmonic acid mediated signaling pathway
evm.model.contig3533.69	-0.530298	-0.0809087	-0.374402	0.985609	-1.18891	-0.755011	0.42328	1.52064	not assigned.no ontology	GO:0009867 jasmonic acid mediated signaling pathway
evm.model.contig3534.48	-1.16699	0.0243605	-0.00723932	1.14987	-1.12735	-0.534358	0.692719	0.968992	signalling.in sugar and nutrient physiology	GO:0009753 response to jasmonic acid
evm.model.contig3535.16	-0.646836	0.194333	0.125662	0.326841	-0.538712	-0.0190015	-0.0795543	0.637268	not assigned.unknown	GO:0009867 jasmonic acid mediated signaling pathway
evm.model.contig3536.106	-0.806523	2.5459	-1.69115	-0.0482264	-2.08386	-0.584786	0.470175	2.19848	development.unspecified	GO:0009753 response to jasmonic acid
evm.model.contig3536.107	0.156183	1.46019	-1.28881	-0.327556	-0.180224	-0.616307	8.32957e-05	0.796447	development.unspecified	GO:0009753 response to jasmonic acid
evm.model.contig3564.108	-0.977271	-0.0836069	-0.108713	1.16959	-2.22792	-2.21921	3.40588	1.04124	RNA.regulation of transcription.WRKY domain transcription factor family	GO:0009864 induced systemic resistance, jasmonic acid mediated signaling pathway
evm.model.contig3564.13	0.326137	0.606368	-0.416422	-0.516084	0.370571	0.78041	-0.272752	-0.878229	not assigned.unknown	GO:0009753 response to jasmonic acid
evm.model.contig3686.260	-0.813825	0.939457	-0.23915	0.113518	-0.851076	0.411297	0.142467	0.297312	not assigned.no ontology	GO:0009753 response to jasmonic acid
evm.model.contig3687.25	-0.429333	0.160905	0.0428919	0.225536	-0.496225	0.0450101	-0.0348935	0.486108	not assigned.unknown	GO:0009867 jasmonic acid mediated signaling pathway
evm.model.contig3688.13	-0.679259	0.5059	-0.249366	0.422725	-0.817472	-0.232509	0.459368	0.590613	not assigned.unknown	GO:0009753 response to jasmonic acid
evm.model.contig3689.90	0.686882	0.332457	-1.76001	0.740671	-2.40302	0.295889	1.7907	0.316434	RNA.regulation of transcription.WRKY domain transcription factor family	GO:0009864 induced systemic resistance, jasmonic acid mediated signaling pathway
evm.model.contig3762.46	-1.46585	0.0241738	0.243106	1.19857	-1.31881	-0.981788	0.110753	2.18984	redox.ascorbate and glutathione	GO:0009867 jasmonic acid mediated signaling pathway
evm.model.contig3768.184	-1.68688	2.79603	-1.08431	-0.0248279	-1.19564	-1.39671	0.528995	2.06335	development.unspecified	GO:0009753 response to jasmonic acid
evm.model.contig3768.185	1.11146	0.572704	-1.4758	-0.208364	-0.25161	-0.644954	0.0038165	0.892748	development.unspecified	GO:0009753 response to jasmonic acid
evm.model.contig3768.26	-0.607299	0.321004	0.0733339	0.212961	-0.698314	0.0445786	-0.00791127	0.661646	not assigned.unknown	GO:0009867 jasmonic acid mediated signaling pathway
evm.model.contig3770.107	-0.871673	-0.152321	-0.117028	1.14102	-2.05364	1.04352	0.643899	0.366221	RNA.regulation of transcription.WRKY domain transcription factor family	GO:0009864 induced systemic resistance, jasmonic acid mediated signaling pathway
evm.model.contig3770.108	-0.341161	0.24198	-0.341161	0.440342	-1.72981	-0.437718	1.32992	0.837616	RNA.regulation of transcription.WRKY domain transcription factor family	GO:0009864 induced systemic resistance, jasmonic acid mediated signaling pathway
evm.model.contig3801.366	-0.813825	0.939457	-0.23915	0.113518	-0.851076	0.411297	0.142467	0.297312	not assigned.no ontology	GO:0009753 response to jasmonic acid
evm.model.contig3805.241	0.809554	-0.602708	-1.20313	0.996281	0.134115	0.343951	0.0729188	-0.550986	protein.degradation.metalloprotease	GO:0009753 response to jasmonic acid
evm.model.contig382.22	1.01644	-0.0256599	-0.319237	-0.671542	-0.65247	0.195513	0.303538	0.153419	misc.GCN5-related N-acetyltransferase	GO:0009753 response to jasmonic acid
evm.model.contig382.37	0.84485	-0.680885	-0.628153	0.464189	1.13904	0.707632	-0.32315	-1.52352	glycolysis.plastid branch.phosphoglucomutase (PGM)	GO:0009753 response to jasmonic acid
evm.model.contig3884.44	-0.947421	2.40531	-1.53363	0.0757356	-1.60561	-0.818127	0.408775	2.01496	development.unspecified	GO:0009753 response to jasmonic acid
evm.model.contig3885.13	-0.341161	0.24198	-0.341161	0.440342	-1.72981	-0.437718	1.32992	0.837616	RNA.regulation of transcription.WRKY domain transcription factor family	GO:0009864 induced systemic resistance, jasmonic acid mediated signaling pathway
evm.model.contig3931.105	-0.408267	0.300038	0.0849523	0.0232762	-0.538734	-0.532275	0.718607	0.352402	stress.abiotic.light	GO:0009867 jasmonic acid mediated signaling pathway
evm.model.contig3932.256	-0.919973	0.83284	-0.17145	0.258583	-0.877903	0.309191	0.100917	0.467795	not assigned.no ontology	GO:0009753 response to jasmonic acid
evm.model.contig3932.374	-0.879093	-0.0746387	-0.270841	1.22457	-0.558901	-0.958364	0.0798994	1.43737	redox.ascorbate and glutathione	GO:0009867 jasmonic acid mediated signaling pathway
evm.model.contig3933.325	0.897029	-0.644473	-1.1267	0.874143	0.27315	0.369775	0.218494	-0.861419	protein.degradation.metalloprotease	GO:0009753 response to jasmonic acid
evm.model.contig3940.43	-0.239288	2.88579	-0.324699	-2.3218	-1.47934	-0.779235	0.206286	2.05229	development.unspecified	GO:0009753 response to jasmonic acid
evm.model.contig3940.44	1.17964	1.02994	-1.50682	-0.702761	-0.541655	-0.478057	0.0521939	0.967518	development.unspecified	GO:0009753 response to jasmonic acid
evm.model.contig3941.154	-1.10976	-0.157268	0.115857	1.15118	-1.75042	0.420014	0.647861	0.68254	RNA.regulation of transcription.WRKY domain transcription factor family	GO:0009864 induced systemic resistance, jasmonic acid mediated signaling pathway
evm.model.contig3941.164	-0.514723	0.0702392	-0.514723	0.959207	-0.81156	-0.81156	-0.396522	2.01964	RNA.regulation of transcription.WRKY domain transcription factor family	GO:0009864 induced systemic resistance, jasmonic acid mediated signaling pathway
evm.model.contig3941.7	-1.0438	-0.32923	0.401552	0.971475	-2.18348	-0.249785	0.703659	1.72961	misc.cytochrome P450	GO:0009753 response to jasmonic acid
evm.model.contig395.318	0.584971	-0.283106	-0.450174	0.148309	0.365316	0.014236	-5.99025e-05	-0.379492	signalling.receptor kinases.S-locus glycoprotein like	GO:0009753 response to jasmonic acid
evm.model.contig4036.24	0.592963	0.406421	-0.36982	-0.629564	0.508345	0.49306	-0.21236	-0.789044	secondary metabolism.simple phenols	GO:0009753 response to jasmonic acid
evm.model.contig4043.101	0.539194	-0.599184	-0.904286	0.964277	0.152033	0.108286	0.0428503	-0.303169	protein.degradation.metalloprotease	GO:0009753 response to jasmonic acid
evm.model.contig4047.129	-0.86533	2.40874	-1.49119	-0.0522297	-1.64077	-0.552915	0.290402	1.90328	development.unspecified	GO:0009753 response to jasmonic acid
evm.model.contig4047.211	0.296648	0.550364	-0.141597	-0.705415	0.516843	0.882613	-0.469044	-0.930412	not assigned.unknown	GO:0009753 response to jasmonic acid
evm.model.contig405.6	-0.777539	0.918139	0.0288252	-0.169425	-0.501319	-1.01789	-0.214265	1.73347	transport.ABC transporters and multidrug resistance systems	GO:0009753 response to jasmonic acid
evm.model.contig405.7	-0.369502	0.376049	0.195285	-0.201832	-1.41113	-1.12868	0.161763	2.37804	transport.ABC transporters and multidrug resistance systems	GO:0009753 response to jasmonic acid
evm.model.contig4056.17	-2.09691	2.33925	-2.09691	1.85457	-1.54448	0.583863	0.00504625	0.955569	RNA.regulation of transcription.WRKY domain transcription factor family	GO:0009864 induced systemic resistance, jasmonic acid mediated signaling pathway
evm.model.contig4056.19	-0.649584	-0.111927	-0.696889	1.4584	-0.8625	-0.818106	1.05958	0.621026	RNA.regulation of transcription.WRKY domain transcription factor family	GO:0009864 induced systemic resistance, jasmonic acid mediated signaling pathway
evm.model.contig4056.22	0	0	0	0	-0.75	-0.75	-0.75	2.25	RNA.regulation of transcription.WRKY domain transcription factor family	GO:0009864 induced systemic resistance, jasmonic acid mediated signaling pathway
evm.model.contig4068.256	-0.91225	0.86204	0.18421	-0.134	-0.746494	0.285817	0.131026	0.32965	not assigned.no ontology	GO:0009753 response to jasmonic acid
evm.model.contig4076.35	0.809554	-0.602708	-1.20313	0.996281	0.134115	0.343951	0.0729188	-0.550986	protein.degradation.metalloprotease	GO:0009753 response to jasmonic acid
evm.model.contig412.28	-0.367862	0.263492	-0.619925	0.724294	-0.864516	0.00267363	0.345471	0.516372	cell wall.pectin*esterases.PME	GO:0009753 response to jasmonic acid
evm.model.contig412.315	1.10286	0.160816	-0.499118	-0.764561	0.818607	1.38835	-0.0717558	-2.1352	not assigned.unknown	GO:0009753 response to jasmonic acid
evm.model.contig4128.49	0.703776	-0.308614	-0.890876	0.495714	0.389177	0.518018	-0.34135	-0.565845	hormone metabolism.ethylene.signal transduction	GO:0009864 induced systemic resistance, jasmonic acid mediated signaling pathway
evm.model.contig4140.26	-0.0449897	0.628663	-0.791876	0.208203	-1.06077	-0.961423	0.0026929	2.0195	nucleotide metabolism.degradation	GO:0009753 response to jasmonic acid
evm.model.contig4148.7	0.25694	0.0703603	-0.562061	0.234761	-0.624467	-0.956719	-0.0347357	1.61592	secondary metabolism.flavonoids.chalcones.naringenin-chalcone synthase	GO:0009753 response to jasmonic acid
evm.model.contig4148.96	-0.246872	-0.0852241	-0.1238	0.455896	-0.214986	-0.34652	-0.210483	0.771989	protein.targeting.unknown	GO:0009753 response to jasmonic acid
evm.model.contig4168.44	0.462346	-0.325672	-0.0441455	-0.0925282	0.356755	-0.118918	-0.118918	-0.118918	not assigned.unknown	GO:0009867 jasmonic acid mediated signaling pathway
evm.model.contig4174.297	-0.36891	-0.218835	-0.210003	0.797747	-1.23684	-0.402861	-0.650144	2.28985	misc.cytochrome P450	GO:0009753 response to jasmonic acid
evm.model.contig4175.204	-1.02548	0.0737391	0.214456	0.73728	-0.462836	-0.417758	0.00312919	0.877465	transport.peptides and oligopeptides	GO:0009753 response to jasmonic acid
evm.model.contig4175.50	-0.828766	0.524069	0.0639605	0.240736	-0.567201	-0.417251	-1.40401	2.38846	nucleotide metabolism.degradation	GO:0009753 response to jasmonic acid
evm.model.contig4175.82	-0.840177	-0.21209	-0.195805	1.24807	-0.848731	-0.870631	0.886512	0.83285	not assigned.unknown	GO:0009753 response to jasmonic acid
evm.model.contig4177.16	-0.18561	0.250072	-0.772386	0.707924	-1.30953	-1.08527	0.425551	1.96925	secondary metabolism.flavonoids.chalcones.naringenin-chalcone synthase	GO:0009753 response to jasmonic acid
evm.model.contig4177.69	-0.287142	0.859285	-0.885321	0.313178	-0.71086	-0.186577	0.578488	0.318949	not assigned.unknown	GO:0009753 response to jasmonic acid
evm.model.contig4217.142	-1.27422	-0.051823	0.725785	0.600254	-1.37443	-0.4269	0.625568	1.17576	not assigned.unknown	GO:0009753 response to jasmonic acid
evm.model.contig4217.306	-0.438142	-0.358746	-0.143771	0.940659	-0.929939	-0.454037	-0.999933	2.38391	misc.cytochrome P450	GO:0009753 response to jasmonic acid
evm.model.contig4217.574	-0.544241	0.563187	-0.434655	0.415708	-1.29559	-0.449454	-0.517481	2.26252	nucleotide metabolism.degradation	GO:0009753 response to jasmonic acid
evm.model.contig4219.66	-1.27119	0.213039	0.104854	0.953296	-0.856978	-0.551257	0.280948	1.12729	transport.peptides and oligopeptides	GO:0009753 response to jasmonic acid
evm.model.contig422.34	1.62804	0.859152	-0.399941	-2.08725	1.61052	0.981454	0.49423	-3.08621	hormone metabolism.jasmonate.synthesis-degradation.lipoxygenase	GO:0009753 response to jasmonic acid
evm.model.contig422.35	0.110594	-0.0361039	0.131062	-0.205552	0.595844	0.157707	0.447361	-1.20091	hormone metabolism.jasmonate.synthesis-degradation.lipoxygenase	GO:0009753 response to jasmonic acid
evm.model.contig4223.3	0.534415	-0.188081	-0.225593	-0.120741	-0.34146	-0.813609	-0.221341	1.37641	secondary metabolism.flavonoids.chalcones.naringenin-chalcone synthase	GO:0009753 response to jasmonic acid
evm.model.contig4247.120	1.90988	-0.692213	-0.535062	-0.682603	0.799277	-0.218149	-0.832379	0.251251	RNA.regulation of transcription.NAC domain transcription factor family	GO:0009753 response to jasmonic acid
evm.model.contig4247.59	0.709052	-0.372943	-0.835573	0.499465	0.512436	-0.507116	0.501796	-0.507116	hormone metabolism.ethylene.signal transduction	GO:0009864 induced systemic resistance, jasmonic acid mediated signaling pathway
evm.model.contig4250.185	-1.25604	0.242261	0.123457	0.890319	-0.754821	-0.489286	0.311096	0.93301	transport.peptides and oligopeptides	GO:0009753 response to jasmonic acid
evm.model.contig4250.307	0.413355	0.137079	-0.700394	0.149961	-0.564345	-0.848352	-0.174907	1.5876	secondary metabolism.flavonoids.chalcones.naringenin-chalcone synthase	GO:0009753 response to jasmonic acid
evm.model.contig4250.389	-0.474414	0.0866132	-0.262191	0.649992	-0.279785	-0.447262	-0.161163	0.88821	protein.targeting.unknown	GO:0009753 response to jasmonic acid
evm.model.contig4303.110	1.18127	-0.322157	-0.458422	-0.400687	-0.163502	0.470914	-0.447253	0.139841	RNA.regulation of transcription.NAC domain transcription factor family	GO:0009753 response to jasmonic acid
evm.model.contig4303.56	0.65509	-0.272294	-0.858112	0.475317	0.0922702	0.233818	-0.0191208	-0.306967	hormone metabolism.ethylene.signal transduction	GO:0009864 induced systemic resistance, jasmonic acid mediated signaling pathway
evm.model.contig4303.94	-0.402108	0.0136854	0.258326	0.130097	-0.313349	0.219205	-0.535612	0.629756	stress.biotic.signalling.MLO-like	GO:0009753 response to jasmonic acid
evm.model.contig4305.22	-0.681659	0.536608	-0.29658	0.441631	-0.446281	-0.732552	-0.520215	1.69905	nucleotide metabolism.degradation	GO:0009753 response to jasmonic acid
evm.model.contig4308.123	-1.32404	0.230857	0.100667	0.992512	-0.931319	-0.51283	0.301141	1.14301	transport.peptides and oligopeptides	GO:0009753 response to jasmonic acid
evm.model.contig4308.246	0.27052	0.0438049	-0.378163	0.0638388	-0.297706	-1.10751	0.20784	1.19738	secondary metabolism.flavonoids.chalcones.naringenin-chalcone synthase	GO:0009753 response to jasmonic acid
evm.model.contig4308.8	-0.996566	-0.173188	-0.128319	1.29807	-0.771725	-0.821558	0.75975	0.833533	not assigned.unknown	GO:0009753 response to jasmonic acid
evm.model.contig4334.50	-0.252312	0.482735	-0.6981	0.467678	-0.386526	0.164115	0.621492	-0.399081	hormone metabolism.auxin.induced-regulated-responsive-activated	GO:0009753 response to jasmonic acid
evm.model.contig4354.113	1.27271	-0.488415	-0.540872	-0.243422	-0.118789	0.353625	-0.104793	-0.130043	RNA.regulation of transcription.NAC domain transcription factor family	GO:0009753 response to jasmonic acid
evm.model.contig4354.56	0.683651	-0.359068	-0.894003	0.56942	0.423938	0.492448	-0.257431	-0.658955	hormone metabolism.ethylene.signal transduction	GO:0009864 induced systemic resistance, jasmonic acid mediated signaling pathway
evm.model.contig4354.93	-0.402108	0.0136854	0.258326	0.130097	-0.313349	0.219205	-0.535612	0.629756	stress.biotic.signalling.MLO-like	GO:0009753 response to jasmonic acid
evm.model.contig4380.204	-0.269667	0.284757	-0.454844	0.439754	-0.683826	-0.755023	-0.893382	2.33223	nucleotide metabolism.degradation	GO:0009753 response to jasmonic acid
evm.model.contig4380.238	-0.840177	-0.21209	-0.195805	1.24807	-0.848731	-0.870631	0.886512	0.83285	not assigned.unknown	GO:0009753 response to jasmonic acid
evm.model.contig4380.298	0.566888	0.129815	0.351418	-1.04812	-0.0294846	0.186567	1.05648	-1.21356	protein.degradation.ubiquitin.E3.RING	GO:0009867 jasmonic acid mediated signaling pathway
evm.model.contig4380.354	-0.801166	0.0788905	0.416634	0.305641	-0.485335	-0.401529	0.0343506	0.852514	transport.peptides and oligopeptides	GO:0009753 response to jasmonic acid
evm.model.contig4380.474	-0.664879	1.03194	-0.805741	0.438677	-2.2115	-1.39009	0.75855	2.84304	misc.UDP glucosyl and glucoronyl transferases	GO:0009753 response to jasmonic acid
evm.model.contig4380.488	0.971879	0.206928	-0.914629	-0.264177	-0.258037	-0.755108	-0.0531693	1.06631	secondary metabolism.flavonoids.chalcones.naringenin-chalcone synthase	GO:0009753 response to jasmonic acid
evm.model.contig4394.153	0.345713	0.0111436	-1.02134	0.664485	0.189692	0.206735	0.925654	-1.32208	not assigned.unknown	GO:0009753 response to jasmonic acid
evm.model.contig4394.184	0.816144	0.178951	-0.508418	-0.486677	0.742076	0.712926	0.129666	-1.58467	not assigned.no ontology	GO:0009753 response to jasmonic acid
evm.model.contig4394.9	0.0061915	0.969856	-1.51213	0.536084	-2.13143	1.06915	1.5387	-0.476424	not assigned.unknown	GO:0009753 response to jasmonic acid
evm.model.contig4397.183	-0.637597	-1.00102	-0.650188	2.28881	-2.00565	0.292223	1.29671	0.41672	RNA.regulation of transcription.AP2/EREBP, APETALA2/Ethylene-responsive element binding protein family	GO:0009753 response to jasmonic acid
evm.model.contig4397.249	-0.444744	-0.285947	0.0928449	0.637845	-0.494974	-0.3474	-0.143557	0.985931	hormone metabolism.jasmonate.synthesis-degradation.12-Oxo-PDA-reductase	GO:0009695 jasmonic acid biosynthetic process
evm.model.contig4397.348	-0.339092	1.26062	-0.358896	-0.562634	-1.59706	-0.485959	0.277956	1.80506	hormone metabolism.jasmonate.synthesis-degradation.12-Oxo-PDA-reductase	GO:0009695 jasmonic acid biosynthetic process
evm.model.contig4397.354	0.0971159	-0.0352093	-0.819958	0.758052	-1.39036	-2.18663	0.369448	3.20754	hormone metabolism.jasmonate.synthesis-degradation.12-Oxo-PDA-reductase	GO:0009695 jasmonic acid biosynthetic process
evm.model.contig4397.358	-0.178549	0.331307	-0.317846	0.165088	-0.854481	-0.541528	0.1327	1.26331	hormone metabolism.jasmonate.synthesis-degradation.12-Oxo-PDA-reductase	GO:0009695 jasmonic acid biosynthetic process
evm.model.contig4397.57	-0.370161	0.438225	-0.754498	0.686434	-0.773957	0.138137	0.278972	0.356848	not assigned.unknown	GO:0009753 response to jasmonic acid
evm.model.contig4466.105	-0.79495	0.0773855	-0.0745362	0.792101	-0.893633	-0.182482	0.0200689	1.05605	not assigned.unknown	GO:0009867 jasmonic acid mediated signaling pathway
evm.model.contig4466.136	0.788183	-0.0046733	-0.605796	-0.177714	-0.170119	0.0913221	0.507164	-0.428367	secondary metabolism.phenylpropanoids	GO:0009753 response to jasmonic acid
evm.model.contig4466.174	-0.185847	0.525686	-0.551628	0.211789	-0.709679	0.136483	0.479595	0.0936006	protein.degradation.ubiquitin.E3.RING	GO:0009867 jasmonic acid mediated signaling pathway
evm.model.contig4466.352	-0.845828	-0.556321	-0.623436	2.02559	-1.07195	-0.849558	-0.656913	2.57842	misc.nitrilases, *nitrile lyases, berberine bridge enzymes, reticuline oxidases, troponine reductases	GO:0009753 response to jasmonic acid
evm.model.contig4466.357	-0.773559	-0.400318	0.150062	1.02382	-1.35067	-0.631264	-0.318935	2.30086	misc.nitrilases, *nitrile lyases, berberine bridge enzymes, reticuline oxidases, troponine reductases	GO:0009753 response to jasmonic acid
evm.model.contig4466.608	1.53387	-0.866524	-0.795279	0.127933	-0.824504	0.355551	0.256116	0.212837	redox.glutaredoxins	GO:0009867 jasmonic acid mediated signaling pathway
evm.model.contig4466.718	1.81954	0.12147	-1.83161	-0.109403	0.829577	0.455967	-0.0793272	-1.20622	development.unspecified	GO:0009753 response to jasmonic acid
evm.model.contig4469.10	0.837813	0.972383	-3.04944	1.23925	-0.520666	0.789611	0.709609	-0.978554	not assigned.unknown	GO:0009753 response to jasmonic acid
evm.model.contig4469.16	-0.537335	0.91125	-0.0251039	-0.348812	-0.454845	-0.808628	0.512441	0.751032	lipid metabolism.Phospholipid synthesis.1-acylglycerol-3-phosphate O-acyltransferase	GO:0009753 response to jasmonic acid
evm.model.contig4469.6	0.844495	-0.270911	-0.544292	-0.0292916	0.626458	1.23233	-0.929396	-0.929396	hormone metabolism.jasmonate.synthesis-degradation.allene oxidase synthase	GO:0009753 response to jasmonic acid
evm.model.contig4470.13	-0.172737	0.527705	-0.920189	0.565221	-0.0182264	-0.177376	1.1968	-1.0012	not assigned.unknown	GO:0009753 response to jasmonic acid
evm.model.contig4480.14	-0.529368	0.152406	-0.273218	0.65018	-0.549824	0.363023	-0.0153095	0.202111	RNA.regulation of transcription.PHOR1	GO:0009753 response to jasmonic acid
evm.model.contig4487.22	-0.58288	0.39047	-0.480764	0.673174	-1.31813	-1.887	-0.134305	3.33944	hormone metabolism.jasmonate.synthesis-degradation.12-Oxo-PDA-reductase	GO:0009695 jasmonic acid biosynthetic process
evm.model.contig4488.65	-2.81142	3.58358	-1.38543	0.613269	-2.83785	-2.83785	1.29585	4.37985	hormone metabolism.jasmonate.synthesis-degradation.12-Oxo-PDA-reductase	GO:0009695 jasmonic acid biosynthetic process
evm.model.contig4488.68	-2.04211	0.864732	0.520554	0.656821	-1.34053	-1.15607	0.470213	2.02638	hormone metabolism.jasmonate.synthesis-degradation.12-Oxo-PDA-reductase
evm.model.contig4544.399	-0.90829	0.023443	-0.0106679	0.895515	-1.19297	-0.0505194	0.186734	1.05675	not assigned.unknown	GO:0009867 jasmonic acid mediated signaling pathway
evm.model.contig4547.72	-0.472593	0.389183	0.376377	-0.292968	-0.740141	0.282361	0.953039	-0.495259	RNA.regulation of transcription.unclassified	GO:0009753 response to jasmonic acid
evm.model.contig4549.252	1.58458	-0.303532	-1.33811	0.057058	0.54202	0.845546	-0.68663	-0.700935	development.unspecified	GO:0009753 response to jasmonic acid
evm.model.contig4549.327	-0.969313	-0.179273	0.112097	1.03649	-1.3763	-1.61966	0.920651	2.0753	transport.misc	GO:0009753 response to jasmonic acid
evm.model.contig4549.394	-0.240073	-0.217999	0.205253	0.25282	-0.486131	0.17296	-0.246636	0.559806	protein.degradation.ubiquitin.E3.HECT	GO:0009753 response to jasmonic acid
evm.model.contig4549.77	-0.75644	0.0208022	-0.94162	1.67726	-0.989118	-0.291639	0.251387	1.02937	not assigned.unknown	GO:0009867 jasmonic acid mediated signaling pathway
evm.model.contig4564.6	0.895835	-0.427323	-0.6191	0.150588	0.437151	0.324175	0.14143	-0.902756	hormone metabolism.jasmonate.synthesis-degradation.allene oxidase synthase	GO:0009753 response to jasmonic acid
evm.model.contig4568.47	0.339667	0.00736463	-1.08525	0.738222	-0.0122879	0.0551858	1.16038	-1.20327	not assigned.unknown	GO:0009753 response to jasmonic acid
evm.model.contig4568.67	1.22403	-0.631076	-0.965077	0.372126	0.877017	0.247913	-0.0780088	-1.04692	signalling.in sugar and nutrient physiology	GO:0009753 response to jasmonic acid
evm.model.contig4568.73	0.946427	0.202594	-0.633952	-0.515068	0.187573	0.755022	0.321237	-1.26383	not assigned.no ontology	GO:0009753 response to jasmonic acid
evm.model.contig4568.97	-0.448505	0.108586	0.0883578	0.251561	-0.513896	-0.141169	0.158883	0.496182	not assigned.no ontology	GO:0009753 response to jasmonic acid
evm.model.contig4573.35	-0.291369	-0.937244	-1.45767	2.68629	-0.886534	0.40999	1.0213	-0.544757	RNA.regulation of transcription.AP2/EREBP, APETALA2/Ethylene-responsive element binding protein family	GO:0009753 response to jasmonic acid
evm.model.contig4573.38	-0.291369	-0.937244	-1.45767	2.68629	-0.886534	0.40999	1.0213	-0.544757	RNA.regulation of transcription.AP2/EREBP, APETALA2/Ethylene-responsive element binding protein family	GO:0009753 response to jasmonic acid
evm.model.contig4575.135	-0.128984	0.0277425	-0.161218	0.262459	-1.89628	-0.861017	0.0356257	2.72167	hormone metabolism.jasmonate.synthesis-degradation.12-Oxo-PDA-reductase	GO:0009695 jasmonic acid biosynthetic process
evm.model.contig4577.11	-0.188051	-0.11594	-0.543106	0.847097	-1.5413	-1.45865	-0.26926	3.2692	hormone metabolism.jasmonate.synthesis-degradation.12-Oxo-PDA-reductase	GO:0009695 jasmonic acid biosynthetic process
evm.model.contig4577.15	-0.388339	0.22724	-0.118656	0.279754	-1.09565	-0.344146	0.255463	1.18433	hormone metabolism.jasmonate.synthesis-degradation.12-Oxo-PDA-reductase	GO:0009695 jasmonic acid biosynthetic process
evm.model.contig4607.156	0.81666	-0.00478841	-0.53782	-0.274051	-0.20736	0.181035	0.30629	-0.279965	secondary metabolism.phenylpropanoids	GO:0009753 response to jasmonic acid
evm.model.contig4607.190	-0.502356	0.445016	-0.233807	0.291147	-0.670367	0.399106	0.301832	-0.0305719	stress.biotic	GO:0009867 jasmonic acid mediated signaling pathway
evm.model.contig4607.52	-2.51184	0.275382	0.929649	1.30681	-2.45893	-0.701324	0.985214	2.17503	cell.division	GO:0009867 jasmonic acid mediated signaling pathway
evm.model.contig4608.272	-0.313394	-0.0392727	-0.840857	1.19352	-0.610183	-0.290718	0.00394441	0.896957	not assigned.unknown	GO:0009867 jasmonic acid mediated signaling pathway
evm.model.contig4608.83	-1.8999	0.675792	-0.02419	1.2483	-2.87091	-0.206506	0.368175	2.70924	misc.nitrilases, *nitrile lyases, berberine bridge enzymes, reticuline oxidases, troponine reductases	GO:0009753 response to jasmonic acid
evm.model.contig4611.8	-0.423065	-0.290283	0.343873	0.369474	-1.33716	-0.967609	0.397417	1.90735	transport.misc	GO:0009753 response to jasmonic acid
evm.model.contig4621.10	0.715054	0.373879	-0.919946	-0.168988	-0.412147	0.0805579	1.00361	-0.672019	not assigned.unknown	GO:0009753 response to jasmonic acid
evm.model.contig4621.6	0.895835	-0.427323	-0.6191	0.150588	0.437151	0.324175	0.14143	-0.902756	hormone metabolism.jasmonate.synthesis-degradation.allene oxidase synthase	GO:0009753 response to jasmonic acid
evm.model.contig4632.146	0.523855	-0.0976335	-0.628148	0.201927	-1.18634	0.135589	1.05652	-0.00576697	signalling.receptor kinases.RKF3 like	GO:0009753 response to jasmonic acid
evm.model.contig4632.303	-0.58288	0.39047	-0.480764	0.673174	-1.31813	-1.887	-0.134305	3.33944	hormone metabolism.jasmonate.synthesis-degradation.12-Oxo-PDA-reductase	GO:0009695 jasmonic acid biosynthetic process
evm.model.contig4632.407	-0.167431	0.273242	-0.206934	0.101123	-0.659263	-0.423306	0.040915	1.04165	hormone metabolism.jasmonate.synthesis-degradation.12-Oxo-PDA-reductase	GO:0009695 jasmonic acid biosynthetic process
evm.model.contig4632.409	-0.975493	1.67647	-0.878262	0.177281	-2.61826	-0.457163	0.749999	2.32543	hormone metabolism.jasmonate.synthesis-degradation.12-Oxo-PDA-reductase	GO:0009695 jasmonic acid biosynthetic process
evm.model.contig4632.412	-0.426884	0.287242	-0.426127	0.565769	-0.724775	-1.58403	0.0249909	2.28381	hormone metabolism.jasmonate.synthesis-degradation.12-Oxo-PDA-reductase	GO:0009695 jasmonic acid biosynthetic process
evm.model.contig4632.418	-0.515637	0.55048	-0.254873	0.220031	-0.843979	-0.726758	0.0176341	1.5531	hormone metabolism.jasmonate.synthesis-degradation.12-Oxo-PDA-reductase	GO:0009695 jasmonic acid biosynthetic process
evm.model.contig4632.93	-0.402542	0.397584	-0.551376	0.556334	-0.918507	0.24269	0.114676	0.561141	not assigned.unknown	GO:0009753 response to jasmonic acid
evm.model.contig4666.385	-0.20349	-0.252237	-0.347207	0.802933	-0.766336	-0.25077	0.294541	0.722565	not assigned.unknown	GO:0009867 jasmonic acid mediated signaling pathway
evm.model.contig4666.464	-0.185847	0.525686	-0.551628	0.211789	-0.709679	0.136483	0.479595	0.0936006	protein.degradation.ubiquitin.E3.RING	GO:0009867 jasmonic acid mediated signaling pathway
evm.model.contig4671.105	-0.370638	-0.577089	-0.107604	1.05533	-2.55416	-0.969195	-0.497574	4.02093	misc.nitrilases, *nitrile lyases, berberine bridge enzymes, reticuline oxidases, troponine reductases	GO:0009753 response to jasmonic acid
evm.model.contig4671.109	-0.845828	-0.556321	-0.623436	2.02559	-1.07195	-0.849558	-0.656913	2.57842	misc.nitrilases, *nitrile lyases, berberine bridge enzymes, reticuline oxidases, troponine reductases	GO:0009753 response to jasmonic acid
evm.model.contig4671.475	1.64783	0.0426157	-1.58119	-0.109252	0.724857	0.605723	-0.183994	-1.14659	development.unspecified	GO:0009753 response to jasmonic acid
evm.model.contig4671.564	-0.681564	0.145289	-0.597186	1.13346	-1.08096	-0.937536	0.0733903	1.94511	transport.misc	GO:0009753 response to jasmonic acid
evm.model.contig4673.13	0.767331	1.00804	-2.26468	0.48931	-0.655234	0.664704	1.10815	-1.11762	not assigned.unknown	GO:0009753 response to jasmonic acid
evm.model.contig4673.153	0.517758	-0.0526068	-0.957302	0.49215	-0.153005	0.144712	1.24112	-1.23283	not assigned.unknown	GO:0009753 response to jasmonic acid
evm.model.contig4673.183	0.710622	0.395362	-0.548491	-0.557493	0.637798	0.818854	0.304671	-1.76132	not assigned.no ontology	GO:0009753 response to jasmonic acid
evm.model.contig4673.208	-0.695512	0.033083	0.0446683	0.617761	-0.882488	-0.158879	0.239794	0.801573	not assigned.no ontology	GO:0009753 response to jasmonic acid
evm.model.contig4673.276	-0.352961	0.211278	-0.68309	0.824774	-0.838718	0.373797	0.273976	0.190945	RNA.regulation of transcription.PHOR1	GO:0009753 response to jasmonic acid
evm.model.contig4673.7	0.895835	-0.427323	-0.6191	0.150588	0.437151	0.324175	0.14143	-0.902756	hormone metabolism.jasmonate.synthesis-degradation.allene oxidase synthase	GO:0009753 response to jasmonic acid
evm.model.contig4685.565	-0.90829	0.023443	-0.0106679	0.895515	-1.19297	-0.0505194	0.186734	1.05675	not assigned.unknown	GO:0009867 jasmonic acid mediated signaling pathway
evm.model.contig4685.819	-2.69131	-0.816845	0.116041	3.39212	-2.19151	-1.28462	-0.721626	4.19776	misc.nitrilases, *nitrile lyases, berberine bridge enzymes, reticuline oxidases, troponine reductases	GO:0009753 response to jasmonic acid
evm.model.contig4685.822	-1.87607	0.346321	-0.876071	2.40582	-0.950403	-0.950403	-0.950403	2.85121	misc.nitrilases, *nitrile lyases, berberine bridge enzymes, reticuline oxidases, troponine reductases	GO:0009753 response to jasmonic acid
evm.model.contig4685.83	-0.778178	1.45719	-1.31452	0.635499	-3.35074	-1.3161	-0.0100092	4.67684	hormone metabolism.jasmonate.synthesis-degradation.12-Oxo-PDA-reductase	GO:0009695 jasmonic acid biosynthetic process
evm.model.contig4685.84	-1.18286	1.37626	-0.517312	0.323911	-2.6589	-1.192	0.308843	3.54206	hormone metabolism.jasmonate.synthesis-degradation.12-Oxo-PDA-reductase	GO:0009695 jasmonic acid biosynthetic process
evm.model.contig4685.881	-0.235222	0.54056	-0.151413	-0.153925	-0.707105	0.178239	0.785096	-0.256231	RNA.regulation of transcription.unclassified	GO:0009753 response to jasmonic acid
evm.model.contig4685.882	-0.0782599	-0.0250271	-0.206687	0.309974	-0.34917	-0.0398095	-0.206273	0.595252	not assigned.no ontology	GO:0009753 response to jasmonic acid
evm.model.contig4685.90	-0.794595	0.35426	0.155305	0.285029	-2.37304	-1.38491	0.250757	3.5072	hormone metabolism.jasmonate.synthesis-degradation.12-Oxo-PDA-reductase	GO:0009695 jasmonic acid biosynthetic process
evm.model.contig4685.94	-0.0753141	0.745846	-0.2674	-0.403131	-1.15881	-0.716319	0.367296	1.50783	hormone metabolism.jasmonate.synthesis-degradation.12-Oxo-PDA-reductase	GO:0009695 jasmonic acid biosynthetic process
evm.model.contig4690.8	1.84178	0.622118	-2.21626	-0.247639	1.12585	0.317821	0.19952	-1.64319	development.unspecified	GO:0009753 response to jasmonic acid
evm.model.contig4692.17	-0.531714	0.448837	-0.987874	1.07075	-1.34675	-0.646078	0.0930606	1.89977	transport.misc	GO:0009753 response to jasmonic acid
evm.model.contig476.184	0.471071	0.19867	0.245599	-0.91534	0.453534	1.08446	0.578917	-2.11691	not assigned.unknown	GO:0009753 response to jasmonic acid
evm.model.contig476.387	0.911169	-0.236418	-0.474521	-0.200229	-0.941467	-0.616493	-1.23792	2.79589	secondary metabolism.flavonoids.chalcones.naringenin-chalcone synthase	GO:0009753 response to jasmonic acid
evm.model.contig4772.4	0.895835	-0.427323	-0.6191	0.150588	0.437151	0.324175	0.14143	-0.902756	hormone metabolism.jasmonate.synthesis-degradation.allene oxidase synthase	GO:0009753 response to jasmonic acid
evm.model.contig4777.1	0.715054	0.373879	-0.919946	-0.168988	-0.412147	0.0805579	1.00361	-0.672019	not assigned.unknown	GO:0009753 response to jasmonic acid
evm.model.contig480.51	0.0425704	0.175029	-0.451667	0.234068	0.333676	0.0988417	0.408046	-0.840564	polyamine metabolism.synthesis.arginine decarboxylase	GO:0009753 response to jasmonic acid
evm.model.contig480.52	0.0291433	0.33869	-0.308836	-0.0589975	0.407762	0.497883	0.284603	-1.19025	polyamine metabolism.synthesis.arginine decarboxylase	GO:0009753 response to jasmonic acid
evm.model.contig481.154	0.731258	-0.424273	-0.153664	-0.153321	0.314606	0.00894363	0.00628454	-0.329834	not assigned.unknown	GO:0009753 response to jasmonic acid
evm.model.contig482.410	1.42057	0.461798	-1.25656	-0.625808	0.527101	1.30365	0.071568	-1.90232	not assigned.unknown	GO:0009753 response to jasmonic acid
evm.model.contig482.566	0.667966	-0.319534	-0.498102	0.14967	0.869971	1.05382	-0.129656	-1.79413	RNA.regulation of transcription.AS2,Lateral Organ Boundaries Gene Family	GO:0009753 response to jasmonic acid
evm.model.contig482.630	-0.548225	1.14189	-1.40495	0.811283	-0.415011	0.18914	-0.492318	0.718188	transport.hormones.auxin	GO:0009753 response to jasmonic acid
evm.model.contig482.760	1.40262	-0.637166	-0.262577	-0.50288	0.362	0.66417	0.292731	-1.3189	transport.ABC transporters and multidrug resistance systems	GO:0009753 response to jasmonic acid
evm.model.contig482.837	0.753401	-0.142809	-0.363396	-0.247196	0.769032	0.386899	0.58648	-1.74241	protein.degradation	GO:0009753 response to jasmonic acid
evm.model.contig4870.1	0.395468	0.261657	0.12405	-0.781175	0.614902	0.663863	-0.442139	-0.836626	transport.p- and v-ATPases.H+-transporting two-sector ATPase.subunit E	GO:0009753 response to jasmonic acid
evm.model.contig4872.3	-0.442741	0.325235	-0.519381	0.636887	-0.988497	0.228491	0.273124	0.486882	not assigned.unknown	GO:0009753 response to jasmonic acid
evm.model.contig488.25	1.20199	0.596653	-0.106499	-1.69215	1.45251	0.727308	0.557553	-2.73737	hormone metabolism.jasmonate.synthesis-degradation.lipoxygenase	GO:0009753 response to jasmonic acid
evm.model.contig4953.2	-0.291369	-0.937244	-1.45767	2.68629	-0.886534	0.40999	1.0213	-0.544757	RNA.regulation of transcription.AP2/EREBP, APETALA2/Ethylene-responsive element binding protein family	GO:0009753 response to jasmonic acid
evm.model.contig5.196	-1.99045	0.641424	-0.990448	2.33947	-3.69294	-2.90153	1.62784	4.96663	secondary metabolism.flavonoids.chalcones.naringenin-chalcone synthase	GO:0009753 response to jasmonic acid
evm.model.contig5.198	-0.280202	-0.280202	-0.280202	0.840607	-1.37315	-1.37315	0.120265	2.62603	secondary metabolism.flavonoids.chalcones.naringenin-chalcone synthase	GO:0009753 response to jasmonic acid
evm.model.contig5.207	-0.82683	-0.0421654	-0.740643	1.60964	-2.36958	-3.62463	2.18697	3.80723	secondary metabolism.flavonoids.chalcones.naringenin-chalcone synthase	GO:0009753 response to jasmonic acid
evm.model.contig5.208	0.887855	0.000338037	-1.33476	0.446565	-2.77215	-2.51137	0.990853	4.29267	secondary metabolism.flavonoids.chalcones.naringenin-chalcone synthase	GO:0009753 response to jasmonic acid
evm.model.contig5.209	0.745092	0.124809	0.0223738	-0.892274	1.33618	1.47646	-0.669039	-2.1436	secondary metabolism.flavonoids.chalcones.naringenin-chalcone synthase	GO:0009753 response to jasmonic acid
evm.model.contig5.210	0.92682	-0.327877	-0.628234	0.0292908	-0.907413	-0.826576	-0.937457	2.67145	secondary metabolism.flavonoids.chalcones.naringenin-chalcone synthase	GO:0009753 response to jasmonic acid
evm.model.contig5004.1	-0.58288	0.39047	-0.480764	0.673174	-1.31813	-1.887	-0.134305	3.33944	hormone metabolism.jasmonate.synthesis-degradation.12-Oxo-PDA-reductase	GO:0009695 jasmonic acid biosynthetic process
evm.model.contig5022.2	-0.484091	0.196228	-0.182263	0.470127	-1.44371	-0.897164	-0.00624644	2.34712	hormone metabolism.jasmonate.synthesis-degradation.12-Oxo-PDA-reductase	GO:0009695 jasmonic acid biosynthetic process
evm.model.contig5824.263	0.661117	0.120751	-0.0688621	-0.713006	0.230301	0.466152	0.628022	-1.32447	transport.hormones.auxin	GO:0009753 response to jasmonic acid
evm.model.contig5824.42	-0.24841	-0.233157	-0.190853	0.67242	-0.326473	-0.505856	0.145525	0.686805	protein.postranslational modification	GO:0009867 jasmonic acid mediated signaling pathway
evm.model.contig5826.135	0.612893	0.271561	-0.882296	-0.00215826	0.0445082	0.0127317	0.153348	-0.210588	not assigned.unknown	GO:0009753 response to jasmonic acid
evm.model.contig5830.16	-0.202008	0.205304	-0.123269	0.119973	-0.282001	-0.495671	-0.64281	1.42048	redox.ascorbate and glutathione.glutathione	GO:0009753 response to jasmonic acid
evm.model.contig5831.38	-0.960229	-0.608621	-0.278633	1.84748	-0.959186	-1.14667	-0.995599	3.10146	signalling.receptor kinases.leucine rich repeat XII	GO:0009695 jasmonic acid biosynthetic process
evm.model.contig5898.183	0.707016	-0.277717	-0.0805902	-0.34871	0.4439	-0.110898	0.294251	-0.627253	protein.postranslational modification	GO:0009867 jasmonic acid mediated signaling pathway
evm.model.contig5903.3	0.0900939	0.190373	-0.281869	0.00140228	-0.654679	0.224976	-0.189441	0.619144	not assigned.unknown	GO:0009753 response to jasmonic acid
evm.model.contig5903.49	0	0	0	0	0.193013	0.491092	0.756134	-1.44024	transport.hormones.auxin	GO:0009753 response to jasmonic acid
evm.model.contig5903.54	-0.497513	-0.111091	0.0774464	0.531158	-0.296602	-0.0381578	-0.30533	0.64009	protein.targeting.secretory pathway.vacuole	GO:0009753 response to jasmonic acid
evm.model.contig5909.74	-0.445696	0.540837	-0.1574	0.0622592	-0.462256	-0.263879	-0.151844	0.877979	redox.ascorbate and glutathione.glutathione	GO:0009753 response to jasmonic acid
evm.model.contig5913.135	0.704529	-0.282379	-1.37733	0.955177	-0.930904	-0.158693	-1.73826	2.82786	not assigned.unknown	GO:0009753 response to jasmonic acid
evm.model.contig5954.104.1	0.777143	0.0829643	-0.214094	-0.646014	0.332139	0.54936	0.749369	-1.63087	transport.hormones.auxin	GO:0009753 response to jasmonic acid
evm.model.contig5954.109	-0.5298	0.00872384	0.0845413	0.436534	-0.571352	0.0324829	-0.128115	0.666984	protein.targeting.secretory pathway.vacuole	GO:0009753 response to jasmonic acid
evm.model.contig5954.145	0.0336214	0.168437	-0.106442	-0.0956162	-0.544972	0.16963	-0.0902182	0.465561	not assigned.no ontology	GO:0009753 response to jasmonic acid
evm.model.contig5958.168	-1.82691	-0.0553891	0.566007	1.3163	-1.55526	-0.259159	0.430706	1.38371	signalling.receptor kinases.leucine rich repeat XII	GO:0009695 jasmonic acid biosynthetic process
evm.model.contig5958.62	-0.602718	0.623558	0.744817	-0.765657	-0.323707	-0.134354	-0.384388	0.842449	redox.ascorbate and glutathione.glutathione	GO:0009753 response to jasmonic acid
evm.model.contig5960.2	0	0	0	0	-0.801907	-0.246634	-1.71702	2.76556	not assigned.unknown	GO:0009753 response to jasmonic acid
evm.model.contig6115.267	0.751287	0.358879	-1.1514	0.0412359	0.0269484	0.188639	0.0844796	-0.300067	not assigned.unknown	GO:0009753 response to jasmonic acid
evm.model.contig6120.6	0.676601	0.8446	-0.674022	-0.847178	0.304235	0.963612	-0.472114	-0.795733	secondary metabolism.flavonoids.anthocyanins.leucocyanidin dioxygenase	GO:0009753 response to jasmonic acid
evm.model.contig6121.31	-0.0529544	0.449477	-0.477475	0.0809522	-0.394069	-0.477407	-0.374933	1.24641	redox.ascorbate and glutathione.glutathione	GO:0009753 response to jasmonic acid
evm.model.contig6123.48	-2.22502	0.611313	0.489406	1.1243	-0.254359	-2.18643	0.608146	1.83265	signalling.receptor kinases.leucine rich repeat XII	GO:0009695 jasmonic acid biosynthetic process
evm.model.contig6123.59	-0.993445	-0.698987	0.3477	1.34473	-1.12266	-0.352325	-0.091746	1.56673	signalling.receptor kinases.leucine rich repeat XII	GO:0009695 jasmonic acid biosynthetic process
evm.model.contig6123.79	-1.82691	-0.0553891	0.566007	1.3163	-1.55526	-0.259159	0.430706	1.38371	signalling.receptor kinases.leucine rich repeat XII	GO:0009695 jasmonic acid biosynthetic process
evm.model.contig6159.240	-0.204485	0.191949	-0.577897	0.590432	-0.415809	-0.551956	-0.153136	1.1209	not assigned.unknown	GO:0009753 response to jasmonic acid
evm.model.contig6159.290	0.660425	0.0684845	-0.0592777	-0.669632	0.339746	0.42373	0.55899	-1.32247	transport.hormones.auxin	GO:0009753 response to jasmonic acid
evm.model.contig6159.78	0.608597	-0.186971	-0.0773982	-0.344228	0.355109	-0.174811	0.182205	-0.362503	protein.postranslational modification	GO:0009867 jasmonic acid mediated signaling pathway
evm.model.contig6161.212	-0.152665	0.559533	-0.00339405	-0.403473	0.319652	0.82735	-0.069261	-1.07774	not assigned.unknown	GO:0009753 response to jasmonic acid
evm.model.contig6161.73	-0.0799656	0.433547	-0.405571	0.0519906	-0.250413	-0.268439	-0.452902	0.971755	redox.ascorbate and glutathione.glutathione	GO:0009753 response to jasmonic acid
evm.model.contig6164.92	0.569413	-0.294135	-0.98928	0.714002	-0.855708	-0.318751	-1.50778	2.68224	not assigned.unknown	GO:0009753 response to jasmonic acid
evm.model.contig6172.103	-0.599152	-0.230393	0.138671	0.690873	-1.4081	-0.254688	-1.2369	2.8997	development.storage proteins	GO:0009753 response to jasmonic acid
evm.model.contig6176.294	-0.528057	0.0962802	-0.0808122	0.512589	-0.340322	-0.091393	-0.307863	0.739578	protein.targeting.secretory pathway.vacuole	GO:0009753 response to jasmonic acid
evm.model.contig6182.160	-2.73701	0.748722	1.0415	0.946786	-1.12249	-1.24802	1.27689	1.09363	signalling.receptor kinases.leucine rich repeat XII	GO:0009695 jasmonic acid biosynthetic process
evm.model.contig6182.75	-0.331665	0.522248	-0.448696	0.258112	-0.419115	-0.502335	-0.214797	1.13625	redox.ascorbate and glutathione.glutathione	GO:0009753 response to jasmonic acid
evm.model.contig6182.9	0.708317	0.810823	-0.84095	-0.67819	0.386609	0.88303	-0.457624	-0.812015	secondary metabolism.flavonoids.anthocyanins.leucocyanidin dioxygenase	GO:0009753 response to jasmonic acid
evm.model.contig6188.2	0.477166	0.24016	-1.26234	0.545015	-1.28796	-0.52375	-1.40117	3.21289	not assigned.unknown	GO:0009753 response to jasmonic acid
evm.model.contig639.100	-0.514802	-0.297992	0.0687835	0.744011	-0.778844	-0.167812	0.333755	0.612901	signalling.receptor kinases.thaumatin like	GO:0009753 response to jasmonic acid
evm.model.contig639.243	-0.576061	0.216483	-0.858674	1.21825	-0.155573	-0.577514	0.0325067	0.700581	RNA.regulation of transcription.C2C2(Zn) GATA transcription factor family	GO:0009753 response to jasmonic acid
evm.model.contig64.151	0.388136	0.507197	-1.07645	0.181116	-0.601192	0.407921	0.621436	-0.428166	misc.GCN5-related N-acetyltransferase	GO:0009753 response to jasmonic acid
evm.model.contig640.342	-0.171774	0.2051	0.147167	-0.180493	-0.497465	-1.13261	0.0615908	1.56848	transport.ABC transporters and multidrug resistance systems	GO:0009753 response to jasmonic acid
evm.model.contig641.251	-0.620183	0.135919	-0.181402	0.665666	0.582208	0.966914	-0.632065	-0.917057	amino acid metabolism.synthesis.central amino acid metabolism.alanine.alanine-glyoxylate aminotransferase	GO:0009753 response to jasmonic acid
evm.model.contig641.41	-0.0163117	-0.208054	-0.826061	1.05043	-1.16682	0.0740518	0.36727	0.725498	cell wall.pectin*esterases.PME	GO:0009753 response to jasmonic acid
evm.model.contig644.44	1.22473	0.201656	-0.635316	-0.791068	0.485144	1.08878	0.137984	-1.71191	not assigned.unknown	GO:0009753 response to jasmonic acid
evm.model.contig645.137	0.848591	-0.555323	-0.528532	0.235264	0.705907	0.962013	-0.632556	-1.03536	RNA.regulation of transcription.AS2,Lateral Organ Boundaries Gene Family	GO:0009753 response to jasmonic acid
evm.model.contig649.133	1.6628	0.684469	-0.123458	-2.22381	1.50918	1.1723	0.625039	-3.30652	hormone metabolism.jasmonate.synthesis-degradation.lipoxygenase	GO:0009753 response to jasmonic acid
evm.model.contig649.170	-0.453494	-0.0453056	0.0516568	0.447143	-0.386631	-0.752665	0.214633	0.924664	protein.postranslational modification	GO:0009867 jasmonic acid mediated signaling pathway
evm.model.contig649.177	-0.641858	0.674785	-0.643039	0.610112	-1.52796	0.473975	-0.000494315	1.05448	protein.postranslational modification	GO:0009867 jasmonic acid mediated signaling pathway
evm.model.contig6529.222	0.55079	-0.685278	-0.772252	0.906739	0.935006	0.858294	-0.618883	-1.17442	redox.glutaredoxins	GO:0009867 jasmonic acid mediated signaling pathway
evm.model.contig6529.240	0.965325	-0.554198	-0.639276	0.22815	0.879422	0.959766	-0.580306	-1.25888	hormone metabolism.ethylene.signal transduction	GO:0009864 induced systemic resistance, jasmonic acid mediated signaling pathway
evm.model.contig6529.307	-0.794112	-0.261845	0.000907638	1.05505	-0.579931	-0.461098	0.145888	0.895141	not assigned.unknown	GO:0009867 jasmonic acid mediated signaling pathway
evm.model.contig6529.98	1.83754	-2.61461	1.65578	-0.878716	0.0307542	0.702543	0.439314	-1.17261	misc.UDP glucosyl and glucoronyl transferases	GO:0009753 response to jasmonic acid
evm.model.contig6531.66	0.798333	0.0447215	-0.253169	-0.589886	0.902203	-0.0780123	0.280759	-1.10495	cell wall.degradation.cellulases and beta -1,4-glucanases	GO:0009753 response to jasmonic acid
evm.model.contig6532.116	-0.15601	-0.210109	-0.117437	0.483556	-0.291232	-0.420197	-0.0524562	0.763885	signalling.receptor kinases.leucine rich repeat VIII.VIII-2	GO:0009861 jasmonic acid and ethylene-dependent systemic resistance
evm.model.contig6532.121	-0.805885	-0.164925	0.0854704	0.88534	-0.365058	-0.120195	-0.214895	0.700149	signalling.receptor kinases.leucine rich repeat VIII.VIII-2	GO:0009861 jasmonic acid and ethylene-dependent systemic resistance
evm.model.contig6532.123	-0.604597	-0.0984479	-0.23655	0.939595	-0.715424	-0.360946	0.00956077	1.06681	signalling.receptor kinases.leucine rich repeat VIII.VIII-2	GO:0009861 jasmonic acid and ethylene-dependent systemic resistance
evm.model.contig6533.2	-1.02993	0.0152332	0.187015	0.827678	-1.10226	0.0148273	0.0689508	1.01849	signalling.receptor kinases.leucine rich repeat VIII.VIII-2	GO:0009861 jasmonic acid and ethylene-dependent systemic resistance
evm.model.contig6534.30	1.11911	-0.440959	-0.782957	0.104803	1.09606	1.12919	-0.325357	-1.8999	hormone metabolism.ethylene.signal transduction	GO:0009864 induced systemic resistance, jasmonic acid mediated signaling pathway
evm.model.contig6645.78	0.624133	0.156854	0.0402473	-0.821234	0.223449	0.481865	0.360382	-1.0657	misc.UDP glucosyl and glucoronyl transferases	GO:0009753 response to jasmonic acid
evm.model.contig6646.123	0.983726	-0.420688	-0.665469	0.102432	0.691936	0.971388	0.205832	-1.86916	hormone metabolism.ethylene.signal transduction	GO:0009864 induced systemic resistance, jasmonic acid mediated signaling pathway
evm.model.contig6646.173	0.930078	-0.401653	-0.8868	0.358376	0.556837	0.0424082	0.314013	-0.913259	not assigned.unknown	GO:0009753 response to jasmonic acid
evm.model.contig6646.192	-0.525338	-0.162132	0.00547379	0.681996	-0.386973	-0.341562	0.102729	0.625806	not assigned.unknown	GO:0009867 jasmonic acid mediated signaling pathway
evm.model.contig6646.359	-0.530899	0.151707	0.127473	0.251719	-0.580139	0.0974686	0.609912	-0.127241	signalling.in sugar and nutrient physiology	GO:0009864 induced systemic resistance, jasmonic acid mediated signaling pathway
evm.model.contig6651.99	0.690892	-0.278623	0.00606469	-0.418334	0.254002	0.0826824	-0.495883	0.159199	misc.beta 1,3 glucan hydrolases	GO:0009753 response to jasmonic acid
evm.model.contig6684.42	-0.170724	0.115093	-0.336975	0.392606	-0.423013	-0.366762	0.291222	0.498553	transport.metabolite transporters at the mitochondrial membrane	GO:0009867 jasmonic acid mediated signaling pathway
evm.model.contig6701.162	1.56212	-0.791148	-0.637006	-0.133963	1.17183	-0.196536	0.490238	-1.46553	secondary metabolism.isoprenoids.terpenoids	GO:0009753 response to jasmonic acid
evm.model.contig6701.275	-0.298459	0.895378	-0.298459	-0.298459	0.426593	0.438722	0.478819	-1.34413	cell wall.degradation.cellulases and beta -1,4-glucanases	GO:0009753 response to jasmonic acid
evm.model.contig6701.4	0.084778	-0.320573	0.338995	-0.1032	0.87636	1.06701	-0.505392	-1.43798	hormone metabolism.ethylene.signal transduction	GO:0009864 induced systemic resistance, jasmonic acid mediated signaling pathway
evm.model.contig6703.142	-0.389915	-0.089895	-0.022284	0.502093	-0.340646	-0.509522	0.137778	0.712391	signalling.receptor kinases.leucine rich repeat VIII.VIII-2	GO:0009861 jasmonic acid and ethylene-dependent systemic resistance
evm.model.contig6703.144	-0.0503694	-0.030369	-0.238618	0.319356	-0.574722	-0.500853	-0.901812	1.97739	signalling.receptor kinases.leucine rich repeat VIII.VIII-2	GO:0009861 jasmonic acid and ethylene-dependent systemic resistance
evm.model.contig6703.149	-0.910879	-0.0512181	-0.19578	1.15788	-0.638187	-0.537423	-0.105042	1.28065	signalling.receptor kinases.leucine rich repeat VIII.VIII-2	GO:0009861 jasmonic acid and ethylene-dependent systemic resistance
evm.model.contig6704.72	0.179092	0.0280962	-0.409308	0.202121	0.746112	1.08435	-0.170268	-1.6602	hormone metabolism.ethylene.signal transduction	GO:0009864 induced systemic resistance, jasmonic acid mediated signaling pathway
evm.model.contig6848.161	0.852394	-0.723688	-0.734325	0.605618	0.51585	0.475918	-0.216726	-0.775042	redox.glutaredoxins	GO:0009867 jasmonic acid mediated signaling pathway
evm.model.contig6848.182	0.919986	-0.381391	-0.654477	0.115882	0.724699	1.0145	-0.458725	-1.28047	hormone metabolism.ethylene.signal transduction	GO:0009864 induced systemic resistance, jasmonic acid mediated signaling pathway
evm.model.contig6848.241	0.734924	-0.222873	-0.47641	-0.0356403	0.557387	0.340287	-0.128179	-0.769495	not assigned.unknown	GO:0009753 response to jasmonic acid
evm.model.contig6848.261	-0.525338	-0.162132	0.00547379	0.681996	-0.386973	-0.341562	0.102729	0.625806	not assigned.unknown	GO:0009867 jasmonic acid mediated signaling pathway
evm.model.contig6848.43	0.604308	0.145753	-0.121649	-0.628412	0.166736	0.369734	0.396401	-0.932872	misc.UDP glucosyl and glucoronyl transferases	GO:0009753 response to jasmonic acid
evm.model.contig698.221	-0.904982	0.269464	0.123116	0.512401	-0.965469	-0.0976083	-0.291901	1.35498	not assigned.no ontology	GO:0009753 response to jasmonic acid
evm.model.contig698.251	0.36364	0.176902	-0.17066	-0.369882	0.830782	0.897357	-0.405394	-1.32274	not assigned.unknown	GO:0009753 response to jasmonic acid
evm.model.contig698.467	0.296191	0.674018	-1.71079	0.740579	-1.75286	-0.799282	-0.173672	2.72582	secondary metabolism.flavonoids.chalcones.naringenin-chalcone synthase	GO:0009753 response to jasmonic acid
evm.model.contig698.564	-0.389041	0.258873	0.218124	-0.0879563	0.685273	0.638103	-0.418026	-0.90535	protein.degradation.AAA type	GO:0009753 response to jasmonic acid
evm.model.contig698.568	1.65379	-0.812062	-1.20306	0.361331	0.691507	0.718714	-0.681933	-0.728288	signalling.receptor kinases.S-locus glycoprotein like	GO:0009753 response to jasmonic acid
evm.model.contig698.600	-0.0101404	-0.464612	-0.298409	0.773161	-1.04554	0.428521	-0.735798	1.35282	signalling.receptor kinases.thaumatin like	GO:0009753 response to jasmonic acid
evm.model.contig698.610	-0.660035	-0.130356	0.172926	0.617465	-0.122207	0.119558	-0.199948	0.202596	signalling.receptor kinases.thaumatin like	GO:0009753 response to jasmonic acid
evm.model.contig702.115	-0.158742	0.502662	-0.402356	0.0584351	0.55572	0.772039	0.252753	-1.58051	polyamine metabolism.synthesis.arginine decarboxylase	GO:0009753 response to jasmonic acid
evm.model.contig707.117	0.850785	-0.142438	-0.376096	-0.332251	0.792244	0.0879293	-0.117057	-0.763117	not assigned.unknown	GO:0009753 response to jasmonic acid
evm.model.contig707.172	0.0631035	0.330302	1.0059	-1.3993	-0.744528	-0.576571	-0.235308	1.55641	transport.ABC transporters and multidrug resistance systems	GO:0009753 response to jasmonic acid
evm.model.contig707.176	-0.392483	0.31595	-0.0400989	0.116632	-0.603973	-0.216576	-0.0938353	0.914384	transport.ABC transporters and multidrug resistance systems	GO:0009753 response to jasmonic acid
evm.model.contig707.303	-0.367862	0.263492	-0.619925	0.724294	-0.864516	0.00267363	0.345471	0.516372	cell wall.pectin*esterases.PME	GO:0009753 response to jasmonic acid
evm.model.contig707.64	-2.33911	1.77083	-0.814628	1.38291	-1.6782	-1.09324	1.19627	1.57517	not assigned.unknown	GO:0009753 response to jasmonic acid
evm.model.contig7075.308	1.59539	0.190134	-0.863034	-0.922488	0.914936	-0.0731157	0.284518	-1.12634	cell wall.degradation.cellulases and beta -1,4-glucanases	GO:0009753 response to jasmonic acid
evm.model.contig7075.5	0.922361	-0.461508	-0.71186	0.251008	0.72814	0.911323	-0.499836	-1.13963	hormone metabolism.ethylene.signal transduction	GO:0009864 induced systemic resistance, jasmonic acid mediated signaling pathway
evm.model.contig7075.512	-0.63774	-0.112552	0.0988477	0.651444	-0.295827	-0.0979703	-0.114732	0.508529	signalling.receptor kinases.leucine rich repeat VIII.VIII-2	GO:0009861 jasmonic acid and ethylene-dependent systemic resistance
evm.model.contig710.3	0	0	0	0	-0.650664	0.327567	0.302822	0.0202743	protein.degradation.ubiquitin.ubiquitin	GO:0009753 response to jasmonic acid
evm.model.contig717.1	1.10286	0.160816	-0.499118	-0.764561	0.818607	1.38835	-0.0717558	-2.1352	not assigned.unknown	GO:0009753 response to jasmonic acid
evm.model.contig7217.1	0.084778	-0.320573	0.338995	-0.1032	0.87636	1.06701	-0.505392	-1.43798	hormone metabolism.ethylene.signal transduction	GO:0009864 induced systemic resistance, jasmonic acid mediated signaling pathway
evm.model.contig7218.1	0.084778	-0.320573	0.338995	-0.1032	0.87636	1.06701	-0.505392	-1.43798	hormone metabolism.ethylene.signal transduction	GO:0009864 induced systemic resistance, jasmonic acid mediated signaling pathway
evm.model.contig7261.19	1.2006	-0.238395	-0.354533	-0.607672	-0.144673	0.619466	0.594723	-1.06952	not assigned.unknown	GO:0009753 response to jasmonic acid
evm.model.contig7264.390	-0.484357	-0.632887	0.186517	0.930727	-0.665046	-0.157992	-0.390864	1.2139	signalling.receptor kinases.leucine rich repeat VIII.VIII-2	GO:0009861 jasmonic acid and ethylene-dependent systemic resistance
evm.model.contig7264.392	-0.709493	-0.171114	-0.0324021	0.913009	-0.676409	-0.360606	-0.0294769	1.06649	signalling.receptor kinases.leucine rich repeat VIII.VIII-2	GO:0009861 jasmonic acid and ethylene-dependent systemic resistance
evm.model.contig7264.73	1.13939	-0.295721	-0.139001	-0.704671	1.00465	0.756712	-0.361275	-1.40008	secondary metabolism.isoprenoids.terpenoids	GO:0009753 response to jasmonic acid
evm.model.contig7265.3	0.801152	-0.251131	-0.674186	0.124165	1.21045	1.35046	-0.595036	-1.96587	hormone metabolism.ethylene.signal transduction	GO:0009864 induced systemic resistance, jasmonic acid mediated signaling pathway
evm.model.contig7272.160	-0.88608	-0.88608	0.435848	1.33631	-2.47897	-0.894007	-0.54037	3.91335	secondary metabolism.N misc.alkaloid-like	GO:0009753 response to jasmonic acid
evm.model.contig7272.447	-1.2699	0.148758	0.112083	1.00906	-1.70603	-0.126678	0.605367	1.22734	hormone metabolism.auxin.induced-regulated-responsive-activated	GO:0009753 response to jasmonic acid
evm.model.contig7272.477	-0.0862068	-0.0490145	-0.29016	0.425381	-0.410683	-0.317776	0.19246	0.536	RNA.regulation of transcription.unclassified	GO:0009867 jasmonic acid mediated signaling pathway
evm.model.contig7272.644	-2.69241	0.332826	0.952014	1.40757	0.0348637	-0.352144	0.430488	-0.113208	nucleotide metabolism.salvage.NUDIX hydrolases	GO:0009753 response to jasmonic acid
evm.model.contig7276.32	1.44693	-0.3607	-0.793084	-0.293148	0.397589	0.0830396	0.350264	-0.830892	hormone metabolism.jasmonate.synthesis-degradation.12-Oxo-PDA-reductase	GO:0009695 jasmonic acid biosynthetic process
evm.model.contig7276.49	1.4598	-0.337573	-0.977643	-0.144582	1.06126	0.62701	0.643051	-2.33132	stress.biotic.signalling	GO:0009867 jasmonic acid mediated signaling pathway
evm.model.contig7276.7	1.24921	-0.760204	-1.43593	0.946917	1.0194	1.22232	-0.591939	-1.64978	not assigned.unknown	GO:0009753 response to jasmonic acid
evm.model.contig7278.31	-0.207519	0.207519	-0.207519	0.207519	-1.71408	-1.54415	-0.54415	3.80238	misc.nitrilases, *nitrile lyases, berberine bridge enzymes, reticuline oxidases, troponine reductases	GO:0009753 response to jasmonic acid
evm.model.contig7281.320	1.64918	-0.585031	-2.24412	1.17997	0.419434	0.343156	-0.371694	-0.390896	redox.glutaredoxins	GO:0009867 jasmonic acid mediated signaling pathway
evm.model.contig7281.332	0.798219	-0.328717	-0.866974	0.397472	0.29908	0.805783	-0.660435	-0.444427	hormone metabolism.ethylene.signal transduction	GO:0009864 induced systemic resistance, jasmonic acid mediated signaling pathway
evm.model.contig7281.385	-0.252687	-0.21254	0.638769	-0.173543	-1.20029	-0.463598	-0.397056	2.06094	RNA.regulation of transcription.C2C2(Zn) DOF zinc finger family	GO:0009753 response to jasmonic acid
evm.model.contig7396.29	0.716936	-0.524896	-0.885407	0.693367	0.659613	0.257488	0.531683	-1.44878	hormone metabolism.jasmonate.synthesis-degradation.lipoxygenase	GO:0009753 response to jasmonic acid
evm.model.contig7396.43	0.993288	-0.497156	-0.749364	0.253232	0.189506	-0.103078	0.304215	-0.390643	stress.biotic.signalling	GO:0009867 jasmonic acid mediated signaling pathway
evm.model.contig7400.65	0.897639	-1.05924	-0.937931	1.09953	0.593069	0.607265	-0.410809	-0.789525	nucleotide metabolism.salvage.NUDIX hydrolases	GO:0009753 response to jasmonic acid
evm.model.contig7408.228	-1.2699	0.148758	0.112083	1.00906	-1.70603	-0.126678	0.605367	1.22734	hormone metabolism.auxin.induced-regulated-responsive-activated	GO:0009753 response to jasmonic acid
evm.model.contig7410.117	1.05748	-0.385204	-0.635759	-0.0365147	0.0780097	0.0163976	0.463018	-0.557425	hormone metabolism.jasmonate.synthesis-degradation.12-Oxo-PDA-reductase	GO:0009695 jasmonic acid biosynthetic process
evm.model.contig7410.145	1.55434	-0.397876	-0.93767	-0.218792	0.948541	0.686428	0.549459	-2.18443	stress.biotic.signalling	GO:0009867 jasmonic acid mediated signaling pathway
evm.model.contig7410.625	1.64918	-0.585031	-2.24412	1.17997	0.419434	0.343156	-0.371694	-0.390896	redox.glutaredoxins	GO:0009867 jasmonic acid mediated signaling pathway
evm.model.contig7410.635	1.01657	-1.40605	-0.123673	0.513155	0.17218	0.617141	-0.108331	-0.68099	hormone metabolism.ethylene.signal transduction	GO:0009864 induced systemic resistance, jasmonic acid mediated signaling pathway
evm.model.contig7410.93	1.13684	-0.534103	-2.13819	1.53546	0.991605	-0.398822	-0.200467	-0.392316	not assigned.unknown	GO:0009753 response to jasmonic acid
evm.model.contig7542.120	-0.135547	-0.0580391	0.00647019	0.187116	-0.349079	0.129799	-0.350172	0.569452	cell.organisation	GO:0009753 response to jasmonic acid
evm.model.contig7543.81	0.744667	-0.440282	-1.12004	0.815654	0.614823	0.333247	0.44696	-1.39503	hormone metabolism.jasmonate.synthesis-degradation.lipoxygenase	GO:0009753 response to jasmonic acid
evm.model.contig7554.342	-0.147851	0.110186	-0.207348	0.245013	-0.491615	-0.307864	0.36608	0.433398	RNA.regulation of transcription.unclassified	GO:0009867 jasmonic acid mediated signaling pathway
evm.model.contig7555.270	1.19996	-0.361413	-0.714474	-0.124077	0.220179	-0.0270374	0.307854	-0.500996	hormone metabolism.jasmonate.synthesis-degradation.12-Oxo-PDA-reductase	GO:0009695 jasmonic acid biosynthetic process
evm.model.contig7555.290	1.70781	-0.554557	-1.1242	-0.0290592	0.886706	0.54677	0.641164	-2.07464	stress.biotic.signalling	GO:0009867 jasmonic acid mediated signaling pathway
evm.model.contig7555.398	-0.661112	0.341337	-0.0210884	0.340864	-0.628143	-0.520677	0.803062	0.345758	not assigned.unknown	GO:0009867 jasmonic acid mediated signaling pathway
evm.model.contig7563.25	1.46274	-0.767791	-1.14914	0.454196	0.426029	0.285229	-0.434477	-0.276781	redox.glutaredoxins	GO:0009867 jasmonic acid mediated signaling pathway
evm.model.contig7563.273	0.207344	0.458518	-0.406726	-0.259136	0.377818	0.746651	0.057784	-1.18225	transport.misc	GO:0009867 jasmonic acid mediated signaling pathway
evm.model.contig7592.550	0.812775	-0.518476	-0.967942	0.673644	0.638433	0.303849	0.484695	-1.42698	hormone metabolism.jasmonate.synthesis-degradation.lipoxygenase	GO:0009753 response to jasmonic acid
evm.model.contig7592.562	1.17691	-0.40369	-0.816689	0.0434677	0.286992	0.0925429	0.376558	-0.756093	not assigned.unknown	GO:0009753 response to jasmonic acid
evm.model.contig7592.607	0.217777	0.232755	-0.0116514	-0.438881	0.277208	0.562754	0.0130738	-0.853035	signalling.receptor kinases.leucine rich repeat XI	GO:0009753 response to jasmonic acid
evm.model.contig7662.104	-2.42142	1.1551	-2.42142	3.68774	1.48411	-3.2581	0.534618	1.23937	stress.biotic.signalling	GO:0009867 jasmonic acid mediated signaling pathway
evm.model.contig7662.57	1.17939	-0.858257	-1.39797	1.07684	0.896528	1.00477	-0.650439	-1.25086	not assigned.unknown	GO:0009753 response to jasmonic acid
evm.model.contig7667.3	-1.15444	0.550656	0.135002	0.468782	-1.21473	-0.145895	0.228299	1.13233	stress.biotic	GO:0009753 response to jasmonic acid
evm.model.contig7669.36	1.06255	-0.144468	-1.50294	0.584856	0.614329	0.92624	-0.805642	-0.734928	hormone metabolism.ethylene.signal transduction	GO:0009864 induced systemic resistance, jasmonic acid mediated signaling pathway
evm.model.contig7688.253	0.566065	-0.481526	-0.890279	0.80574	0.487634	0.33228	0.435029	-1.25494	hormone metabolism.jasmonate.synthesis-degradation.lipoxygenase	GO:0009753 response to jasmonic acid
evm.model.contig7688.266	1.17935	-0.472067	-0.8592	0.151914	0.227315	0.0536851	0.261479	-0.542479	stress.biotic.signalling	GO:0009867 jasmonic acid mediated signaling pathway
evm.model.contig7714.323	-0.598456	-0.193016	0.305661	0.485811	-0.968506	0.584964	-0.184623	0.568165	not assigned.unknown	GO:0009753 response to jasmonic acid
evm.model.contig7715.18	1.33323	-0.720151	-1.48678	0.873706	1.13827	1.3297	-0.529956	-1.93801	not assigned.unknown	GO:0009753 response to jasmonic acid
evm.model.contig7715.40	1.11682	-0.387688	-0.681555	-0.0475776	0.151279	-0.0363295	0.413393	-0.528343	hormone metabolism.jasmonate.synthesis-degradation.12-Oxo-PDA-reductase	GO:0009695 jasmonic acid biosynthetic process
evm.model.contig7715.61	1.37677	-0.297565	-0.774709	-0.304495	0.814727	0.778907	0.539299	-2.13293	stress.biotic.signalling	GO:0009867 jasmonic acid mediated signaling pathway
evm.model.contig7715.65	1.05737	1.16105	-0.960748	-1.25767	0.033968	2.0945	-0.907653	-1.22081	RNA.regulation of transcription.AP2/EREBP, APETALA2/Ethylene-responsive element binding protein family	GO:0009753 response to jasmonic acid
evm.model.contig7724.120	1.19181	-0.386839	-0.304029	-0.500938	1.14255	-0.256519	-0.0950523	-0.790977	signalling.receptor kinases.leucine rich repeat XII	GO:0009753 response to jasmonic acid
evm.model.contig7730.116	1.29849	-1.09302	-0.685448	0.479983	0.404202	-0.233538	0.114062	-0.284725	redox.glutaredoxins	GO:0009867 jasmonic acid mediated signaling pathway
evm.model.contig7730.192	-0.388273	-0.233392	0.389007	0.232658	-1.59398	0.626817	-0.925165	1.89233	RNA.regulation of transcription.C2C2(Zn) DOF zinc finger family	GO:0009753 response to jasmonic acid
evm.model.contig7730.51	-1.78851	1.03257	0.278726	0.477213	-0.94006	-1.8576	0.820042	1.97762	not assigned.unknown	GO:0009867 jasmonic acid mediated signaling pathway
evm.model.contig7784.23	0.673027	-0.440123	-1.07003	0.837125	0.610315	0.324974	0.463739	-1.39903	hormone metabolism.jasmonate.synthesis-degradation.lipoxygenase	GO:0009753 response to jasmonic acid
evm.model.contig7785.60	-0.0414526	0.126369	0.239665	-0.324582	0.358307	0.258608	0.400391	-1.01731	signalling.receptor kinases.leucine rich repeat XI	GO:0009753 response to jasmonic acid
evm.model.contig7845.127	-1.16375	0.441705	0.497455	0.224594	-0.419925	-0.519346	0.93727	0.00200144	RNA.regulation of transcription.bHLH,Basic Helix-Loop-Helix family	GO:0009753 response to jasmonic acid
evm.model.contig7845.637	1.24921	-0.760204	-1.43593	0.946917	1.0194	1.22232	-0.591939	-1.64978	not assigned.unknown	GO:0009753 response to jasmonic acid
evm.model.contig7845.658	1.08248	-0.335355	-0.631113	-0.11601	-0.0414623	-0.0605827	0.426135	-0.32409	hormone metabolism.jasmonate.synthesis-degradation.12-Oxo-PDA-reductase	GO:0009695 jasmonic acid biosynthetic process
evm.model.contig7846.14	0.393985	0.233874	-0.0180536	-0.609806	-0.254494	0.0149025	-1.14378	1.38337	not assigned.no ontology	GO:0009753 response to jasmonic acid
evm.model.contig7846.339	1.52853	-0.731263	-1.06343	0.266169	0.608616	0.164125	-0.354539	-0.418202	redox.glutaredoxins	GO:0009867 jasmonic acid mediated signaling pathway
evm.model.contig7846.39	-0.847919	0.305906	0.329957	0.212057	-0.837335	-0.0453425	0.179614	0.703064	stress.biotic	GO:0009753 response to jasmonic acid
evm.model.contig7861.58	0.647053	-0.459474	-0.919701	0.732123	0.698285	0.337498	0.484789	-1.52057	hormone metabolism.jasmonate.synthesis-degradation.lipoxygenase	GO:0009753 response to jasmonic acid
evm.model.contig7861.70	1.01252	-0.60147	-0.702166	0.291119	0.218511	-0.101139	0.324453	-0.441825	not assigned.unknown	GO:0009867 jasmonic acid mediated signaling pathway
evm.model.contig7866.140	-0.250968	-0.0526101	0.14335	0.160228	0.436852	0.581669	-0.199895	-0.818626	hormone metabolism.auxin.induced-regulated-responsive-activated	GO:0009753 response to jasmonic acid
evm.model.contig7866.33	1.90328	-0.310579	-0.900676	-0.692022	1.0586	1.551	0.296922	-2.90652	not assigned.unknown	GO:0009753 response to jasmonic acid
evm.model.contig7866.41	-0.594911	-0.20813	0.113062	0.689979	-0.44095	0.297676	0.0110489	0.132225	not assigned.no ontology	GO:0009753 response to jasmonic acid
evm.model.contig7866.84	-0.872004	-0.222911	0.179533	0.915382	-1.06117	-1.56931	0.239631	2.39085	signalling.in sugar and nutrient physiology	GO:0009753 response to jasmonic acid
evm.model.contig7866.86	-0.921192	1.96662	-1.39076	0.34534	-1.0477	-0.316487	-0.104685	1.46888	RNA.regulation of transcription.AP2/EREBP, APETALA2/Ethylene-responsive element binding protein family	GO:0009753 response to jasmonic acid
evm.model.contig7869.147	-0.632858	1.28188	-0.323928	-0.32509	-1.19785	-0.616116	0.675868	1.1381	not assigned.unknown	GO:0009867 jasmonic acid mediated signaling pathway
evm.model.contig7869.213	-0.954213	-0.0257934	0.226113	0.753893	-1.30363	0.317483	-0.671761	1.65791	hormone metabolism.auxin.induced-regulated-responsive-activated	GO:0009753 response to jasmonic acid
evm.model.contig7918.2	-0.92976	0.187364	0.00620477	0.736191	-1.15506	-0.884745	0.474672	1.56513	RNA.regulation of transcription.AP2/EREBP, APETALA2/Ethylene-responsive element binding protein family	GO:0009753 response to jasmonic acid
evm.model.contig8026.306	-0.499576	0.0845678	-0.350162	0.76517	-0.775596	-0.0619206	0.247109	0.590408	not assigned.unknown	GO:0009753 response to jasmonic acid
evm.model.contig8029.94	-0.98466	-0.238068	-0.315098	1.53783	-1.81777	-0.34684	0.861012	1.3036	not assigned.unknown	GO:0009753 response to jasmonic acid
evm.model.contig8030.14	-0.380116	0.0834336	0.0383271	0.258355	0.482884	0.500886	-0.279333	-0.704437	protein.degradation.ubiquitin.E3.SCF.FBOX	GO:0009867 jasmonic acid mediated signaling pathway
evm.model.contig8030.48	1.98048	-0.765599	-1.69465	0.479765	0.53022	1.16998	0.279319	-1.97952	signalling.receptor kinases.crinkly like	GO:0009753 response to jasmonic acid
evm.model.contig8030.50	2.06787	-0.871513	-1.57149	0.375139	0.416107	1.20146	0.264174	-1.88174	signalling.receptor kinases.crinkly like	GO:0009753 response to jasmonic acid
evm.model.contig8036.16	0.40686	0.655558	-0.918185	-0.144234	-0.182279	0.67819	-0.218888	-0.277023	secondary metabolism.flavonoids.chalcones	GO:0009753 response to jasmonic acid
evm.model.contig8036.20	-0.301568	0.0495946	-0.438309	0.690283	-0.924261	0.309573	0.442175	0.172514	RNA.regulation of transcription.WRKY domain transcription factor family	GO:0009864 induced systemic resistance, jasmonic acid mediated signaling pathway
evm.model.contig805.27	1.40373	-0.0227411	-0.139551	-1.24144	0.718597	1.04082	1.13872	-2.89814	transport.ABC transporters and multidrug resistance systems	GO:0009753 response to jasmonic acid
evm.model.contig8058.29	1.57261	-0.479928	-0.636185	-0.456501	1.01715	1.40098	0.00621487	-2.42435	not assigned.unknown	GO:0009753 response to jasmonic acid
evm.model.contig8058.37	-0.71865	-0.0498364	-0.00454568	0.773032	-0.703239	-0.300345	0.419129	0.584455	not assigned.no ontology	GO:0009753 response to jasmonic acid
evm.model.contig8061.394	-2.25975	0.144032	0.230001	1.88571	-1.62444	-1.26405	0.906085	1.98241	RNA.regulation of transcription.AP2/EREBP, APETALA2/Ethylene-responsive element binding protein family	GO:0009753 response to jasmonic acid
evm.model.contig815.88	1.91516	0.726664	-0.986408	-1.65542	1.24962	1.30359	-0.479937	-2.07328	hormone metabolism.jasmonate.synthesis-degradation.lipoxygenase	GO:0009753 response to jasmonic acid
evm.model.contig8382.111	0.735786	-0.194697	-0.0125547	-0.528535	0.465511	0.972161	-0.28954	-1.14813	not assigned.unknown	GO:0009753 response to jasmonic acid
evm.model.contig8383.127	-0.654179	0.144179	-0.113572	0.623571	-1.13833	-0.0930366	0.228351	1.00302	RNA.regulation of transcription.WRKY domain transcription factor family	GO:0009753 response to jasmonic acid
evm.model.contig8383.220	-0.499576	0.0845678	-0.350162	0.76517	-0.775596	-0.0619206	0.247109	0.590408	not assigned.unknown	GO:0009753 response to jasmonic acid
evm.model.contig8385.23	-0.581956	0.0250817	0.0389583	0.517916	-0.30278	-0.761964	0.19085	0.873895	stress.biotic	GO:0009753 response to jasmonic acid
evm.model.contig8386.1	-0.581956	0.0250817	0.0389583	0.517916	-0.30278	-0.761964	0.19085	0.873895	stress.biotic	GO:0009753 response to jasmonic acid
evm.model.contig8387.101	-0.89286	0.146456	-0.168146	0.91455	-1.21779	-0.36151	0.464014	1.11529	not assigned.unknown	GO:0009753 response to jasmonic acid
evm.model.contig8387.472	0.904317	-0.370563	-0.163192	-0.370563	-1.53075	0.0082997	-0.834272	2.35672	not assigned.no ontology	GO:0009753 response to jasmonic acid
evm.model.contig8389.17	0.465178	0.381312	-0.627345	-0.219145	0.0154706	0.572043	-0.304448	-0.283067	secondary metabolism.flavonoids.chalcones	GO:0009753 response to jasmonic acid
evm.model.contig8389.22	-0.836565	0.304885	-0.307001	0.838681	-0.948169	0.255235	0.324025	0.368909	RNA.regulation of transcription.WRKY domain transcription factor family	GO:0009864 induced systemic resistance, jasmonic acid mediated signaling pathway
evm.model.contig8390.104	-0.180235	0.119614	-1.81315	1.87377	-0.630848	0.700397	-0.438203	0.368653	stress.biotic	GO:0009753 response to jasmonic acid
evm.model.contig8395.102	0.560193	-0.254928	-0.454103	0.148838	-0.270144	-0.20439	1.28034	-0.805805	not assigned.no ontology.C2 domain-containing protein	GO:0009867 jasmonic acid mediated signaling pathway
evm.model.contig8399.17	-0.669704	-0.144194	-0.123996	0.937894	-0.235025	-0.14743	0.132251	0.250203	not assigned.no ontology	GO:0009753 response to jasmonic acid
evm.model.contig8399.59	0.177661	-1.05938	0.137426	0.744292	-1.94235	-1.20538	0.95573	2.192	signalling.in sugar and nutrient physiology	GO:0009753 response to jasmonic acid
evm.model.contig8399.8	1.90328	-0.310579	-0.900676	-0.692022	1.0586	1.551	0.296922	-2.90652	not assigned.unknown	GO:0009753 response to jasmonic acid
evm.model.contig8401.278	-0.129032	-0.524842	0.264673	0.389201	-1.46506	-0.626227	-0.101447	2.19273	hormone metabolism.auxin.induced-regulated-responsive-activated	GO:0009753 response to jasmonic acid
evm.model.contig8401.327	-1.16246	-0.320359	0.0766489	1.40617	-2.43878	-0.853869	1.01541	2.27724	RNA.regulation of transcription.AP2/EREBP, APETALA2/Ethylene-responsive element binding protein family	GO:0009753 response to jasmonic acid
evm.model.contig8458.164	-1.05703	0.221916	0.273042	0.562067	-1.061	0.23366	-0.0158117	0.843153	RNA.regulation of transcription.WRKY domain transcription factor family	GO:0009753 response to jasmonic acid
evm.model.contig8464.118	-0.744574	0.0900862	0.00330792	0.65118	-0.913533	-0.299042	0.507947	0.704628	not assigned.unknown	GO:0009753 response to jasmonic acid
evm.model.contig8475.118	-0.836565	0.304885	-0.307001	0.838681	-0.948169	0.255235	0.324025	0.368909	RNA.regulation of transcription.WRKY domain transcription factor family	GO:0009864 induced systemic resistance, jasmonic acid mediated signaling pathway
evm.model.contig8478.16	-0.170602	0.102416	-0.000677356	0.0688636	-0.541295	-0.473671	0.28878	0.726186	RNA.regulation of transcription.NAC domain transcription factor family	GO:0009867 jasmonic acid mediated signaling pathway
evm.model.contig8487.14	1.95796	-0.372059	-0.798088	-0.787811	1.06553	1.63666	0.322031	-3.02423	not assigned.unknown	GO:0009753 response to jasmonic acid
evm.model.contig8487.22	-0.377631	-0.202669	-0.106665	0.686965	-0.604545	-0.715997	0.457143	0.863399	not assigned.no ontology	GO:0009753 response to jasmonic acid
evm.model.contig8519.39	-1.74959	-0.0866238	0.498339	1.33787	-1.42177	-0.158731	-0.421765	2.00226	development.unspecified	GO:0009753 response to jasmonic acid
evm.model.contig8559.184	-0.245304	-0.0890147	-0.483217	0.817536	-0.685097	-0.0536366	0.190538	0.548196	not assigned.unknown	GO:0009753 response to jasmonic acid
evm.model.contig8566.173	-0.581956	0.0250817	0.0389583	0.517916	-0.30278	-0.761964	0.19085	0.873895	stress.biotic	GO:0009753 response to jasmonic acid
evm.model.contig8602.1	-0.581956	0.0250817	0.0389583	0.517916	-0.30278	-0.761964	0.19085	0.873895	stress.biotic	GO:0009753 response to jasmonic acid
evm.model.contig8606.83	-1.73156	-0.0918461	0.269551	1.55386	-0.982082	0.294621	-0.464291	1.15175	not assigned.unknown	GO:0009753 response to jasmonic acid
evm.model.contig8612.70	0.280273	0.481146	-0.131091	-0.630327	0.326718	0.32845	-0.112616	-0.542552	lipid metabolism.FA synthesis and FA elongation.ACP desaturase	GO:0009695 jasmonic acid biosynthetic process
evm.model.contig8612.88	1.73385	-0.471046	-1.46308	0.200277	0.0149618	0.795725	1.10969	-1.92037	signalling.receptor kinases.crinkly like	GO:0009753 response to jasmonic acid
evm.model.contig8625.152	0.0309707	0.0447469	0.0487077	-0.124425	-0.83681	0.446575	1.56826	-1.17802	not assigned.no ontology.C2 domain-containing protein	GO:0009867 jasmonic acid mediated signaling pathway
evm.model.contig8712.16	2.03651	-0.393735	-0.815007	-0.82777	1.20012	1.65768	0.141547	-2.99935	not assigned.unknown	GO:0009753 response to jasmonic acid
evm.model.contig8811.32	-0.903165	-0.092542	-0.401338	1.39705	-1.858	-0.697576	0.73102	1.82455	RNA.regulation of transcription.AP2/EREBP, APETALA2/Ethylene-responsive element binding protein family	GO:0009753 response to jasmonic acid
evm.model.contig8813.107	-0.689229	-0.0557977	0.000244582	0.744782	-1.01242	-0.209447	0.185659	1.0362	RNA.regulation of transcription.WRKY domain transcription factor family	GO:0009753 response to jasmonic acid
evm.model.contig8813.194	-0.245304	-0.0890147	-0.483217	0.817536	-0.685097	-0.0536366	0.190538	0.548196	not assigned.unknown	GO:0009753 response to jasmonic acid
evm.model.contig8816.1	-0.245304	-0.0890147	-0.483217	0.817536	-0.685097	-0.0536366	0.190538	0.548196	not assigned.unknown	GO:0009753 response to jasmonic acid
evm.model.contig8852.511	0.280273	0.481146	-0.131091	-0.630327	0.326718	0.32845	-0.112616	-0.542552	lipid metabolism.FA synthesis and FA elongation.ACP desaturase	GO:0009695 jasmonic acid biosynthetic process
evm.model.contig8852.514	0.596977	0.495442	-0.259325	-0.833094	0.344489	0.920499	0.00456961	-1.26956	lipid metabolism.FA synthesis and FA elongation.ACP desaturase	GO:0009695 jasmonic acid biosynthetic process
evm.model.contig8852.530	2.05407	-0.516035	-1.88763	0.349601	0.00494129	0.674994	0.920412	-1.60035	signalling.receptor kinases.crinkly like	GO:0009753 response to jasmonic acid
evm.model.contig8852.599	-0.359572	1.07872	-0.359572	-0.359572	-1.02415	0.533599	0.574459	-0.0839102	RNA.regulation of transcription.WRKY domain transcription factor family	GO:0009864 induced systemic resistance, jasmonic acid mediated signaling pathway
evm.model.contig8852.662	-0.274827	0.441092	-0.534213	0.367948	-0.443911	-0.267083	0.267214	0.44378	protein.postranslational modification.kinase.receptor like cytoplasmatic kinase X	GO:0009753 response to jasmonic acid
evm.model.contig8852.704	-0.180235	0.119614	-1.81315	1.87377	-0.630848	0.700397	-0.438203	0.368653	stress.biotic	GO:0009753 response to jasmonic acid
evm.model.contig8860.184	0.573168	-0.355978	-0.496192	0.279002	-0.110998	-0.347164	1.53522	-1.07706	not assigned.no ontology.C2 domain-containing protein	GO:0009867 jasmonic acid mediated signaling pathway
evm.model.contig8863.34	1.74524	-0.334526	-1.01946	-0.391252	-0.119397	0.612957	-0.170644	-0.322916	not assigned.unknown	GO:0009753 response to jasmonic acid
evm.model.contig8863.86	0.502763	-0.165644	-0.836553	0.499433	-1.57969	-1.52524	0.336762	2.76817	signalling.in sugar and nutrient physiology	GO:0009753 response to jasmonic acid
evm.model.contig8889.112	-1.13888	0.417406	-0.6533	1.37477	-1.38539	-0.471066	-0.354683	2.21114	hormone metabolism.auxin.induced-regulated-responsive-activated	GO:0009753 response to jasmonic acid
evm.model.contig8889.169	-0.944419	-0.284014	-0.0553853	1.28382	-2.51208	-1.01472	1.22786	2.29893	RNA.regulation of transcription.AP2/EREBP, APETALA2/Ethylene-responsive element binding protein family	GO:0009753 response to jasmonic acid
evm.model.contig8894.1	1.00715	0.395999	-0.123777	-1.27937	0.634732	0.967856	-0.145531	-1.45706	not assigned.unknown	GO:0009753 response to jasmonic acid
evm.model.contig8896.169	-0.996497	-0.246485	-0.115988	1.35897	-1.46937	-0.457859	0.676386	1.25084	not assigned.unknown	GO:0009753 response to jasmonic acid
evm.model.contig8900.25	0.280273	0.481146	-0.131091	-0.630327	0.326718	0.32845	-0.112616	-0.542552	lipid metabolism.FA synthesis and FA elongation.ACP desaturase	GO:0009695 jasmonic acid biosynthetic process
evm.model.contig8900.47	1.95005	-0.491687	-1.39469	-0.063669	0.181439	0.88455	0.870716	-1.93671	signalling.receptor kinases.crinkly like	GO:0009753 response to jasmonic acid
evm.model.contig8905.51	0.593348	-0.0605586	-0.493689	-0.039101	-0.0955572	-0.124577	1.34613	-1.126	not assigned.no ontology.C2 domain-containing protein	GO:0009867 jasmonic acid mediated signaling pathway
evm.model.contig8906.21	-1.52939	0.462636	-1.36169	2.42844	-4.6207	1.22802	0.305665	3.08702	development.storage proteins	GO:0009753 response to jasmonic acid
evm.model.contig8908.143	-0.111952	-0.205497	-0.206593	0.524043	-0.224061	-0.460565	-0.169379	0.854006	hormone metabolism.jasmonate.synthesis-degradation.lipoxygenase	GO:0009753 response to jasmonic acid
evm.model.contig8908.213	0.0769278	-0.0474968	-0.262683	0.233252	0.108372	0.558079	0.381285	-1.04773	not assigned.no ontology	GO:0009753 response to jasmonic acid
evm.model.contig8909.119	-0.649847	-0.413727	0.249154	0.814421	0.0628247	-0.252407	-0.0463166	0.235899	not assigned.no ontology	GO:0009753 response to jasmonic acid
evm.model.contig8909.66	1.33986	-0.70867	-0.461722	-0.169465	-1.58724	0.754895	1.09766	-0.265315	lipid metabolism.exotics(steroids, squalene etc)	GO:0009753 response to jasmonic acid
evm.model.contig8909.80	0.594805	-0.389227	-0.729713	0.524135	0	0	0	0	not assigned.unknown	GO:0009867 jasmonic acid mediated signaling pathway
evm.model.contig8910.142	0.292814	0.625894	-1.0878	0.169091	-0.979113	-0.996509	0.176997	1.79863	not assigned.unknown	GO:0009753 response to jasmonic acid
evm.model.contig8910.276	-0.291684	0.0369546	-1.27912	1.53385	-0.78351	0.194338	-0.439994	1.02917	not assigned.no ontology	GO:0009753 response to jasmonic acid
evm.model.contig8955.27	0.35428	-0.922643	-0.699907	1.26827	-0.215903	-0.339014	0.458419	0.0964973	signalling.in sugar and nutrient physiology	GO:0009753 response to jasmonic acid
evm.model.contig8981.26	-0.7071	-0.0259401	-1.09252	1.82556	-4.12499	3.34858	-1.04846	1.82486	development.storage proteins	GO:0009753 response to jasmonic acid
evm.model.contig8982.160	0.00182713	-0.381999	-0.294634	0.674806	-0.288456	-0.684665	-0.125443	1.09856	hormone metabolism.jasmonate.synthesis-degradation.lipoxygenase	GO:0009753 response to jasmonic acid
evm.model.contig8982.161	-0.591814	0.198739	-0.159859	0.552934	-1.3134	-0.342944	0.389555	1.26679	hormone metabolism.jasmonate.synthesis-degradation.lipoxygenase	GO:0009753 response to jasmonic acid
evm.model.contig8982.74	0.585389	0.138143	-0.558093	-0.165439	-0.385142	0.143316	-0.0412396	0.283065	hormone metabolism.jasmonate.synthesis-degradation.12-Oxo-PDA-reductase
evm.model.contig8984.27	-0.108508	-0.0818267	-0.0979804	0.288315	0.196134	0.212794	0.505369	-0.914297	not assigned.no ontology	GO:0009753 response to jasmonic acid
evm.model.contig8990.45	-1.86207	0.037596	0.581442	1.24304	-0.1233	-0.1233	0.3699	-0.1233	not assigned.no ontology	GO:0009753 response to jasmonic acid
evm.model.contig8994.157	-0.377521	-0.598535	-0.27707	1.25313	-0.361884	0.423362	-0.696359	0.634882	not assigned.no ontology	GO:0009753 response to jasmonic acid
evm.model.contig8994.22	0.659133	0.646312	-1.54203	0.236582	-0.728957	-1.22907	0.124794	1.83324	not assigned.unknown	GO:0009753 response to jasmonic acid
evm.model.contig8994.50	-0.526612	-0.0596437	-0.151783	0.738039	-0.190785	-0.619394	0.366221	0.443958	RNA.regulation of transcription.bHLH,Basic Helix-Loop-Helix family	GO:0009753 response to jasmonic acid
evm.model.contig9.18	0.188256	0.0908015	-0.403031	0.123974	0.38629	0.713172	-0.0894189	-1.01004	protein.degradation.AAA type	GO:0009753 response to jasmonic acid
evm.model.contig9.19	-0.150393	0.578049	-0.534928	0.107272	0.917044	1.70736	-0.52355	-2.10086	not assigned.no ontology	GO:0009753 response to jasmonic acid
evm.model.contig9.22	1.84776	-1.11937	-0.786735	0.0583442	0.763226	0.911707	-0.809365	-0.865568	signalling.receptor kinases.S-locus glycoprotein like	GO:0009753 response to jasmonic acid
evm.model.contig9011.25	0.33942	-0.923451	-0.836677	1.42071	-0.296638	-0.332854	0.415302	0.21419	signalling.in sugar and nutrient physiology	GO:0009753 response to jasmonic acid
evm.model.contig9048.23	-1.49428	0.604679	-1.3027	2.1923	-4.65031	2.36693	-0.415829	2.69921	development.storage proteins	GO:0009753 response to jasmonic acid
evm.model.contig9052.158	-0.612675	0.0985583	-0.244133	0.75825	-0.875095	-0.337273	0.103364	1.109	hormone metabolism.jasmonate.synthesis-degradation.lipoxygenase	GO:0009753 response to jasmonic acid
evm.model.contig9052.28	-0.721932	1.21244	-1.07098	0.58047	-0.400857	-0.396663	-0.0659803	0.8635	not assigned.unknown	GO:0009753 response to jasmonic acid
evm.model.contig9055.32	1.73455	0.45937	-0.971005	-1.22291	1.23453	0.207742	0.95821	-2.40048	lipid metabolism.exotics(steroids, squalene etc)	GO:0009753 response to jasmonic acid
evm.model.contig9055.33	0.890722	0.744019	-1.22491	-0.409833	0.959823	-1.0574	1.51871	-1.42114	lipid metabolism.exotics(steroids, squalene etc)	GO:0009753 response to jasmonic acid
evm.model.contig9057.5	0.478255	-0.380979	-0.748023	0.650748	0.472725	-0.0789503	0.138189	-0.531963	not assigned.unknown	GO:0009867 jasmonic acid mediated signaling pathway
evm.model.contig9059.21	-0.617748	-0.34854	-0.0246688	0.990957	-0.0920051	-0.0251398	-0.0184598	0.135605	not assigned.no ontology	GO:0009753 response to jasmonic acid
evm.model.contig9071.19	0.55295	0.158167	-1.29193	0.580812	-0.310093	-0.907394	-0.545441	1.76293	not assigned.unknown	GO:0009753 response to jasmonic acid
evm.model.contig9071.47	-0.457978	-0.278917	-0.119771	0.856665	-0.233579	-0.424913	0.484211	0.174281	RNA.regulation of transcription.bHLH,Basic Helix-Loop-Helix family	GO:0009753 response to jasmonic acid
evm.model.contig9191.171	0.489088	-0.684736	-0.628646	0.824294	0.032638	-0.36747	0.457944	-0.123112	signalling.in sugar and nutrient physiology	GO:0009753 response to jasmonic acid
evm.model.contig9191.38	-2.24717	0.436171	0.386512	1.42449	-0.246591	0.409403	-0.393813	0.231	cell wall.cell wall proteins.LRR	GO:0009753 response to jasmonic acid
evm.model.contig9214.22	-1.84175	0.690843	-1.25176	2.40266	-4.64665	1.58929	-0.0910606	3.14842	development.storage proteins	GO:0009753 response to jasmonic acid
evm.model.contig9220.20	0.6355	-0.0285113	-0.382896	-0.224093	-0.22843	0.163182	-0.342603	0.407851	hormone metabolism.jasmonate.synthesis-degradation.12-Oxo-PDA-reductase
evm.model.contig9221.10	-0.676826	0.117735	0.0597018	0.499389	-1.20514	-0.133662	-0.0021433	1.34094	hormone metabolism.jasmonate.synthesis-degradation.lipoxygenase	GO:0009753 response to jasmonic acid
evm.model.contig9221.77	-0.0240312	0.119463	-0.108585	0.0131535	0.322779	0.45978	0.190025	-0.972584	not assigned.no ontology	GO:0009753 response to jasmonic acid
evm.model.contig9222.67	1.73455	0.45937	-0.971005	-1.22291	1.23453	0.207742	0.95821	-2.40048	lipid metabolism.exotics(steroids, squalene etc)	GO:0009753 response to jasmonic acid
evm.model.contig9227.184	0.420052	0.415974	-1.11894	0.282915	-0.774225	-1.00051	-0.00453499	1.77927	not assigned.unknown	GO:0009753 response to jasmonic acid
evm.model.contig9227.218	0.249481	0.56518	-1.17809	0.363428	-1.12547	-0.862348	0.245201	1.74262	not assigned.unknown	GO:0009753 response to jasmonic acid
evm.model.contig9227.221	0.54475	0.108956	0.0939837	-0.74769	-0.378028	0.500246	0.839819	-0.962037	RNA.regulation of transcription.AP2/EREBP, APETALA2/Ethylene-responsive element binding protein family	GO:0009753 response to jasmonic acid
evm.model.contig9227.243.1	-0.681736	-0.0212318	-0.154197	0.857165	-0.177519	-0.560185	0.518367	0.219336	RNA.regulation of transcription.bHLH,Basic Helix-Loop-Helix family	GO:0009753 response to jasmonic acid
evm.model.contig9227.348	-0.0441075	-0.0715629	-1.34337	1.45905	-0.752511	-0.0643883	-0.609878	1.42678	not assigned.no ontology	GO:0009753 response to jasmonic acid
evm.model.contig9227.57	-0.617748	-0.34854	-0.0246688	0.990957	-0.0920051	-0.0251398	-0.0184598	0.135605	not assigned.no ontology	GO:0009753 response to jasmonic acid
evm.model.contig9248.3	0.489088	-0.684736	-0.628646	0.824294	0.032638	-0.36747	0.457944	-0.123112	signalling.in sugar and nutrient physiology	GO:0009753 response to jasmonic acid
evm.model.contig9254.11	-0.709018	0.461981	-0.477464	0.7245	-1.23662	0.217472	-0.108632	1.12778	hormone metabolism.jasmonate.synthesis-degradation.lipoxygenase	GO:0009753 response to jasmonic acid
evm.model.contig9254.83	-0.0402481	0.035107	-0.2106	0.215741	0.376044	0.190539	0.443431	-1.01001	not assigned.no ontology	GO:0009753 response to jasmonic acid
evm.model.contig9257.48	0.478255	-0.380979	-0.748023	0.650748	0.472725	-0.0789503	0.138189	-0.531963	not assigned.unknown	GO:0009867 jasmonic acid mediated signaling pathway
evm.model.contig9257.95	-0.885679	-0.818834	0.836716	0.867797	-0.100706	0.00644913	-0.100745	0.195003	not assigned.no ontology	GO:0009753 response to jasmonic acid
evm.model.contig9267.2	0.292814	0.625894	-1.0878	0.169091	-0.979113	-0.996509	0.176997	1.79863	not assigned.unknown	GO:0009753 response to jasmonic acid
evm.model.contig9278.11	-1.03532	-0.180733	0.648517	0.567537	-0.30512	-1.16358	-0.279541	1.74824	cell wall.cell wall proteins.LRR	GO:0009753 response to jasmonic acid
evm.model.contig9279.131	0.220843	-0.809019	-0.959805	1.54798	-0.507762	-0.359307	0.453356	0.413713	signalling.in sugar and nutrient physiology	GO:0009753 response to jasmonic acid
evm.model.contig9287.23	-1.23002	0.377743	-1.23002	2.08229	-2.0895	1.69978	-1.14934	1.53905	development.storage proteins	GO:0009753 response to jasmonic acid
evm.model.contig9288.11	-0.663239	0.95396	-0.664619	0.373899	-0.980969	-0.0213546	0.177318	0.825006	not assigned.unknown	GO:0009753 response to jasmonic acid
evm.model.contig9293.71	-0.70332	-0.298734	0.118201	0.883852	-0.0041591	-0.082285	0.110041	-0.0235965	not assigned.no ontology	GO:0009753 response to jasmonic acid
evm.model.contig9294.27	0.292814	0.625894	-1.0878	0.169091	-0.979113	-0.996509	0.176997	1.79863	not assigned.unknown	GO:0009753 response to jasmonic acid
evm.model.contig9297.11	0.292814	0.625894	-1.0878	0.169091	-0.979113	-0.996509	0.176997	1.79863	not assigned.unknown	GO:0009753 response to jasmonic acid
evm.model.contig9297.155	-0.697225	0.0368657	-1.08464	1.745	-0.478568	-0.218231	-0.438454	1.13525	not assigned.no ontology	GO:0009753 response to jasmonic acid
evm.model.contig9297.40	-0.457978	-0.278917	-0.119771	0.856665	-0.233579	-0.424913	0.484211	0.174281	RNA.regulation of transcription.bHLH,Basic Helix-Loop-Helix family	GO:0009753 response to jasmonic acid
evm.model.contig9326.208	0.274171	-0.698462	-0.858273	1.28256	-0.458842	-0.352877	0.475096	0.336623	signalling.in sugar and nutrient physiology	GO:0009753 response to jasmonic acid
evm.model.contig9333.31	0.880069	-1.54091	0.0250019	0.63584	-0.585103	-0.462162	-0.040446	1.08771	RNA.regulation of transcription.unclassified	GO:0009867 jasmonic acid mediated signaling pathway
evm.model.contig940.50	1.34798	-0.255346	-0.449634	-0.643	0.273822	0.626842	-0.537713	-0.362951	hormone metabolism.auxin.induced-regulated-responsive-activated	GO:0009753 response to jasmonic acid
evm.model.contig9497.408	-0.561705	-0.137354	-0.058011	0.75707	-0.906701	0.502131	0.293958	0.110612	protein.targeting.secretory pathway.vacuole	GO:0009753 response to jasmonic acid
evm.model.contig9497.564	-0.861757	-0.107122	0.317637	0.651242	-0.449326	-0.802979	0.56834	0.683964	cell.organisation	GO:0009864 induced systemic resistance, jasmonic acid mediated signaling pathway
evm.model.contig9503.39	-0.71064	0.133254	-0.123452	0.700838	1.08758	0.16787	0.156409	-1.41186	transport.ABC transporters and multidrug resistance systems	GO:0009753 response to jasmonic acid
evm.model.contig9507.172	-1.5434	-0.180107	0.341955	1.38155	-0.605151	-0.605151	0.573997	0.636305	RNA.regulation of transcription.WRKY domain transcription factor family	GO:0009864 induced systemic resistance, jasmonic acid mediated signaling pathway
evm.model.contig9558.214	-0.0933674	0.347475	-0.561759	0.307651	-0.474658	-0.299658	0.0734816	0.700835	transport.misc	GO:0009753 response to jasmonic acid
evm.model.contig9558.332	0.631041	0.185298	0.322843	-1.13918	0.774152	0.56922	0.776653	-2.12003	lipid metabolism.exotics(steroids, squalene etc)	GO:0009753 response to jasmonic acid
evm.model.contig9558.400	-1.05479	0.494964	-0.172304	0.732129	-0.551592	-0.268298	-0.474931	1.29482	not assigned.unknown	GO:0009867 jasmonic acid mediated signaling pathway
evm.model.contig9562.144	-0.203455	0.0829481	-0.290155	0.410662	-0.33162	-0.271302	-0.342902	0.945825	redox.ascorbate and glutathione	GO:0009753 response to jasmonic acid
evm.model.contig9562.60	0.752181	-0.331104	-0.827159	0.406082	1.23466	0.693263	-0.658591	-1.26933	not assigned.no ontology	GO:0009753 response to jasmonic acid
evm.model.contig9568.149	1.04612	-0.62996	-1.01829	0.602123	-0.599213	0.210495	-1.01384	1.40255	amino acid metabolism.degradation.branched chain group.shared	GO:0009753 response to jasmonic acid
evm.model.contig9568.174	-0.882031	-0.352521	-0.140742	1.37529	-1.24733	-0.000722588	0.600511	0.64754	RNA.regulation of transcription.WRKY domain transcription factor family	GO:0009864 induced systemic resistance, jasmonic acid mediated signaling pathway
evm.model.contig9568.19	-1.37984	0.318578	0.601685	0.459581	-2.98084	1.87352	-0.571242	1.67855	not assigned.no ontology	GO:0009753 response to jasmonic acid
evm.model.contig9572.74	-0.296175	-0.113327	-0.370274	0.779777	-0.693654	-0.425431	0.310295	0.808789	RNA.regulation of transcription.unclassified	GO:0009867 jasmonic acid mediated signaling pathway
evm.model.contig9598.730	-0.22575	-0.428175	0.213069	0.440857	-0.565543	-0.0370614	-0.238157	0.840762	redox.ascorbate and glutathione	GO:0009753 response to jasmonic acid
evm.model.contig9601.41	-0.661784	0.259985	-0.238212	0.640011	-0.600101	0.0957503	0.341151	0.1632	transport.ABC transporters and multidrug resistance systems	GO:0009753 response to jasmonic acid
evm.model.contig9603.201	-0.973473	-0.415442	-0.109441	1.49836	-1.25452	0.523564	0.193475	0.537482	RNA.regulation of transcription.WRKY domain transcription factor family	GO:0009864 induced systemic resistance, jasmonic acid mediated signaling pathway
evm.model.contig9603.43	-1.43825	0.306238	0.78427	0.347743	-0.780347	1.0296	-1.1162	0.866948	not assigned.no ontology	GO:0009753 response to jasmonic acid
evm.model.contig9608.39	-0.422066	-0.110377	-0.190587	0.723029	-0.451918	-0.303247	0.111811	0.643353	RNA.regulation of transcription.unclassified	GO:0009867 jasmonic acid mediated signaling pathway
evm.model.contig9608.51	0.438735	-0.464282	-0.413774	0.439322	0.656881	0.187934	0.0522478	-0.897063	not assigned.unknown	GO:0009867 jasmonic acid mediated signaling pathway
evm.model.contig9615.117	-1.17102	-0.337169	-0.382525	1.89071	-0.049636	-0.340254	-1.10925	1.49914	cell.organisation	GO:0009753 response to jasmonic acid
evm.model.contig9615.214	-0.254667	-0.509585	-0.0678378	0.832089	-0.856484	1.00057	-0.785021	0.640936	RNA.regulation of transcription.unclassified	GO:0009753 response to jasmonic acid
evm.model.contig9615.275	0.0825857	0.388487	-0.567202	0.0961293	-0.343784	-0.508201	0.181953	0.670032	transport.misc	GO:0009753 response to jasmonic acid
evm.model.contig9691.149	-0.523339	0.20404	-0.188749	0.508048	-0.675437	-0.237099	-0.163069	1.0756	redox.ascorbate and glutathione	GO:0009753 response to jasmonic acid
evm.model.contig9691.61	0.898797	-0.490067	-0.60008	0.19135	1.20908	0.991576	-0.789781	-1.41087	not assigned.no ontology	GO:0009753 response to jasmonic acid
evm.model.contig9693.38	-0.92345	0.181514	-0.153439	0.895375	-0.760954	0.175987	0.23602	0.348947	transport.ABC transporters and multidrug resistance systems	GO:0009753 response to jasmonic acid
evm.model.contig9697.92	-0.662392	-0.460747	-0.312969	1.43611	-1.13925	0.644804	0.0144686	0.479979	RNA.regulation of transcription.WRKY domain transcription factor family	GO:0009864 induced systemic resistance, jasmonic acid mediated signaling pathway
evm.model.contig9733.1	0.00850996	0.0248006	-0.517879	0.484569	-0.629652	-0.768757	0.0821013	1.31631	hormone metabolism.auxin.synthesis-degradation	GO:0009753 response to jasmonic acid
evm.model.contig9857.41	0.665093	0.454325	0.318139	-1.43756	0.628857	0.948238	0.0371356	-1.61423	lipid metabolism.exotics(steroids, squalene etc)	GO:0009753 response to jasmonic acid
evm.model.contig9857.60	-0.574655	-0.285451	0.0349275	0.825178	-0.142923	-0.0940978	0.198338	0.0386835	protein.targeting.secretory pathway.vacuole	GO:0009753 response to jasmonic acid
evm.model.contig9890.451	-0.746778	0.0703915	1.29425	-0.617862	-0.694235	0.983488	-1.56161	1.27236	not assigned.no ontology	GO:0009753 response to jasmonic acid
evm.model.contig9890.5	1.13527	-0.398847	-0.63484	-0.101583	0.71599	0.706911	-0.447764	-0.975137	not assigned.no ontology	GO:0009753 response to jasmonic acid
evm.model.contig9890.615	-0.579715	-0.26512	-0.182815	1.02765	-1.13293	0.462553	0.141436	0.528938	RNA.regulation of transcription.WRKY domain transcription factor family	GO:0009864 induced systemic resistance, jasmonic acid mediated signaling pathway
evm.model.contig9907.49	-0.604587	0.0625155	-0.356289	0.89836	-1.05819	-0.780445	-0.251621	2.09026	signalling.receptor kinases.thaumatin like	GO:0009753 response to jasmonic acid
evm.model.contig9912.125	-2.10447	-0.180702	0.635972	1.6492	-1.38198	0.0181357	-0.31676	1.68061	cell.organisation	GO:0009753 response to jasmonic acid
evm.model.contig9912.136.1	-0.676807	0.335477	-0.111342	0.452671	-0.188646	-0.350715	-0.109008	0.648369	not assigned.unknown	GO:0009867 jasmonic acid mediated signaling pathway
evm.model.contig9912.416	0.672242	0.181281	-0.127045	-0.726478	0.360619	0.565692	0.581776	-1.50809	lipid metabolism.exotics(steroids, squalene etc)	GO:0009753 response to jasmonic acid
evm.model.contig9913.12	-0.00276427	-0.249525	-0.2438	0.49609	-0.341427	-0.570311	0.186189	0.725549	protein.degradation	GO:0009753 response to jasmonic acid
evm.model.contig9918.237	-1.62481	0.103466	0.883614	0.637726	-1.88742	1.2405	-0.898561	1.54548	not assigned.no ontology	GO:0009753 response to jasmonic acid
evm.model.contig9918.396	-0.808151	-0.504677	-0.253232	1.56606	-1.30732	0.4982	0.144562	0.664559	RNA.regulation of transcription.WRKY domain transcription factor family	GO:0009864 induced systemic resistance, jasmonic acid mediated signaling pathway
evm.model.contig9918.48	-0.771876	0.118901	-0.142503	0.795478	-0.770829	0.0180855	0.255912	0.496832	transport.ABC transporters and multidrug resistance systems	GO:0009753 response to jasmonic acid

## Sheet: DE-genes-SA
Table S5B. Normalized expression value of salicylic acid related genes from RNA-seq data (matrix of log2 fold change)
GeneID	R-CK	R-1	R-3	R-5	S-CK	S-1	S-3	S-5	Mapman	GO
evm.model.BGF.43	-0.997936	0.171989	-0.0910453	0.916992	-1.31867	-0.733705	0.0963702	1.956	signalling.receptor kinases.legume-lectin	GO:0009751 response to salicylic acid
evm.model.contig1.118	-0.0754645	0.0632042	-0.053553	0.0658132	-1.24788	0.390061	-0.309157	1.16697	secondary metabolism.flavonoids.dihydroflavonols	GO:0009751 response to salicylic acid
evm.model.contig1045.42	-0.202594	-0.437869	0.232182	0.40828	-1.16789	-0.0753238	0.311278	0.931932	stress.biotic	GO:2000031 regulation of salicylic acid mediated signaling pathway
evm.model.contig1073.81	0	0	0	0	-0.469629	-0.538238	-1.28802	2.29589	secondary metabolism.N misc.alkaloid-like	GO:0009751 response to salicylic acid
evm.model.contig1073.82	-0.199177	-0.991718	0.00575152	1.18514	-0.447118	-0.116281	-1.35145	1.91485	secondary metabolism.N misc.alkaloid-like	GO:0009751 response to salicylic acid
evm.model.contig1074.31	-0.269935	1.09021	-1.28052	0.460241	-1.11311	0.482961	0.705495	-0.0753429	signalling.receptor kinases.wheat LRK10 like	GO:0009751 response to salicylic acid
evm.model.contig1077.111	0.735913	0.185985	-1.12482	0.202923	0.46015	0.497291	0.0760651	-1.03351	misc.UDP glucosyl and glucoronyl transferases	GO:0009863 salicylic acid mediated signaling pathway
evm.model.contig1136.57	-1.1308	0.169352	-0.0736266	1.03507	-1.57904	-0.381298	0.286224	1.67411	secondary metabolism.N misc.alkaloid-like	GO:0009751 response to salicylic acid
evm.model.contig1136.58	-0.185636	-0.421297	-0.52123	1.12816	-0.0445044	-0.545918	-0.545918	1.13634	secondary metabolism.N misc.alkaloid-like	GO:0009751 response to salicylic acid
evm.model.contig1137.42	0.0577725	0.183303	-1.23173	0.990658	-1.70398	-0.703979	0.411498	1.99646	not assigned.unknown	GO:0009751 response to salicylic acid
evm.model.contig1142.38	0.0649173	0.692489	-1.06698	0.309576	-0.170461	-0.544842	0.841304	-0.126001	RNA.regulation of transcription.Transcriptional Adaptor Zinc Bundle (TAZ) domain family	GO:0009751 response to salicylic acid
evm.model.contig1142.66	0.0891792	1.05531	-0.927054	-0.21744	-0.956055	-0.0562218	-0.413063	1.42534	development.unspecified	GO:0009751 response to salicylic acid
evm.model.contig1143.280	0.874157	-0.0429188	-1.41762	0.586379	0.307749	0.408458	-0.158452	-0.557755	misc.UDP glucosyl and glucoronyl transferases	GO:0009863 salicylic acid mediated signaling pathway
evm.model.contig1143.300	-0.531432	-0.241925	-0.531432	1.30479	-2.10997	-3.02751	2.00234	3.13513	stress.abiotic	GO:0009751 response to salicylic acid
evm.model.contig12.45	-0.567228	0.254609	-0.880855	1.19347	-2.06116	-0.239077	0.840427	1.45981	cell.organisation	GO:0009751 response to salicylic acid
evm.model.contig1200.245	3.04967	-0.593267	-1.62498	-0.831427	1.59203	0.48425	0.557239	-2.63352	not assigned.unknown	GO:0009863 salicylic acid mediated signaling pathway
evm.model.contig1201.26	-0.572572	0.0937459	0.102835	0.375991	-3.28106	1.55086	3.06247	-1.33227	secondary metabolism.N misc.alkaloid-like	GO:0009751 response to salicylic acid
evm.model.contig1201.28	-0.225737	-0.138383	-0.0312518	0.395371	-0.247902	0.084875	-1.496	1.65902	secondary metabolism.N misc.alkaloid-like	GO:0009751 response to salicylic acid
evm.model.contig1202.90	1.99996	-0.678517	-0.0940149	-1.22742	1.15038	0.755287	-0.848079	-1.05758	Biodegradation of Xenobiotics.lactoylglutathione lyase	GO:2000031 regulation of salicylic acid mediated signaling pathway
evm.model.contig1206.45	-0.0695449	0.90725	-0.620217	-0.217488	-0.352793	-0.282843	0.718141	-0.0825046	RNA.regulation of transcription.Transcriptional Adaptor Zinc Bundle (TAZ) domain family	GO:0009751 response to salicylic acid
evm.model.contig1206.76	0.200956	0.691609	-0.496099	-0.396465	-0.956719	-0.11044	-0.46657	1.53373	development.unspecified	GO:0009751 response to salicylic acid
evm.model.contig1208.27	0.797477	0.142875	-1.34867	0.408315	0.276862	0.727349	-0.342633	-0.661579	misc.UDP glucosyl and glucoronyl transferases	GO:0009863 salicylic acid mediated signaling pathway
evm.model.contig1208.48	-0.0276474	-1.44952	-1.1788	2.65597	-3.9584	-3.32916	2.64896	4.63861	stress.abiotic	GO:0009751 response to salicylic acid
evm.model.contig1225.5	-0.163066	0.11141	-0.358528	0.410184	-0.631215	-0.411027	0.137616	0.904626	stress.biotic	GO:2000031 regulation of salicylic acid mediated signaling pathway
evm.model.contig1228.90	3.39221	-0.803378	-1.37042	-1.21842	0.513438	0.449105	0.545267	-1.50781	not assigned.unknown	GO:0009863 salicylic acid mediated signaling pathway
evm.model.contig1249.153	1.74826	-0.690215	0.282786	-1.34083	1.21335	1.15674	-1.26263	-1.10746	Biodegradation of Xenobiotics.lactoylglutathione lyase	GO:2000031 regulation of salicylic acid mediated signaling pathway
evm.model.contig1249.27	-1.37897	-0.209267	0.634788	0.953453	-1.67196	-0.341509	-0.634473	2.64794	secondary metabolism.N misc.alkaloid-like	GO:0009751 response to salicylic acid
evm.model.contig1249.28	0.158789	-0.196283	0.370424	-0.33293	-1.18707	-1.18707	-0.588983	2.96311	secondary metabolism.N misc.alkaloid-like	GO:0009751 response to salicylic acid
evm.model.contig1252.111	0.827364	0.64651	-1.94003	0.466158	0.0753611	0.542061	-0.290714	-0.326708	misc.UDP glucosyl and glucoronyl transferases	GO:0009863 salicylic acid mediated signaling pathway
evm.model.contig1252.129	-0.355097	-0.355097	-0.355097	1.06529	-3.20289	-3.44085	2.00171	4.64203	stress.abiotic	GO:0009751 response to salicylic acid
evm.model.contig1278.17	-0.187329	0.140593	-0.41901	0.465746	-0.599352	-0.442711	0.271632	0.770431	stress.biotic	GO:2000031 regulation of salicylic acid mediated signaling pathway
evm.model.contig1302.217	-0.0668417	0.985809	-0.872286	-0.0466806	-0.217849	-0.0740565	0.54703	-0.255124	RNA.regulation of transcription.Transcriptional Adaptor Zinc Bundle (TAZ) domain family	GO:0009751 response to salicylic acid
evm.model.contig1302.248	0.200956	0.691609	-0.496099	-0.396465	-0.956719	-0.11044	-0.46657	1.53373	development.unspecified	GO:0009751 response to salicylic acid
evm.model.contig1303.130	-0.521983	-0.148501	0.664529	0.00595483	-0.811728	-0.0326754	0.323238	0.521165	RNA.regulation of transcription.WRKY domain transcription factor family	GO:0009751 response to salicylic acid
evm.model.contig1304.42	-0.363822	-0.985061	-0.945461	2.29434	-3.06224	-3.28973	2.93714	3.41483	stress.abiotic	GO:0009751 response to salicylic acid
evm.model.contig1309.68	-0.0347306	0.075478	-0.305148	0.2644	-0.382636	-0.359683	0.124471	0.617849	stress.biotic	GO:2000031 regulation of salicylic acid mediated signaling pathway
evm.model.contig1335.172	-0.282059	0.730334	-0.623299	0.175025	-0.426969	-0.259967	0.753861	-0.066926	RNA.regulation of transcription.Transcriptional Adaptor Zinc Bundle (TAZ) domain family	GO:0009751 response to salicylic acid
evm.model.contig1342.25	0.754114	-0.338959	-0.585699	0.170544	0.559488	0.528535	-0.496569	-0.591454	minor CHO metabolism.raffinose family.galactinol synthases.putative	GO:0009863 salicylic acid mediated signaling pathway
evm.model.contig1398.261	-0.573338	-0.323002	0.0821182	0.814221	0.0132582	-0.37097	-0.539575	0.897287	stress.biotic.PR-proteins	GO:0009751 response to salicylic acid
evm.model.contig1399.2	-0.843882	0.452777	-0.286376	0.677481	-1.16207	-0.164301	-0.120179	1.44655	signalling.receptor kinases.leucine rich repeat XI	GO:0009751 response to salicylic acid
evm.model.contig1399.278	0.176831	-0.129552	0.238624	-0.285903	1.04569	-0.016573	-0.312407	-0.716713	not assigned.no ontology	GO:0009863 salicylic acid mediated signaling pathway
evm.model.contig1399.294	0.362743	-0.0779984	-0.217401	-0.0673433	-0.620133	0.321703	-0.372482	0.670913	misc.protease inhibitor/seed storage/lipid transfer protein (LTP) family protein	GO:0009751 response to salicylic acid
evm.model.contig14534.1	1.168	0.549353	0.0191232	-1.73648	2.12025	-1.82735	1.53444	-1.82735	hormone metabolism.jasmonate.synthesis-degradation.lipoxygenase	GO:1901149 salicylic acid binding
evm.model.contig14979.3	-0.441053	-0.130503	0.023243	0.548313	-0.861606	-0.361435	0.261902	0.96114	protein.degradation.ubiquitin.E3.SCF.FBOX	GO:0009751 response to salicylic acid
evm.model.contig16066.2	-0.717865	-0.931669	0.0252688	1.62427	-0.742262	-2.20301	-0.600588	3.54586	misc.oxidases - copper, flavone etc	GO:0009751 response to salicylic acid
evm.model.contig16074.2	0.419576	0.0154759	-0.0672572	-0.367795	0.953106	-0.113234	0.43168	-1.27155	N-metabolism.ammonia metabolism.glutamine synthetase	GO:1901149 salicylic acid binding
evm.model.contig1620.36	-0.65472	-0.131728	0.179302	0.607147	-0.113401	-0.0544729	-0.0719558	0.239829	stress.biotic.PR-proteins	GO:0009751 response to salicylic acid
evm.model.contig1623.85	-0.739046	-0.0892963	-0.968406	1.79675	-0.876193	-0.479494	0.231114	1.12457	signalling.MAP kinases	GO:0009862 systemic acquired resistance, salicylic acid mediated signaling pathway
evm.model.contig1623.99	-1.27245	0.385659	0.015252	0.871543	-0.685524	-0.226425	-0.434958	1.34691	not assigned.unknown	GO:0009751 response to salicylic acid
evm.model.contig1626.358	-0.679294	-0.183687	0.205306	0.657674	-0.412862	-0.14012	-0.158374	0.711356	stress.biotic.PR-proteins	GO:0009751 response to salicylic acid
evm.model.contig1626.359.1	-0.655157	-0.126723	-0.0119359	0.793815	-0.190777	-0.323713	-0.218799	0.733289	stress.biotic.PR-proteins	GO:0009751 response to salicylic acid
evm.model.contig1626.389	-0.604032	0.578586	-0.655252	0.680698	-1.0884	-0.0188429	-0.267301	1.37454	signalling.receptor kinases.leucine rich repeat XI	GO:0009751 response to salicylic acid
evm.model.contig1626.442	-1.24045e-08	-1.24045e-08	-1.24045e-08	3.72136e-08	-1.38901	0.733238	1.81345	-1.15767	misc.nitrilases, *nitrile lyases, berberine bridge enzymes, reticuline oxidases, troponine reductases	GO:0009751 response to salicylic acid
evm.model.contig16459.2	-0.322272	0.017637	-0.232538	0.537173	-0.972951	0.0161015	0.107178	0.849671	stress.biotic	GO:2000031 regulation of salicylic acid mediated signaling pathway
evm.model.contig16460.1	-0.0347306	0.075478	-0.305148	0.2644	-0.382636	-0.359683	0.124471	0.617849	stress.biotic	GO:2000031 regulation of salicylic acid mediated signaling pathway
evm.model.contig16742.2	1.1657	-0.590615	-0.853072	0.277986	0.89977	-0.0860811	-0.547424	-0.266265	not assigned.unknown	GO:0009863 salicylic acid mediated signaling pathway
evm.model.contig1828.21	0.82266	0.418189	-0.640559	-0.60029	0.0197616	0.526992	0.136694	-0.683448	glycolysis.cytosolic branch.glyceraldehyde 3-phosphate dehydrogenase (GAP-DH)	GO:1901149 salicylic acid binding
evm.model.contig1830.158	-1.38235	0.321194	0.141133	0.920027	-0.800606	-0.927605	0.116234	1.61198	not assigned.unknown	GO:0009751 response to salicylic acid
evm.model.contig18304.4	-0.19094	0.204038	-0.710616	0.697519	-0.569328	0.0773782	0.159123	0.332827	protein.postranslational modification.kinase.receptor like cytoplasmatic kinase VII	GO:0009751 response to salicylic acid
evm.model.contig1834.97	0.0908898	0.718074	-0.112001	-0.696963	-0.783189	-0.783189	-0.783189	2.34957	stress.biotic.PR-proteins	GO:0009751 response to salicylic acid
evm.model.contig1834.98	-0.25	-0.25	0.334963	0.165037	-1.44357	-0.443573	-1.44357	3.33072	stress.biotic.PR-proteins	GO:0009751 response to salicylic acid
evm.model.contig1836.4	-0.926526	0.442274	-0.726959	1.21121	-1.1278	-0.0718921	-0.102596	1.30229	signalling.receptor kinases.leucine rich repeat XI	GO:0009751 response to salicylic acid
evm.model.contig18639.2	-1.79948	-0.518252	0.564057	1.75368	-2.34165	-1.62398	0.22338	3.74225	cell wall.cell wall proteins.HRGP	GO:0009751 response to salicylic acid
evm.model.contig1878.141	-0.702637	0.167623	-0.342816	0.87783	-0.614123	-0.382777	0.127062	0.869838	signalling.MAP kinases	GO:0009862 systemic acquired resistance, salicylic acid mediated signaling pathway
evm.model.contig1878.155	-1.286	0.182535	-0.0239447	1.12741	-2.59515	-0.293115	0.607652	2.28061	not assigned.unknown	GO:0009751 response to salicylic acid
evm.model.contig18906.2	-0.565458	0.190593	-0.227415	0.60228	-0.538967	-0.19518	-0.0236919	0.757839	protein.postranslational modification	GO:0009751 response to salicylic acid
evm.model.contig18922.1	-0.625349	0.163206	-0.0973879	0.55953	-0.836817	-0.550318	0.525367	0.861768	cell wall.cell wall proteins.HRGP	GO:0009751 response to salicylic acid
evm.model.contig1906.3	-2.59459	-2.63989	1.98285	3.25162	-0.14543	-0.0211358	-0.588442	0.755007	RNA.regulation of transcription.bHLH,Basic Helix-Loop-Helix family	GO:2000031 regulation of salicylic acid mediated signaling pathway
evm.model.contig1930.57	-0.842559	0.517127	-0.611693	0.937124	-1.24848	-0.0671097	-0.113097	1.42868	signalling.receptor kinases.leucine rich repeat XI	GO:0009751 response to salicylic acid
evm.model.contig19788.1	3.04967	-0.593267	-1.62498	-0.831427	1.59203	0.48425	0.557239	-2.63352	not assigned.unknown	GO:0009863 salicylic acid mediated signaling pathway
evm.model.contig1982.297	-1.4905	0.410474	-0.30065	1.38068	-0.937287	-1.08787	0.0860883	1.93907	not assigned.unknown	GO:0009751 response to salicylic acid
evm.model.contig1985.121	1.42744	0.798541	-1.56834	-0.657639	-0.173885	0.748887	0.0999643	-0.674967	cell wall.hemicellulose synthesis.xyloglucan.XXXG galactose Transferase	GO:0009863 salicylic acid mediated signaling pathway
evm.model.contig19850.3	0.200956	0.691609	-0.496099	-0.396465	-0.956719	-0.11044	-0.46657	1.53373	development.unspecified	GO:0009751 response to salicylic acid
evm.model.contig1988.48	-0.611319	-0.211517	-0.00202734	0.824863	-0.149364	-0.0912532	-0.247203	0.487821	stress.biotic.PR-proteins	GO:0009751 response to salicylic acid
evm.model.contig1988.84	-0.833157	0.44778	-0.299671	0.685047	-1.30212	0.00860842	-0.29177	1.58529	signalling.receptor kinases.leucine rich repeat XI	GO:0009751 response to salicylic acid
evm.model.contig19935.2	1.94426	-0.785342	0.268461	-1.42738	1.20984	0.990818	-1.07137	-1.12929	Biodegradation of Xenobiotics.lactoylglutathione lyase	GO:2000031 regulation of salicylic acid mediated signaling pathway
evm.model.contig19936.2	1.87881	-0.548327	0.310504	-1.64099	1.16505	0.953507	-1.1064	-1.01216	Biodegradation of Xenobiotics.lactoylglutathione lyase	GO:2000031 regulation of salicylic acid mediated signaling pathway
evm.model.contig1995.13	0.328371	-0.0253349	-0.182913	-0.120123	0.688582	0.0435595	-0.144906	-0.587235	not assigned.no ontology	GO:0009863 salicylic acid mediated signaling pathway
evm.model.contig1995.299	-0.330482	-0.915445	-0.00855393	1.25448	-1.12563	-0.125625	-0.710588	1.96184	protein.degradation.ubiquitin.E3.SCF.FBOX	GO:0009751 response to salicylic acid
evm.model.contig20108.2	-0.579715	-0.26512	-0.182815	1.02765	-1.13293	0.462553	0.141436	0.528938	RNA.regulation of transcription.WRKY domain transcription factor family	GO:2000031 regulation of salicylic acid mediated signaling pathway
evm.model.contig2018.83	-0.687256	0.121864	-0.515894	1.08129	-0.703118	-0.433892	0.202815	0.934196	signalling.MAP kinases	GO:0009862 systemic acquired resistance, salicylic acid mediated signaling pathway
evm.model.contig2018.97	0.0208262	0.0932961	-0.212	0.0978774	-1.08821	-0.630811	-0.197279	1.9163	not assigned.unknown	GO:0009751 response to salicylic acid
evm.model.contig2023.115	0.165037	-0.25	0.334963	-0.25	-1.59255	-0.27062	-1.17751	3.04068	stress.biotic.PR-proteins	GO:0009751 response to salicylic acid
evm.model.contig2023.116	0	0	0	0	-1.87101	-0.0636583	-1.87101	3.80568	stress.biotic.PR-proteins	GO:0009751 response to salicylic acid
evm.model.contig2023.136	-0.843988	-0.762729	0.21409	1.39263	-0.357009	-0.385779	-0.572584	1.31537	stress.biotic.PR-proteins	GO:0009751 response to salicylic acid
evm.model.contig20269.3	0.0192511	0.00799023	-1.05734	1.0301	-0.705388	0.0602894	-0.2853	0.930398	not assigned.unknown	GO:0009751 response to salicylic acid
evm.model.contig2031.5	0.328371	-0.0253349	-0.182913	-0.120123	0.688582	0.0435595	-0.144906	-0.587235	not assigned.no ontology	GO:0009863 salicylic acid mediated signaling pathway
evm.model.contig2053.23	0.613665	0.533342	-0.912207	-0.2348	0.468202	0.61708	0.0579397	-1.14322	glycolysis.cytosolic branch.glyceraldehyde 3-phosphate dehydrogenase (GAP-DH)	GO:1901149 salicylic acid binding
evm.model.contig2056.176	-0.458375	0.0225433	-0.242795	0.678627	-0.536416	-0.383401	0.10688	0.812937	signalling.MAP kinases	GO:0009862 systemic acquired resistance, salicylic acid mediated signaling pathway
evm.model.contig2056.192	-1.36184	0.569049	-0.138854	0.931643	-0.922089	-1.08958	0.0780009	1.93367	not assigned.unknown	GO:0009751 response to salicylic acid
evm.model.contig2064.120	-1.66358	-0.70785	-0.610567	2.98199	-2.33005	-3.36521	0.533898	5.16136	misc.oxidases - copper, flavone etc	GO:0009751 response to salicylic acid
evm.model.contig2064.178	0.317778	-0.0336544	-0.084585	-0.199539	0.871218	-0.126753	0.409751	-1.15422	N-metabolism.ammonia metabolism.glutamine synthetase	GO:1901149 salicylic acid binding
evm.model.contig2067.55	-0.980484	-0.294001	-0.330256	1.60474	-2.19893	-1.35536	0.383546	3.17075	misc.glutathione S transferases	GO:0009751 response to salicylic acid
evm.model.contig21050.4	-0.604032	0.578586	-0.655252	0.680698	-1.0884	-0.0188429	-0.267301	1.37454	signalling.receptor kinases.leucine rich repeat XI	GO:0009751 response to salicylic acid
evm.model.contig2115.103	-1.29644	2.63147	-1.01903	-0.316006	-0.925904	-0.571534	0.382603	1.11483	not assigned.unknown	GO:0009751 response to salicylic acid
evm.model.contig2121.32	-0.445187	-0.834533	-0.251147	1.53087	-1.24616	-1.18315	-0.885925	3.31523	misc.oxidases - copper, flavone etc	GO:0009751 response to salicylic acid
evm.model.contig2122.31	0.531006	0.0385954	0.322074	-0.891675	0.952905	0.103959	0.633861	-1.69072	N-metabolism.ammonia metabolism.glutamine synthetase	GO:1901149 salicylic acid binding
evm.model.contig2124.229	-0.309004	1.17212	-0.139079	-0.724041	-0.824179	-1.32668	-0.326679	2.47754	not assigned.no ontology	GO:0009751 response to salicylic acid
evm.model.contig2124.350	-0.896105	0.180408	-0.538257	1.25395	-1.81856	-0.814316	-0.0901447	2.72302	misc.glutathione S transferases	GO:0009751 response to salicylic acid
evm.model.contig2124.548	-1.79948	-0.518252	0.564057	1.75368	-2.34165	-1.62398	0.22338	3.74225	cell wall.cell wall proteins.HRGP	GO:0009751 response to salicylic acid
evm.model.contig21548.1	-0.953442	0.745923	-0.541436	0.748954	-1.14586	-0.0802898	0.102484	1.12367	misc.glutathione S transferases	GO:0009751 response to salicylic acid
evm.model.contig22.25	-0.840841	0.423378	-0.274783	0.692246	-1.4469	-0.0616339	-0.261695	1.77023	misc.glutathione S transferases	GO:1901149 salicylic acid binding
evm.model.contig22.26	0.662751	0.388154	-0.608731	-0.442175	0.213595	-0.139918	-1.15157	1.0779	misc.glutathione S transferases	GO:1901149 salicylic acid binding
evm.model.contig22.354	1.5438	-1.01474	-1.06549	0.536432	1.0904	0.811536	-1.27903	-0.622906	signalling.receptor kinases.crinkly like	GO:0009751 response to salicylic acid
evm.model.contig2251.326	-1.43223	2.66161	-1.03786	-0.191517	-1.0886	-0.459923	0.547028	1.00149	not assigned.unknown	GO:0009751 response to salicylic acid
evm.model.contig2251.439	0.981421	-0.296626	-0.399161	-0.285634	1.16873	0.749537	-0.435604	-1.48266	Biodegradation of Xenobiotics.lactoylglutathione lyase	GO:2000031 regulation of salicylic acid mediated signaling pathway
evm.model.contig2266.210	-1.02198	-1.07082	-0.371433	2.46423	-0.495207	-2.15721	-0.84851	3.50092	misc.oxidases - copper, flavone etc	GO:0009751 response to salicylic acid
evm.model.contig2266.273	0.317778	-0.0336544	-0.084585	-0.199539	0.871218	-0.126753	0.409751	-1.15422	N-metabolism.ammonia metabolism.glutamine synthetase	GO:1901149 salicylic acid binding
evm.model.contig2269.104	0.426468	-0.941492	-1.11509	1.63011	0.882101	0.444807	0.00211817	-1.32903	signalling.receptor kinases.crinkly like	GO:0009751 response to salicylic acid
evm.model.contig2313.323	-1.29644	2.63147	-1.01903	-0.316006	-0.925904	-0.571534	0.382603	1.11483	not assigned.unknown	GO:0009751 response to salicylic acid
evm.model.contig2313.433	0.981421	-0.296626	-0.399161	-0.285634	1.16873	0.749537	-0.435604	-1.48266	Biodegradation of Xenobiotics.lactoylglutathione lyase	GO:2000031 regulation of salicylic acid mediated signaling pathway
evm.model.contig2313.651	-0.231269	0.781271	-0.408843	-0.141158	-0.240652	0.0289096	0.00923009	0.202512	not assigned.unknown	GO:2000031 regulation of salicylic acid mediated signaling pathway
evm.model.contig2313.94	-0.109447	0.831486	-0.440316	-0.281724	-0.130393	0.00794068	0.139397	-0.0169449	protein.degradation.ubiquitin.ubiquitin	GO:0009751 response to salicylic acid
evm.model.contig2328.158	0.419576	0.0154759	-0.0672572	-0.367795	0.953106	-0.113234	0.43168	-1.27155	N-metabolism.ammonia metabolism.glutamine synthetase	GO:1901149 salicylic acid binding
evm.model.contig2328.307	0.499809	0.362273	0.335287	-1.19737	0.966639	0.21441	-0.10799	-1.07306	signalling.in sugar and nutrient physiology	GO:0009863 salicylic acid mediated signaling pathway
evm.model.contig2328.404	0.493241	-0.739655	-1.10556	1.35198	0.916203	0.447264	0.0169277	-1.38039	signalling.receptor kinases.crinkly like	GO:0009751 response to salicylic acid
evm.model.contig2331.233	-0.365586	0.68172	-0.365586	0.0494517	-1.41118	-1.08925	-0.674211	3.17464	not assigned.no ontology	GO:0009751 response to salicylic acid
evm.model.contig2333.25	-0.896105	0.180408	-0.538257	1.25395	-1.81856	-0.814316	-0.0901447	2.72302	misc.glutathione S transferases	GO:0009751 response to salicylic acid
evm.model.contig2338.195	-2.1741	-0.438768	0.550888	2.06198	-2.52239	-2.77412	0.384085	4.91243	cell wall.cell wall proteins.HRGP	GO:0009751 response to salicylic acid
evm.model.contig2338.87	-0.850454	0.721647	-1.3633	1.4921	-1.70842	-1.59769	-1.01988	4.32598	amino acid metabolism.synthesis.aromatic aa.phenylalanine and tyrosine	GO:0009862 systemic acquired resistance, salicylic acid mediated signaling pathway
evm.model.contig2366.85	-0.145567	0.75789	-0.438409	-0.173914	-0.197323	-0.157975	0.20268	0.152619	protein.degradation.ubiquitin.ubiquitin	GO:0009751 response to salicylic acid
evm.model.contig2367.141	0.552077	-0.188702	-0.594492	0.231116	0.65656	0.312414	0.18114	-1.15011	stress.biotic.PR-proteins	GO:0009751 response to salicylic acid
evm.model.contig2382.208	0.37113	-0.444986	-0.215447	0.289303	0.204808	0.619837	0.0434524	-0.868098	misc.oxidases - copper, flavone etc	GO:0009751 response to salicylic acid
evm.model.contig2382.261	0.330063	-0.0306685	-0.0318261	-0.267569	0.896391	-0.116246	0.436994	-1.21714	N-metabolism.ammonia metabolism.glutamine synthetase	GO:1901149 salicylic acid binding
evm.model.contig2393.58	0.572692	-0.513423	-1.3083	1.24903	0.988113	0.5269	-0.17256	-1.34245	signalling.receptor kinases.crinkly like	GO:0009751 response to salicylic acid
evm.model.contig2396.210	-1.96573	-0.688081	0.477904	2.17591	-2.11739	-1.52157	-0.334961	3.97392	cell wall.cell wall proteins.HRGP	GO:0009751 response to salicylic acid
evm.model.contig2405.264	-0.525551	0.718739	-0.763929	0.570741	-0.52399	-0.0486952	0.118039	0.454646	secondary metabolism.phenylpropanoids.lignin biosynthesis.CCR1	GO:0009751 response to salicylic acid
evm.model.contig2405.304	-1.56639	2.73487	-1.27266	0.104172	-1.19607	-0.586827	0.818686	0.964206	not assigned.unknown	GO:0009751 response to salicylic acid
evm.model.contig2405.425	0.894678	-0.506254	-0.0364411	-0.351983	1.11996	0.816799	-0.716628	-1.22014	Biodegradation of Xenobiotics.lactoylglutathione lyase	GO:2000031 regulation of salicylic acid mediated signaling pathway
evm.model.contig2405.84	-0.224202	0.92039	-0.43877	-0.257419	-0.301009	-0.0438241	0.183481	0.161352	protein.degradation.ubiquitin.ubiquitin	GO:0009751 response to salicylic acid
evm.model.contig2409.100	-0.153232	0.468257	-0.268709	-0.0463164	-1.50885	-0.211165	-0.0938091	1.81382	not assigned.unknown	GO:0009751 response to salicylic acid
evm.model.contig2409.67	-0.828932	0.712917	-0.730209	0.846224	-2.19906	-0.88089	0.476803	2.60315	misc.glutathione S transferases	GO:0009751 response to salicylic acid
evm.model.contig2410.34	-1.19277	0.129059	-1.19277	2.25648	-1.57477	-1.79017	-0.562122	3.92707	misc.oxidases - copper, flavone etc	GO:0009751 response to salicylic acid
evm.model.contig2420.207	-0.231269	0.781271	-0.408843	-0.141158	-0.240652	0.0289096	0.00923009	0.202512	not assigned.unknown	GO:2000031 regulation of salicylic acid mediated signaling pathway
evm.model.contig243.99	-0.177924	0.533771	-0.177924	-0.177924	-1.4332	0.142695	-0.160641	1.45114	secondary metabolism.flavonoids.dihydroflavonols	GO:0009751 response to salicylic acid
evm.model.contig2434.202	-0.282836	-0.138446	0.224124	0.197157	-0.637897	-0.98582	0.0466012	1.57712	not assigned.unknown	GO:0009751 response to salicylic acid
evm.model.contig2436.131	-0.507052	-0.0757647	0.212996	0.36982	-1.03034	0.0660128	-0.0734802	1.03781	not assigned.no ontology.DC1 domain containing protein	GO:0009751 response to salicylic acid
evm.model.contig2441.182	0.370052	-0.389098	-0.978462	0.997509	0.0232431	0.316892	-0.190996	-0.149139	not assigned.unknown	GO:0009751 response to salicylic acid
evm.model.contig254.44	-1.72681	0.865179	-0.24921	1.11085	-1.24326	-0.992609	0.311379	1.92449	cell.organisation	GO:0009751 response to salicylic acid
evm.model.contig2563.163	-0.424642	0.168036	-0.144221	0.400827	-0.5638	-0.347398	-0.106405	1.0176	RNA.regulation of transcription.WRKY domain transcription factor family	GO:0009751 response to salicylic acid
evm.model.contig2563.56	-1.08188	-0.0246526	-0.151544	1.25807	-1.58126	0.693041	-0.280097	1.16831	RNA.regulation of transcription.unclassified	GO:0009863 salicylic acid mediated signaling pathway
evm.model.contig2564.3	-0.392768	0.20561	-0.359382	0.54654	-0.753967	-0.0856442	0.0658689	0.773742	RNA.regulation of transcription.WRKY domain transcription factor family	GO:0009751 response to salicylic acid
evm.model.contig2572.312	0.559241	-0.320293	-1.38898	1.15003	-0.76429	0.123058	0.13102	0.510213	not assigned.unknown	GO:0009751 response to salicylic acid
evm.model.contig2572.9	-0.737665	0.116733	-0.124889	0.74582	0.183016	-0.515898	0.138507	0.194374	RNA.regulation of transcription.NPR1/NIM1	GO:2000031 regulation of salicylic acid mediated signaling pathway
evm.model.contig263.316	-0.208462	0.0204668	0.167463	0.0205316	-0.525818	-0.932441	-0.00980679	1.46807	transport.ABC transporters and multidrug resistance systems	GO:0009751 response to salicylic acid
evm.model.contig2634.123	-0.799176	-0.369526	-0.140073	1.30878	-1.34406	-0.214361	-0.231372	1.78979	signalling.receptor kinases.thaumatin like	GO:0009751 response to salicylic acid
evm.model.contig2635.106	-0.711048	0.386275	-0.202953	0.527727	-0.662929	-0.0761063	-0.0756508	0.814686	RNA.regulation of transcription.WRKY domain transcription factor family	GO:0009751 response to salicylic acid
evm.model.contig2650.171	0.281745	-0.205066	-1.15949	1.08281	-0.043841	0.290131	-0.112141	-0.134149	not assigned.unknown	GO:0009751 response to salicylic acid
evm.model.contig266.231	-0.543375	0.459702	-0.422287	0.505961	-1.00154	-0.223673	0.356489	0.868724	protein.degradation.ubiquitin.E3.SCF.FBOX	GO:0009751 response to salicylic acid
evm.model.contig2734.115	-1.08269	0.609626	0.139686	0.333374	-0.831483	-0.00730654	-0.102305	0.941095	RNA.regulation of transcription.WRKY domain transcription factor family	GO:0009751 response to salicylic acid
evm.model.contig2742.799	0.294828	-0.314722	-1.21794	1.23783	-0.130805	0.31451	-0.0717387	-0.111967	not assigned.unknown	GO:0009751 response to salicylic acid
evm.model.contig276.105	-0.305935	-0.233598	0.222811	0.316722	-1.10289	0.0251857	-0.168179	1.24588	protein.postranslational modification	GO:0009751 response to salicylic acid
evm.model.contig276.106	-0.453425	-0.0278744	-0.0812086	0.562508	-0.27233	-0.597212	0.21552	0.654023	protein.postranslational modification	GO:0009751 response to salicylic acid
evm.model.contig276.71	1.7085	0.716047	-0.0054818	-2.41907	1.65955	1.00067	0.703577	-3.3638	hormone metabolism.jasmonate.synthesis-degradation.lipoxygenase	GO:1901149 salicylic acid binding
evm.model.contig2765.22	0.369043	-0.283142	-1.10631	1.02041	-0.615614	0.0171123	0.088476	0.510026	not assigned.unknown	GO:0009751 response to salicylic acid
evm.model.contig2843.42	-0.392768	0.20561	-0.359382	0.54654	-0.753967	-0.0856442	0.0658689	0.773742	RNA.regulation of transcription.WRKY domain transcription factor family	GO:0009751 response to salicylic acid
evm.model.contig2915.318	-0.43806	0.242336	-0.560034	0.755759	-0.372394	-0.0349142	-0.463345	0.870654	RNA.regulation of transcription.WRKY domain transcription factor family	GO:0009751 response to salicylic acid
evm.model.contig2971.51	-0.925983	1.12001	-0.547412	0.353385	-0.501825	0.161605	0.149615	0.190605	RNA.transcription	GO:0009751 response to salicylic acid
evm.model.contig3039.26	0.559626	-0.084364	-0.353211	-0.122051	0.824335	-0.150639	0.0398609	-0.713557	PS.calvin cycle.GAP	GO:1901149 salicylic acid binding
evm.model.contig3039.50	1.63528	-0.202259	-1.36112	-0.0718962	-0.978282	-0.97584	-0.421777	2.3759	RNA.regulation of transcription.AP2/EREBP, APETALA2/Ethylene-responsive element binding protein family	GO:0009751 response to salicylic acid
evm.model.contig3039.67	-0.272456	3.43552	-2.40465	-0.758415	-0.188652	0.128931	-0.096729	0.15645	not assigned.unknown	GO:0009751 response to salicylic acid
evm.model.contig3189.23	-0.494519	0.0106094	0.0811076	0.402802	-0.32982	-0.398293	0.110586	0.617526	stress.biotic.PR-proteins	GO:0009751 response to salicylic acid
evm.model.contig3189.24	-0.574412	0.0876437	-0.030335	0.517103	-0.593164	0.0243733	-0.505181	1.07397	stress.biotic.PR-proteins	GO:0009751 response to salicylic acid
evm.model.contig3190.2	1.04712	-0.097841	-0.418157	-0.531127	0.650849	0.236225	0.5696	-1.45667	misc.beta 1,3 glucan hydrolases.glucan endo-1,3-beta-glucosidase	GO:0009863 salicylic acid mediated signaling pathway
evm.model.contig3222.255	0.586194	-0.0846201	-0.359738	-0.141836	0.838185	-0.103302	-0.0727856	-0.662097	PS.calvin cycle.GAP	GO:1901149 salicylic acid binding
evm.model.contig3222.281	0.313035	-0.49432	0.0906425	0.0906425	-0.782885	-0.466047	-0.807358	2.05629	RNA.regulation of transcription.AP2/EREBP, APETALA2/Ethylene-responsive element binding protein family	GO:0009751 response to salicylic acid
evm.model.contig3222.297	0.17659	2.6877	-2.13657	-0.727727	-0.402859	0.654245	0.170618	-0.422005	not assigned.unknown	GO:0009751 response to salicylic acid
evm.model.contig3222.60	0.360909	0.667658	-2.50275	1.47418	-1.67053	0.108483	0.614541	0.947509	RNA.regulation of transcription.PHOR1	GO:0009751 response to salicylic acid
evm.model.contig3222.86	-0.942102	0.922381	-0.11163	0.131351	-0.341329	0.310158	0.0169932	0.0141778	RNA.transcription	GO:0009751 response to salicylic acid
evm.model.contig3333.320	-0.416633	0.153865	-0.178385	0.441153	-0.580459	-0.0568147	-0.40602	1.04329	stress.biotic.PR-proteins	GO:0009751 response to salicylic acid
evm.model.contig3333.321	-0.259433	0.629147	-0.145585	-0.224129	-0.663044	0.140609	0.392845	0.129591	stress.biotic.PR-proteins	GO:0009751 response to salicylic acid
evm.model.contig3333.333	0.953382	0.0599983	-0.597339	-0.416041	0.569831	0.239928	0.719956	-1.52971	misc.beta 1,3 glucan hydrolases.glucan endo-1,3-beta-glucosidase	GO:0009863 salicylic acid mediated signaling pathway
evm.model.contig3366.23	-0.617059	0.890067	-0.672207	0.399199	-0.392374	0.129702	0.194787	0.067885	RNA.transcription	GO:0009751 response to salicylic acid
evm.model.contig3376.114	0.678275	0.268043	-0.374475	-0.571843	0.83677	0.343015	-0.458279	-0.721505	protein.degradation.AAA type	GO:0009863 salicylic acid mediated signaling pathway
evm.model.contig3376.210	-0.0310051	-0.475804	-0.00309021	0.5099	-0.367216	-0.0540722	0.509957	-0.0886686	not assigned.no ontology.armadillo/beta-catenin repeat family protein	GO:0009751 response to salicylic acid
evm.model.contig3376.43	0.527032	-0.0368693	-0.320412	-0.16975	0.808526	-0.106417	0.0694957	-0.771605	PS.calvin cycle.GAP	GO:1901149 salicylic acid binding
evm.model.contig3376.70	1.63528	-0.202259	-1.36112	-0.0718962	-0.978282	-0.97584	-0.421777	2.3759	RNA.regulation of transcription.AP2/EREBP, APETALA2/Ethylene-responsive element binding protein family	GO:0009751 response to salicylic acid
evm.model.contig3459.294	-0.416399	0.232024	0.269026	-0.0846508	-1.4262	0.499061	-0.535728	1.46286	stress.biotic.PR-proteins	GO:0009751 response to salicylic acid
evm.model.contig3459.310	1.15948	-0.0108359	-0.461199	-0.68745	0.627179	0.320904	0.629667	-1.57775	misc.beta 1,3 glucan hydrolases.glucan endo-1,3-beta-glucosidase	GO:0009863 salicylic acid mediated signaling pathway
evm.model.contig3459.390	-0.516518	0.27483	0.227793	0.0138951	-0.357061	-0.305369	-0.0637482	0.726178	development.unspecified	GO:0009751 response to salicylic acid
evm.model.contig3462.277	-1.4892	0.280241	0.167282	1.04168	-0.801338	-0.518186	-0.217343	1.53687	not assigned.unknown	GO:0009751 response to salicylic acid
evm.model.contig3462.443_evm.model.contig3462.444	-0.654584	0.75181	-0.015879	-0.0813476	-0.0366414	0.67673	-0.197315	-0.442773	RNA.transcription	GO:0009751 response to salicylic acid
evm.model.contig3462.446	0.349956	-0.177657	-0.830593	0.658293	-1.39525	0.49102	-0.798485	1.70271	RNA.transcription	GO:0009751 response to salicylic acid
evm.model.contig3472.25	0.538576	-0.0212123	-0.32198	-0.195384	0.834186	-0.114997	0.0541065	-0.773296	PS.calvin cycle.GAP	GO:1901149 salicylic acid binding
evm.model.contig3472.53	-1.07046	0.0445865	0.653204	0.37267	-0.510147	-0.751918	-0.265475	1.52754	RNA.regulation of transcription.AP2/EREBP, APETALA2/Ethylene-responsive element binding protein family	GO:0009751 response to salicylic acid
evm.model.contig3477.66	-1.67659	-0.0916252	-0.659545	2.42776	-0.817944	0.182056	0.453833	0.182056	RNA.regulation of transcription.AP2/EREBP, APETALA2/Ethylene-responsive element binding protein family	GO:0009751 response to salicylic acid
evm.model.contig3478.80	1.1303	-0.0116412	-0.529113	-0.589542	0.726255	0.368321	0.515961	-1.61054	misc.beta 1,3 glucan hydrolases.glucan endo-1,3-beta-glucosidase	GO:0009863 salicylic acid mediated signaling pathway
evm.model.contig3495.338	0.543443	-0.456557	-1.28663	1.19975	-1.24237	-0.607705	0.983407	0.866665	RNA.regulation of transcription.PHOR1	GO:0009751 response to salicylic acid
evm.model.contig3495.361	-0.780531	0.68384	-0.149911	0.246602	-0.244072	0.226862	-0.294123	0.311333	RNA.transcription	GO:0009751 response to salicylic acid
evm.model.contig3495.525	0.672577	0.387906	-0.0306806	-1.0298	0.767887	0.0502839	0.0915019	-0.909672	PS.calvin cycle.GAP	GO:1901149 salicylic acid binding
evm.model.contig3495.568	0.17659	2.6877	-2.13657	-0.727727	-0.402859	0.654245	0.170618	-0.422005	not assigned.unknown	GO:0009751 response to salicylic acid
evm.model.contig3508.152	-0.338823	-0.168863	-0.0909112	0.598597	-0.467185	-0.413849	0.125758	0.755275	RNA.regulation of transcription.unclassified	GO:0009751 response to salicylic acid
evm.model.contig3519.90	-1.00812	-0.0967987	0.528767	0.576156	-0.949718	-0.316094	0.118224	1.14759	not assigned.unknown	GO:0009751 response to salicylic acid
evm.model.contig3521.113	-0.948315	1.13585	-0.399102	0.211567	-0.5512	0.26423	0.059892	0.227078	RNA.transcription	GO:0009751 response to salicylic acid
evm.model.contig3527.34	0.485154	-0.0177719	-0.266657	-0.200724	0.780853	-0.130806	0.032271	-0.682318	PS.calvin cycle.GAP	GO:1901149 salicylic acid binding
evm.model.contig3527.63	1.63528	-0.202259	-1.36112	-0.0718962	-0.978282	-0.97584	-0.421777	2.3759	RNA.regulation of transcription.AP2/EREBP, APETALA2/Ethylene-responsive element binding protein family	GO:0009751 response to salicylic acid
evm.model.contig3531.36	-0.0758292	-0.075833	-1.69581	1.84747	-0.816401	-0.362683	0.76416	0.414924	RNA.regulation of transcription.AP2/EREBP, APETALA2/Ethylene-responsive element binding protein family	GO:0009751 response to salicylic acid
evm.model.contig3531.73	-0.690104	0.234794	-0.331023	0.786334	-0.5815	-0.591916	0.194377	0.979039	protein.postranslational modification	GO:0009751 response to salicylic acid
evm.model.contig3533.176	-0.229703	0.127823	-0.345037	0.446917	-0.735336	-0.0143161	-0.24758	0.997233	stress.biotic.PR-proteins	GO:0009751 response to salicylic acid
evm.model.contig3533.191	0.96791	0.110043	-0.644228	-0.433725	0.671977	0.026742	0.622865	-1.32158	misc.beta 1,3 glucan hydrolases.glucan endo-1,3-beta-glucosidase	GO:0009863 salicylic acid mediated signaling pathway
evm.model.contig3564.108	-0.977271	-0.0836069	-0.108713	1.16959	-2.22792	-2.21921	3.40588	1.04124	RNA.regulation of transcription.WRKY domain transcription factor family	GO:2000031 regulation of salicylic acid mediated signaling pathway
evm.model.contig3686.247	-0.704543	0.851168	-0.558461	0.411836	-1.39077	-0.5402	0.300259	1.63071	signalling.receptor kinases.misc	GO:0009751 response to salicylic acid
evm.model.contig3686.611	-0.733519	-0.118907	-0.102221	0.954647	-0.519687	-0.850249	-0.36315	1.73309	misc.short chain dehydrogenase/reductase (SDR)	GO:0009751 response to salicylic acid
evm.model.contig3686.638	-0.983079	0.547482	-0.554167	0.989765	-0.725838	-0.0465285	-0.132993	0.90536	protein.postranslational modification.kinase.receptor like cytoplasmatic kinase VII	GO:0009751 response to salicylic acid
evm.model.contig3686.683	0.955915	-0.578104	-1.45048	1.07267	0.68947	0.692736	-0.482909	-0.899296	misc.UDP glucosyl and glucoronyl transferases	GO:0009863 salicylic acid mediated signaling pathway
evm.model.contig3689.90	0.686882	0.332457	-1.76001	0.740671	-2.40302	0.295889	1.7907	0.316434	RNA.regulation of transcription.WRKY domain transcription factor family	GO:2000031 regulation of salicylic acid mediated signaling pathway
evm.model.contig3760.312	-1.29156	0.481485	-1.29156	2.10164	-1.37809	-0.938996	0.593417	1.72367	protein.postranslational modification	GO:0009751 response to salicylic acid
evm.model.contig3767.147	-0.562828	0.270437	-0.448417	0.740808	-0.330974	-0.00757108	-0.0840515	0.422596	protein.postranslational modification.kinase.receptor like cytoplasmatic kinase VII	GO:0009751 response to salicylic acid
evm.model.contig3767.216	-0.446337	0.0727247	-0.00864921	0.382262	-0.475949	-0.42712	0.235552	0.667517	development.unspecified	GO:0009751 response to salicylic acid
evm.model.contig3767.267	-0.707442	0.236403	0.499441	-0.028402	0.207013	0.599384	-0.314717	-0.49168	stress.biotic	GO:0010337 regulation of salicylic acid metabolic process
evm.model.contig3767.38	0.413794	0.291834	-0.870414	0.164787	-1.03799	-1.28775	-0.168107	2.49384	glycolysis.cytosolic branch.aldolase	GO:1901149 salicylic acid binding
evm.model.contig3770.107	-0.871673	-0.152321	-0.117028	1.14102	-2.05364	1.04352	0.643899	0.366221	RNA.regulation of transcription.WRKY domain transcription factor family	GO:2000031 regulation of salicylic acid mediated signaling pathway
evm.model.contig3770.108	-0.341161	0.24198	-0.341161	0.440342	-1.72981	-0.437718	1.32992	0.837616	RNA.regulation of transcription.WRKY domain transcription factor family	GO:2000031 regulation of salicylic acid mediated signaling pathway
evm.model.contig3801.353	-0.0720248	1.73613	-1.25616	-0.407943	-2.1789	-0.331997	0.234628	2.27627	signalling.receptor kinases.misc	GO:0009751 response to salicylic acid
evm.model.contig3805.233	1.11226	-0.673211	-1.33212	0.893073	0.680219	0.760747	-0.506404	-0.934562	misc.UDP glucosyl and glucoronyl transferases	GO:0009863 salicylic acid mediated signaling pathway
evm.model.contig3806.5	-0.94084	0.272582	0.616555	0.0517028	0.312885	0.528312	-0.33562	-0.505577	stress.biotic	GO:0010337 regulation of salicylic acid metabolic process
evm.model.contig382.41	0.0780439	-0.664675	-0.734872	1.3215	0.18826	-0.162387	-0.0426138	0.0167402	misc.myrosinases-lectin-jacalin	GO:0009751 response to salicylic acid
evm.model.contig385.38	-0.0830334	-0.168238	0.105097	0.146175	-1.18649	0.207235	-0.110975	1.09023	secondary metabolism.flavonoids.dihydroflavonols	GO:0009751 response to salicylic acid
evm.model.contig3885.13	-0.341161	0.24198	-0.341161	0.440342	-1.72981	-0.437718	1.32992	0.837616	RNA.regulation of transcription.WRKY domain transcription factor family	GO:2000031 regulation of salicylic acid mediated signaling pathway
evm.model.contig3932.208	-1.99508	0.560343	-1.81627	3.25101	-1.00217	-0.48674	-0.349121	1.83803	protein.postranslational modification	GO:0009751 response to salicylic acid
evm.model.contig3932.209	-0.757211	0.427788	0.0819161	0.247507	-0.402697	-0.0114833	0.356364	0.0578163	protein.postranslational modification	GO:0009751 response to salicylic acid
evm.model.contig3932.242	-0.311611	1.57968	-1.15043	-0.117641	-1.12728	-1.19385	0.199946	2.12118	signalling.receptor kinases.misc	GO:0009751 response to salicylic acid
evm.model.contig3933.165	0.217459	0.153043	-0.702586	0.332084	-0.892333	-0.872308	-0.426789	2.19143	glycolysis.cytosolic branch.aldolase	GO:1901149 salicylic acid binding
evm.model.contig3933.248	-0.553311	-1.56667	0.194904	1.92508	-0.436207	0.82811	-0.436207	0.0443031	misc.short chain dehydrogenase/reductase (SDR)	GO:0009751 response to salicylic acid
evm.model.contig3933.277	-0.538436	0.105445	-0.23135	0.664341	-0.492078	-0.170491	0.0442185	0.61835	protein.postranslational modification.kinase.receptor like cytoplasmatic kinase VII	GO:0009751 response to salicylic acid
evm.model.contig3933.318	1.15784	-0.824746	-1.29477	0.961676	0.556036	0.257659	-0.42146	-0.392235	misc.UDP glucosyl and glucoronyl transferases	GO:0009863 salicylic acid mediated signaling pathway
evm.model.contig3933.389	-0.818875	0.231785	0.530262	0.0568275	0.246422	0.661788	-0.294459	-0.613752	stress.biotic	GO:0010337 regulation of salicylic acid metabolic process
evm.model.contig3933.430	-0.494683	0.147734	-0.664097	1.01105	-0.741834	-0.112192	-0.438984	1.29301	not assigned.unknown	GO:0009751 response to salicylic acid
evm.model.contig3941.154	-1.10976	-0.157268	0.115857	1.15118	-1.75042	0.420014	0.647861	0.68254	RNA.regulation of transcription.WRKY domain transcription factor family	GO:2000031 regulation of salicylic acid mediated signaling pathway
evm.model.contig3941.164	-0.514723	0.0702392	-0.514723	0.959207	-0.81156	-0.81156	-0.396522	2.01964	RNA.regulation of transcription.WRKY domain transcription factor family	GO:2000031 regulation of salicylic acid mediated signaling pathway
evm.model.contig4036.182	0.607149	1.01461	-0.810881	-0.810881	-0.5931	-0.550907	0.472261	0.671745	protein.postranslational modification	GO:0009751 response to salicylic acid
evm.model.contig4036.229	-0.796506	1.54465	-1.07853	0.330385	-2.37228	-0.90374	0.683858	2.59216	signalling.receptor kinases.misc	GO:0009751 response to salicylic acid
evm.model.contig4039.43	0.510388	0.38683	-0.69998	-0.197238	-0.980212	-0.887369	-0.438817	2.3064	glycolysis.cytosolic branch.aldolase	GO:1901149 salicylic acid binding
evm.model.contig4043.163	-0.757625	0.131124	0.433775	0.192726	0.120162	0.616313	-0.207336	-0.529139	stress.biotic	GO:0010337 regulation of salicylic acid metabolic process
evm.model.contig4043.22	-0.124357	0.0225262	-0.0313314	0.133162	-0.251983	-0.7171	-0.540341	1.50942	misc.short chain dehydrogenase/reductase (SDR)	GO:0009751 response to salicylic acid
evm.model.contig4043.92	1.10991	-0.460143	-1.54705	0.897282	0.837592	0.684852	-0.4823	-1.04014	misc.UDP glucosyl and glucoronyl transferases	GO:0009863 salicylic acid mediated signaling pathway
evm.model.contig405.6	-0.777539	0.918139	0.0288252	-0.169425	-0.501319	-1.01789	-0.214265	1.73347	transport.ABC transporters and multidrug resistance systems	GO:0009751 response to salicylic acid
evm.model.contig405.7	-0.369502	0.376049	0.195285	-0.201832	-1.41113	-1.12868	0.161763	2.37804	transport.ABC transporters and multidrug resistance systems	GO:0009751 response to salicylic acid
evm.model.contig4056.17	-2.09691	2.33925	-2.09691	1.85457	-1.54448	0.583863	0.00504625	0.955569	RNA.regulation of transcription.WRKY domain transcription factor family	GO:2000031 regulation of salicylic acid mediated signaling pathway
evm.model.contig4056.19	-0.649584	-0.111927	-0.696889	1.4584	-0.8625	-0.818106	1.05958	0.621026	RNA.regulation of transcription.WRKY domain transcription factor family	GO:2000031 regulation of salicylic acid mediated signaling pathway
evm.model.contig4056.22	0	0	0	0	-0.75	-0.75	-0.75	2.25	RNA.regulation of transcription.WRKY domain transcription factor family	GO:2000031 regulation of salicylic acid mediated signaling pathway
evm.model.contig4068.211	-0.912779	0.538299	0.0362011	0.338279	-0.465121	-0.313089	0.291611	0.486599	protein.postranslational modification	GO:0009751 response to salicylic acid
evm.model.contig4068.40	-0.221034	0.197334	-0.206195	0.229895	-0.394829	0.0186174	-0.307312	0.683524	lipid metabolism.lipid degradation.beta-oxidation.acyl CoA DH	GO:1901149 salicylic acid binding
evm.model.contig4075.42	-0.335552	-0.0532868	-0.327346	0.716185	-0.394403	-0.944045	-0.43341	1.77186	misc.short chain dehydrogenase/reductase (SDR)	GO:0009751 response to salicylic acid
evm.model.contig4076.28	0.713039	-0.491266	-1.08921	0.867437	0.565813	0.701708	-0.682538	-0.584984	misc.UDP glucosyl and glucoronyl transferases	GO:0009863 salicylic acid mediated signaling pathway
evm.model.contig4077.64	-0.819424	0.216849	0.567448	0.0351265	0.218919	0.647192	-0.337065	-0.529047	stress.biotic	GO:0010337 regulation of salicylic acid metabolic process
evm.model.contig408.23	0.707723	0.482446	-0.379951	-0.810218	0.452556	0.0497602	-1.02711	0.524791	misc.glutathione S transferases	GO:1901149 salicylic acid binding
evm.model.contig4083.28	-0.76844	0.184778	-0.0845645	0.668226	-0.867844	0.0875862	0.0344026	0.745855	protein.postranslational modification	GO:0009751 response to salicylic acid
evm.model.contig412.563	-0.487075	-0.210404	0.0955993	0.60188	-0.77325	-0.562293	0.230134	1.10541	signalling.G-proteins	GO:0009751 response to salicylic acid
evm.model.contig4148.102	-0.491338	0.224658	-0.279985	0.546665	-0.502874	-0.43327	0.490474	0.44567	cell wall.cell wall proteins.HRGP	GO:0009751 response to salicylic acid
evm.model.contig4174.401	0.909561	0.80069	0.16523	-1.87548	1.74864	0.794587	0.0130277	-2.55625	hormone metabolism.gibberelin.signal transduction	GO:0009863 salicylic acid mediated signaling pathway
evm.model.contig4175.204	-1.02548	0.0737391	0.214456	0.73728	-0.462836	-0.417758	0.00312919	0.877465	transport.peptides and oligopeptides	GO:0009751 response to salicylic acid
evm.model.contig4178.11	-0.468247	0.14991	-0.238825	0.557162	-0.655816	-0.51328	0.425405	0.743691	cell wall.cell wall proteins.HRGP	GO:0009751 response to salicylic acid
evm.model.contig4184.63	-0.650757	0.110569	-0.0297682	0.569956	-0.718605	-0.110761	0.0988599	0.730507	protein.postranslational modification	GO:0009751 response to salicylic acid
evm.model.contig4184.93	0.302248	0.0809325	-0.536448	0.153268	-1.15514	-1.00146	0.872727	1.28388	protein.postranslational modification	GO:0009751 response to salicylic acid
evm.model.contig4217.142	-1.27422	-0.051823	0.725785	0.600254	-1.37443	-0.4269	0.625568	1.17576	not assigned.unknown	GO:0009751 response to salicylic acid
evm.model.contig4219.66	-1.27119	0.213039	0.104854	0.953296	-0.856978	-0.551257	0.280948	1.12729	transport.peptides and oligopeptides	GO:0009751 response to salicylic acid
evm.model.contig422.34	1.62804	0.859152	-0.399941	-2.08725	1.61052	0.981454	0.49423	-3.08621	hormone metabolism.jasmonate.synthesis-degradation.lipoxygenase	GO:1901149 salicylic acid binding
evm.model.contig4222.6	-1.64565	2.2666	-0.893093	0.272137	-1.76171	-0.520384	0.315923	1.96617	misc.cytochrome P450	GO:0009751 response to salicylic acid
evm.model.contig4243.79	-0.279138	0.843454	-0.557091	-0.00722467	-0.221898	-0.653216	1.1197	-0.24459	hormone metabolism.auxin.induced-regulated-responsive-activated	GO:0009751 response to salicylic acid
evm.model.contig4250.185	-1.25604	0.242261	0.123457	0.890319	-0.754821	-0.489286	0.311096	0.93301	transport.peptides and oligopeptides	GO:0009751 response to salicylic acid
evm.model.contig4289.123	-1.44469	0.68862	0.509841	0.246232	-0.875543	-0.0467469	0.802759	0.119531	protein.postranslational modification	GO:0009751 response to salicylic acid
evm.model.contig4308.123	-1.32404	0.230857	0.100667	0.992512	-0.931319	-0.51283	0.301141	1.14301	transport.peptides and oligopeptides	GO:0009751 response to salicylic acid
evm.model.contig4308.155	-0.903083	0.0936448	-0.124161	0.933599	-0.59484	-0.596674	0.128002	1.06351	protein.degradation.ubiquitin.E3.SCF.FBOX	GO:0009751 response to salicylic acid
evm.model.contig4308.334	-0.533181	0.227627	-0.268554	0.574108	-0.573057	-0.379985	0.567012	0.386031	cell wall.cell wall proteins.HRGP	GO:0009751 response to salicylic acid
evm.model.contig4309.188	-0.472391	-0.20437	0.0179994	0.658761	-0.836389	0.101361	0.112376	0.622652	protein.postranslational modification	GO:0009751 response to salicylic acid
evm.model.contig4334.50	-0.252312	0.482735	-0.6981	0.467678	-0.386526	0.164115	0.621492	-0.399081	hormone metabolism.auxin.induced-regulated-responsive-activated	GO:0009751 response to salicylic acid
evm.model.contig4380.354	-0.801166	0.0788905	0.416634	0.305641	-0.485335	-0.401529	0.0343506	0.852514	transport.peptides and oligopeptides	GO:0009751 response to salicylic acid
evm.model.contig4380.472	-0.224983	-0.024163	-0.0812894	0.330435	-0.118673	-0.808531	-0.0113265	0.93853	hormone metabolism.auxin.synthesis-degradation	GO:0009751 response to salicylic acid
evm.model.contig4380.473	-0.479703	0.596088	-0.348651	0.232265	-1.62529	-0.844767	0.0881462	2.38191	hormone metabolism.auxin.synthesis-degradation	GO:0009751 response to salicylic acid
evm.model.contig4394.162	1.2754	-0.658065	-0.772429	0.155097	0.727659	0.721484	-0.46315	-0.985994	not assigned.unknown	GO:0009863 salicylic acid mediated signaling pathway
evm.model.contig4394.38	-0.391263	0.47519	-0.269581	0.185654	-0.0560124	0.461209	-0.154657	-0.250539	not assigned.no ontology	GO:0009751 response to salicylic acid
evm.model.contig4397.183	-0.637597	-1.00102	-0.650188	2.28881	-2.00565	0.292223	1.29671	0.41672	RNA.regulation of transcription.AP2/EREBP, APETALA2/Ethylene-responsive element binding protein family	GO:0009751 response to salicylic acid
evm.model.contig4397.34	-1.50707	0.392611	-0.166869	1.28133	-1.40814	-1.0385	-0.402776	2.84942	signalling.receptor kinases.wall associated kinase	GO:0009751 response to salicylic acid
evm.model.contig4397.57	-0.370161	0.438225	-0.754498	0.686434	-0.773957	0.138137	0.278972	0.356848	not assigned.unknown	GO:0009751 response to salicylic acid
evm.model.contig4456.182	-1.07719	0.960164	-0.482804	0.59983	-1.32862	-0.753279	1.02681	1.05509	protein.postranslational modification	GO:0009751 response to salicylic acid
evm.model.contig4466.105	-0.79495	0.0773855	-0.0745362	0.792101	-0.893633	-0.182482	0.0200689	1.05605	not assigned.unknown	GO:0009751 response to salicylic acid
evm.model.contig4466.182	0.485544	-0.336449	-0.223082	0.0739865	1.08848	-0.468154	0.513653	-1.13398	PS.calvin cycle.GAP	GO:1901149 salicylic acid binding
evm.model.contig4466.357	-0.773559	-0.400318	0.150062	1.02382	-1.35067	-0.631264	-0.318935	2.30086	misc.nitrilases, *nitrile lyases, berberine bridge enzymes, reticuline oxidases, troponine reductases	GO:0009751 response to salicylic acid
evm.model.contig4466.56	-0.053986	0.663248	-0.264676	-0.344586	-0.449912	-0.105654	0.660327	-0.104761	not assigned.unknown	GO:0009751 response to salicylic acid
evm.model.contig4466.608	1.53387	-0.866524	-0.795279	0.127933	-0.824504	0.355551	0.256116	0.212837	redox.glutaredoxins	GO:0009863 salicylic acid mediated signaling pathway
evm.model.contig4466.623	0.415012	0.147885	-0.919698	0.356802	0.449173	-0.124029	0.471187	-0.796331	not assigned.unknown	GO:2000031 regulation of salicylic acid mediated signaling pathway
evm.model.contig4466.796	-0.709032	-0.584931	0.313231	0.980732	0.0227635	0.415615	-1.26435	0.825967	not assigned.unknown	GO:0009751 response to salicylic acid
evm.model.contig4469.72	0.41745	1.0502	-1.37888	-0.0887684	-0.744908	1.56204	-0.817566	0.000435427	protein.degradation.AAA type	GO:0009863 salicylic acid mediated signaling pathway
evm.model.contig4470.22	1.53587	-0.530326	-1.22436	0.218821	0.828849	0.456384	-0.334923	-0.95031	not assigned.unknown	GO:0009863 salicylic acid mediated signaling pathway
evm.model.contig4481.3	-0.852899	0.101098	-0.0140241	0.765825	-2.30599	-0.068948	-0.243568	2.6185	signalling.receptor kinases.wall associated kinase	GO:0009751 response to salicylic acid
evm.model.contig4486.2	-1.49505	-0.146226	0.372475	1.2688	-1.04086	0.242294	-0.472265	1.27083	not assigned.no ontology.C2 domain-containing protein	GO:0009751 response to salicylic acid
evm.model.contig4488.68	-2.04211	0.864732	0.520554	0.656821	-1.34053	-1.15607	0.470213	2.02638	hormone metabolism.jasmonate.synthesis-degradation.12-Oxo-PDA-reductase	GO:0009751 response to salicylic acid
evm.model.contig4544.348	0.128353	1.09611	-0.502678	-0.721789	-0.586639	0.238602	0.4447	-0.0966626	not assigned.unknown	GO:0009751 response to salicylic acid
evm.model.contig4544.399	-0.90829	0.023443	-0.0106679	0.895515	-1.19297	-0.0505194	0.186734	1.05675	not assigned.unknown	GO:0009751 response to salicylic acid
evm.model.contig4544.476	0.255604	-0.0396469	-0.17981	-0.0361468	0.825378	-0.293671	0.32721	-0.858916	PS.calvin cycle.GAP	GO:1901149 salicylic acid binding
evm.model.contig4549.162	1.18704	0.636917	-1.4695	-0.354459	0.470384	0.45329	0.55662	-1.48029	not assigned.unknown	GO:2000031 regulation of salicylic acid mediated signaling pathway
evm.model.contig4568.58	1.51866	-0.512282	-1.62165	0.615272	1.06374	0.835181	-0.575721	-1.3232	not assigned.unknown	GO:0009863 salicylic acid mediated signaling pathway
evm.model.contig4573.35	-0.291369	-0.937244	-1.45767	2.68629	-0.886534	0.40999	1.0213	-0.544757	RNA.regulation of transcription.AP2/EREBP, APETALA2/Ethylene-responsive element binding protein family	GO:0009751 response to salicylic acid
evm.model.contig4573.38	-0.291369	-0.937244	-1.45767	2.68629	-0.886534	0.40999	1.0213	-0.544757	RNA.regulation of transcription.AP2/EREBP, APETALA2/Ethylene-responsive element binding protein family	GO:0009751 response to salicylic acid
evm.model.contig4599.107	-0.995495	0.504549	-0.59422	1.08516	-1.07641	-0.20841	0.332452	0.95237	secondary metabolism.phenylpropanoids	GO:0009751 response to salicylic acid
evm.model.contig4608.127	-1.17398	0.504668	0.453321	0.215992	-1.29835	-0.0547502	0.0265782	1.32652	signalling.receptor kinases.leucine rich repeat XII	GO:0009751 response to salicylic acid
evm.model.contig4608.333	1.6622	-0.243976	-0.691067	-0.727158	-0.806082	0.682254	0.282762	-0.158933	redox.glutaredoxins	GO:0009863 salicylic acid mediated signaling pathway
evm.model.contig4608.349	0.52	0.0775866	-0.95575	0.358163	0.337794	0.362237	0.659593	-1.35962	not assigned.unknown	GO:2000031 regulation of salicylic acid mediated signaling pathway
evm.model.contig4608.83	-1.8999	0.675792	-0.02419	1.2483	-2.87091	-0.206506	0.368175	2.70924	misc.nitrilases, *nitrile lyases, berberine bridge enzymes, reticuline oxidases, troponine reductases	GO:0009751 response to salicylic acid
evm.model.contig4624.2	1.53587	-0.530326	-1.22436	0.218821	0.828849	0.456384	-0.334923	-0.95031	not assigned.unknown	GO:0009863 salicylic acid mediated signaling pathway
evm.model.contig4632.93	-0.402542	0.397584	-0.551376	0.556334	-0.918507	0.24269	0.114676	0.561141	not assigned.unknown	GO:0009751 response to salicylic acid
evm.model.contig464.245	-0.200163	-0.641853	-0.565365	1.40738	0.467856	0.171396	-0.618289	-0.0209633	misc.myrosinases-lectin-jacalin	GO:0009751 response to salicylic acid
evm.model.contig4666.160	-1.96776	0.14867	0.488966	1.33013	-0.870616	-0.675929	0.0192703	1.52727	protein.postranslational modification	GO:0009751 response to salicylic acid
evm.model.contig4666.336	0.168701	1.05352	-0.499133	-0.723092	-0.598644	0.280449	0.575913	-0.257718	not assigned.unknown	GO:0009751 response to salicylic acid
evm.model.contig4666.385	-0.20349	-0.252237	-0.347207	0.802933	-0.766336	-0.25077	0.294541	0.722565	not assigned.unknown	GO:0009751 response to salicylic acid
evm.model.contig4666.469	-0.501334	0.784539	-0.171833	-0.111373	-0.0552027	-0.418019	0.241481	0.23174	protein.postranslational modification	GO:0009751 response to salicylic acid
evm.model.contig4666.470	0.456982	-0.0982049	-0.353138	-0.00563993	0.906078	-0.506629	0.198304	-0.597753	PS.calvin cycle.GAP	GO:1901149 salicylic acid binding
evm.model.contig4671.384	0.519366	0.427888	-1.31596	0.368703	0.48888	0.428804	0.554618	-1.4723	not assigned.unknown	GO:2000031 regulation of salicylic acid mediated signaling pathway
evm.model.contig4671.566	-0.647565	-0.114346	-0.0795965	0.841508	0.0963158	-0.0886813	-0.75507	0.747435	not assigned.unknown	GO:0009751 response to salicylic acid
evm.model.contig4673.163	1.2754	-0.658065	-0.772429	0.155097	0.727659	0.721484	-0.46315	-0.985994	not assigned.unknown	GO:0009863 salicylic acid mediated signaling pathway
evm.model.contig4685.516	0.128353	1.09611	-0.502678	-0.721789	-0.586639	0.238602	0.4447	-0.0966626	not assigned.unknown	GO:0009751 response to salicylic acid
evm.model.contig4685.565	-0.90829	0.023443	-0.0106679	0.895515	-1.19297	-0.0505194	0.186734	1.05675	not assigned.unknown	GO:0009751 response to salicylic acid
evm.model.contig4685.636	-0.0522745	0.895318	-0.559318	-0.283726	-0.0585929	-0.417718	0.319913	0.156398	protein.postranslational modification	GO:0009751 response to salicylic acid
evm.model.contig4685.637	0.339748	-0.111462	-0.248612	0.0203266	0.95622	-0.565982	0.369145	-0.759384	PS.calvin cycle.GAP	GO:1901149 salicylic acid binding
evm.model.contig4685.84	-1.18286	1.37626	-0.517312	0.323911	-2.6589	-1.192	0.308843	3.54206	hormone metabolism.jasmonate.synthesis-degradation.12-Oxo-PDA-reductase	GO:0009751 response to salicylic acid
evm.model.contig4687.4	0.543317	0.277378	-1.10562	0.284924	0.440585	0.354649	0.540948	-1.33618	not assigned.unknown	GO:2000031 regulation of salicylic acid mediated signaling pathway
evm.model.contig4692.19	-0.590273	-0.309133	0.0420483	0.857358	-0.0897405	-0.161137	-0.411908	0.662785	not assigned.unknown	GO:0009751 response to salicylic acid
evm.model.contig476.36	0.38909	-0.219803	-0.437553	0.268267	-0.993996	0.347987	-0.435866	1.08187	secondary metabolism.flavonoids.dihydroflavonols	GO:0009751 response to salicylic acid
evm.model.contig478.132	-0.761033	0.29895	-0.387925	0.850007	-1.60323	-0.469743	0.752213	1.32076	cell.organisation	GO:0009751 response to salicylic acid
evm.model.contig478.151	-0.435869	0.382149	-0.107158	0.160879	-0.855772	0.243046	0.0810331	0.531693	misc.glutathione S transferases	GO:0009751 response to salicylic acid
evm.model.contig4810.2	1.53587	-0.530326	-1.22436	0.218821	0.828849	0.456384	-0.334923	-0.95031	not assigned.unknown	GO:0009863 salicylic acid mediated signaling pathway
evm.model.contig482.71	-0.830109	-0.0970413	-0.16686	1.09401	-2.88448	-0.143523	0.195882	2.83213	misc.glutathione S transferases	GO:1901149 salicylic acid binding
evm.model.contig482.821	-0.441053	-0.130503	0.023243	0.548313	-0.861606	-0.361435	0.261902	0.96114	protein.degradation.ubiquitin.E3.SCF.FBOX	GO:0009751 response to salicylic acid
evm.model.contig4872.3	-0.442741	0.325235	-0.519381	0.636887	-0.988497	0.228491	0.273124	0.486882	not assigned.unknown	GO:0009751 response to salicylic acid
evm.model.contig488.25	1.20199	0.596653	-0.106499	-1.69215	1.45251	0.727308	0.557553	-2.73737	hormone metabolism.jasmonate.synthesis-degradation.lipoxygenase	GO:1901149 salicylic acid binding
evm.model.contig488.26	0.149605	-0.00640309	0.129211	-0.272413	0.621645	0.0135111	0.27146	-0.906616	hormone metabolism.jasmonate.synthesis-degradation.lipoxygenase	GO:1901149 salicylic acid binding
evm.model.contig490.3	-0.33191	-0.33191	0.995731	-0.33191	-2.22168	-0.179439	-0.0204657	2.42159	protein.postranslational modification	GO:0009751 response to salicylic acid
evm.model.contig4953.2	-0.291369	-0.937244	-1.45767	2.68629	-0.886534	0.40999	1.0213	-0.544757	RNA.regulation of transcription.AP2/EREBP, APETALA2/Ethylene-responsive element binding protein family	GO:0009751 response to salicylic acid
evm.model.contig5.113	-0.833039	0.659989	0.289888	-0.116839	-0.190767	-0.309447	-0.189557	0.68977	not assigned.unknown	GO:0009751 response to salicylic acid
evm.model.contig571.2	0.383546	-0.636765	-0.0459639	0.299182	-1.05377	0.288793	-0.382822	1.1478	secondary metabolism.flavonoids.dihydroflavonols	GO:0009751 response to salicylic acid
evm.model.contig5825.32	0.00237694	2.06892	-0.915215	-1.15609	0.848891	-0.265299	-0.657428	0.0738356	transport.ABC transporters and multidrug resistance systems	GO:0009751 response to salicylic acid
evm.model.contig5826.60	-1.16255	1.25277	-0.291073	0.200855	-0.951634	0.348166	0.123161	0.480306	RNA.regulation of transcription.WRKY domain transcription factor family	GO:0009751 response to salicylic acid
evm.model.contig5826.90	1.1657	-0.590615	-0.853072	0.277986	0.89977	-0.0860811	-0.547424	-0.266265	not assigned.unknown	GO:0009863 salicylic acid mediated signaling pathway
evm.model.contig5903.54	-0.497513	-0.111091	0.0774464	0.531158	-0.296602	-0.0381578	-0.30533	0.64009	protein.targeting.secretory pathway.vacuole	GO:0009751 response to salicylic acid
evm.model.contig5908.58	-1.30741	1.2679	-0.0457636	0.085273	-0.325605	-0.325605	-0.325605	0.976815	RNA.regulation of transcription.WRKY domain transcription factor family	GO:0009751 response to salicylic acid
evm.model.contig5908.81	1.16043	-0.694019	-0.754088	0.287682	0.765689	-0.0329611	-0.215677	-0.517051	not assigned.unknown	GO:0009863 salicylic acid mediated signaling pathway
evm.model.contig5954.109	-0.5298	0.00872384	0.0845413	0.436534	-0.571352	0.0324829	-0.128115	0.666984	protein.targeting.secretory pathway.vacuole	GO:0009751 response to salicylic acid
evm.model.contig5954.65	-0.518419	0.0371373	-0.163633	0.644914	-0.399164	-0.284562	-0.08637	0.770096	stress.biotic.PR-proteins	GO:0009751 response to salicylic acid
evm.model.contig610.36	0.405858	-0.786784	0.0895619	0.291364	0.0935647	0.876015	-0.323826	-0.645754	RNA.regulation of transcription.WRKY domain transcription factor family	GO:2000031 regulation of salicylic acid mediated signaling pathway
evm.model.contig610.45	-1.36967	0.666027	-0.0788227	0.782465	0	0	0	0	not assigned.unknown	GO:0009751 response to salicylic acid
evm.model.contig6101.17	-0.47341	0.0288223	-0.298553	0.743141	-0.441864	0.176947	-0.0631057	0.328023	stress.biotic.PR-proteins	GO:0009751 response to salicylic acid
evm.model.contig6115.195	-1.08304	1.4062	0.232274	-0.555434	-0.748462	0.852369	0.397135	-0.501041	RNA.regulation of transcription.WRKY domain transcription factor family	GO:0009751 response to salicylic acid
evm.model.contig6115.97	-0.962197	3.72834	-1.51607	-1.25007	0.349752	-1.06385	0.838313	-0.124218	transport.ABC transporters and multidrug resistance systems	GO:0009751 response to salicylic acid
evm.model.contig6120.33	-0.53874	0.198226	-0.53874	0.879254	-2.23778	0.0905905	0.573766	1.57343	development.unspecified	GO:0009751 response to salicylic acid
evm.model.contig6159.528	1.1657	-0.590615	-0.853072	0.277986	0.89977	-0.0860811	-0.547424	-0.266265	not assigned.unknown	GO:0009863 salicylic acid mediated signaling pathway
evm.model.contig6161.137	-0.947755	0.295337	0.0496059	0.602812	-1.4504	-0.459011	0.120794	1.78862	not assigned.unknown	GO:0009751 response to salicylic acid
evm.model.contig6176.294	-0.528057	0.0962802	-0.0808122	0.512589	-0.340322	-0.091393	-0.307863	0.739578	protein.targeting.secretory pathway.vacuole	GO:0009751 response to salicylic acid
evm.model.contig6178.141	-1.13474	1.37841	-0.104488	-0.139185	-0.871578	0.519173	0.302535	0.0498706	RNA.regulation of transcription.WRKY domain transcription factor family	GO:0009751 response to salicylic acid
evm.model.contig6182.133	-0.5558	0.213972	0.263038	0.0787901	-1.23637	-0.00693773	-0.216852	1.46016	not assigned.unknown	GO:0009751 response to salicylic acid
evm.model.contig6199.30	-0.314164	0.112163	-0.734649	0.936649	-0.649157	-0.417249	0.329956	0.73645	RNA.regulation of transcription.unclassified	GO:0009751 response to salicylic acid
evm.model.contig639.189	0.218896	0.313009	-0.0120715	-0.519834	0.786264	0.552457	-0.376502	-0.962219	not assigned.unknown	GO:0009863 salicylic acid mediated signaling pathway
evm.model.contig639.256	-2.03231	0.496467	-0.256312	1.79216	-1.8506	0.0309953	0.2096	1.61001	cell.organisation	GO:0009751 response to salicylic acid
evm.model.contig64.218	-0.362111	-0.263332	-0.438058	1.0635	-0.0782228	0.592111	-0.559588	0.0457002	misc.myrosinases-lectin-jacalin	GO:0009751 response to salicylic acid
evm.model.contig640.342	-0.171774	0.2051	0.147167	-0.180493	-0.497465	-1.13261	0.0615908	1.56848	transport.ABC transporters and multidrug resistance systems	GO:0009751 response to salicylic acid
evm.model.contig640.404	0.593146	0.521259	-0.645741	-0.468663	0.234918	-0.155576	-0.858698	0.779355	misc.glutathione S transferases	GO:1901149 salicylic acid binding
evm.model.contig645.26	-0.313435	0.0424378	0.107645	0.163352	-0.473366	0.360804	-0.421727	0.53429	not assigned.unknown	GO:0009863 salicylic acid mediated signaling pathway
evm.model.contig647.3	-0.441053	-0.130503	0.023243	0.548313	-0.861606	-0.361435	0.261902	0.96114	protein.degradation.ubiquitin.E3.SCF.FBOX	GO:0009751 response to salicylic acid
evm.model.contig649.133	1.6628	0.684469	-0.123458	-2.22381	1.50918	1.1723	0.625039	-3.30652	hormone metabolism.jasmonate.synthesis-degradation.lipoxygenase	GO:1901149 salicylic acid binding
evm.model.contig649.134	-0.351847	-0.358594	0.754534	-0.0440924	0.645288	-0.161829	0.464836	-0.948295	hormone metabolism.jasmonate.synthesis-degradation.lipoxygenase	GO:1901149 salicylic acid binding
evm.model.contig649.170	-0.453494	-0.0453056	0.0516568	0.447143	-0.386631	-0.752665	0.214633	0.924664	protein.postranslational modification	GO:0009751 response to salicylic acid
evm.model.contig649.177	-0.641858	0.674785	-0.643039	0.610112	-1.52796	0.473975	-0.000494315	1.05448	protein.postranslational modification	GO:0009751 response to salicylic acid
evm.model.contig6529.222	0.55079	-0.685278	-0.772252	0.906739	0.935006	0.858294	-0.618883	-1.17442	redox.glutaredoxins	GO:0009863 salicylic acid mediated signaling pathway
evm.model.contig6529.265	-0.849643	-0.125252	-0.5104	1.48529	-0.940754	-0.175219	0.64169	0.474284	protein.postranslational modification	GO:0009751 response to salicylic acid
evm.model.contig6701.32	-0.943291	-0.146891	-0.258911	1.34909	-1.17967	-0.341788	0.0947814	1.42667	protein.postranslational modification	GO:0009751 response to salicylic acid
evm.model.contig6774.51	-0.32278	-0.32278	-0.32278	0.968339	-0.347508	-0.536268	0.253217	0.630559	RNA.RNA binding	GO:0009751 response to salicylic acid
evm.model.contig6848.161	0.852394	-0.723688	-0.734325	0.605618	0.51585	0.475918	-0.216726	-0.775042	redox.glutaredoxins	GO:0009863 salicylic acid mediated signaling pathway
evm.model.contig6864.28	-0.365932	0.253907	-0.662425	0.774449	-1.0184	0.0772427	0.284956	0.656201	RNA.regulation of transcription.unclassified	GO:0009751 response to salicylic acid
evm.model.contig698.117	-0.0733779	0.0311904	-0.0278441	0.0700316	-0.930996	0.0738192	-0.157988	1.01517	secondary metabolism.flavonoids.dihydroflavonols	GO:0009751 response to salicylic acid
evm.model.contig700.16	-0.906883	1.12666	-0.906883	0.687103	-1.4635	-1.15929	0.586364	2.03642	cell.organisation	GO:0009751 response to salicylic acid
evm.model.contig707.172	0.0631035	0.330302	1.0059	-1.3993	-0.744528	-0.576571	-0.235308	1.55641	transport.ABC transporters and multidrug resistance systems	GO:0009751 response to salicylic acid
evm.model.contig707.176	-0.392483	0.31595	-0.0400989	0.116632	-0.603973	-0.216576	-0.0938353	0.914384	transport.ABC transporters and multidrug resistance systems	GO:0009751 response to salicylic acid
evm.model.contig7075.51	0.137132	0.0281012	0.0860219	-0.251255	0.757819	0.166151	-0.0717973	-0.852173	minor CHO metabolism.callose	GO:0009863 salicylic acid mediated signaling pathway
evm.model.contig7084.26	-0.518072	0.432913	-0.84658	0.931739	-0.673638	-0.180456	-0.0865015	0.940595	RNA.regulation of transcription.unclassified	GO:0009751 response to salicylic acid
evm.model.contig7272.704	-2.01034	-0.124895	0.441663	1.69357	-1.02943	-0.702781	0.0469571	1.68526	signalling.receptor kinases.leucine rich repeat XI	GO:0009751 response to salicylic acid
evm.model.contig7281.320	1.64918	-0.585031	-2.24412	1.17997	0.419434	0.343156	-0.371694	-0.390896	redox.glutaredoxins	GO:0009863 salicylic acid mediated signaling pathway
evm.model.contig7281.423	-1.1315	0.199985	-0.471704	1.40322	-0.938445	-0.739793	0.0799155	1.59832	cell.organisation	GO:0009751 response to salicylic acid
evm.model.contig7281.573	-0.177535	0.803327	-0.383824	-0.241968	-0.414527	-0.128145	0.364877	0.177795	not assigned.unknown	GO:0009751 response to salicylic acid
evm.model.contig7410.537	-0.190409	0.868081	-0.493907	-0.183765	-0.372273	0.542984	-0.372273	0.201561	cell.cell death.plants	GO:2000031 regulation of salicylic acid mediated signaling pathway
evm.model.contig7410.625	1.64918	-0.585031	-2.24412	1.17997	0.419434	0.343156	-0.371694	-0.390896	redox.glutaredoxins	GO:0009863 salicylic acid mediated signaling pathway
evm.model.contig7410.738	0.0858139	0.946986	-0.542819	-0.489981	0.373458	1.33316	-0.151633	-1.55499	cell.organisation	GO:0009751 response to salicylic acid
evm.model.contig7410.849	-0.540878	0.0873262	-0.14047	0.594022	-1.04266	0.239687	0.281949	0.521025	not assigned.unknown	GO:0009751 response to salicylic acid
evm.model.contig7410.887	-0.177535	0.803327	-0.383824	-0.241968	-0.414527	-0.128145	0.364877	0.177795	not assigned.unknown	GO:0009751 response to salicylic acid
evm.model.contig7544.36	-0.958667	-0.322557	0.493604	0.787621	-0.181448	0.0241328	-0.506195	0.663511	not assigned.unknown	GO:0009751 response to salicylic acid
evm.model.contig7555.168	-0.489856	-1.48986	-0.266751	2.24646	-1.92232	-0.813771	0.289452	2.44664	signalling.receptor kinases.leucine rich repeat XI	GO:0009751 response to salicylic acid
evm.model.contig7561.33	-0.121079	0.821468	-0.456005	-0.244384	-0.618766	0.208429	0.421209	-0.0108715	cell.cell death.plants	GO:2000031 regulation of salicylic acid mediated signaling pathway
evm.model.contig7563.25	1.46274	-0.767791	-1.14914	0.454196	0.426029	0.285229	-0.434477	-0.276781	redox.glutaredoxins	GO:0009863 salicylic acid mediated signaling pathway
evm.model.contig7563.275	-0.880535	-0.0107591	0.0317048	0.859589	-0.735267	-0.0477498	0.133623	0.649394	not assigned.unknown	GO:0009751 response to salicylic acid
evm.model.contig7592.588	-0.997117	-0.256211	0.525085	0.728244	-0.0418378	-0.0698054	-0.644899	0.756542	not assigned.unknown	GO:0009751 response to salicylic acid
evm.model.contig7653.176	-0.612224	0.0163315	0.410752	0.185141	1.09099	1.14134	-0.355529	-1.8768	protein.postranslational modification	GO:2000031 regulation of salicylic acid mediated signaling pathway
evm.model.contig7660.33	-1.38197	-0.347082	0.208974	1.52008	-0.681671	-0.537282	-0.406037	1.62499	signalling.receptor kinases.leucine rich repeat XI	GO:0009751 response to salicylic acid
evm.model.contig7667.218	-0.121079	0.821468	-0.456005	-0.244384	-0.618766	0.208429	0.421209	-0.0108715	cell.cell death.plants	GO:2000031 regulation of salicylic acid mediated signaling pathway
evm.model.contig7669.108	-0.842461	2.02613	-0.87979	-0.303881	-0.534199	0.742641	0.0976809	-0.306123	cell.organisation	GO:0009751 response to salicylic acid
evm.model.contig7688.293	-0.997117	-0.256211	0.525085	0.728244	-0.0418378	-0.0698054	-0.644899	0.756542	not assigned.unknown	GO:0009751 response to salicylic acid
evm.model.contig7714.242	1.00738	-0.503578	-1.07062	0.566812	-0.209035	0.594568	0.5174	-0.902932	minor CHO metabolism.callose	GO:0009863 salicylic acid mediated signaling pathway
evm.model.contig7730.116	1.29849	-1.09302	-0.685448	0.479983	0.404202	-0.233538	0.114062	-0.284725	redox.glutaredoxins	GO:0009863 salicylic acid mediated signaling pathway
evm.model.contig7785.37	-0.997117	-0.256211	0.525085	0.728244	-0.0418378	-0.0698054	-0.644899	0.756542	not assigned.unknown	GO:0009751 response to salicylic acid
evm.model.contig7845.363	1.41661	-0.0764018	-0.419702	-0.920508	1.04125	0.364213	0.121215	-1.52668	hormone metabolism.gibberelin.signal transduction	GO:0009863 salicylic acid mediated signaling pathway
evm.model.contig7845.566	-1.82211	-0.0744796	0.384027	1.51256	-0.235528	-0.697843	-0.454177	1.38755	signalling.receptor kinases.leucine rich repeat XI	GO:0009751 response to salicylic acid
evm.model.contig7845.567	-1.89125	-0.0981197	0.241761	1.74761	-1.38234	-0.458457	-0.0113822	1.85218	signalling.receptor kinases.leucine rich repeat XI	GO:0009751 response to salicylic acid
evm.model.contig7846.253	-0.00906914	0.921222	-0.714902	-0.197251	-1.00005	0.274696	0.310818	0.414536	cell.cell death.plants	GO:2000031 regulation of salicylic acid mediated signaling pathway
evm.model.contig7846.339	1.52853	-0.731263	-1.06343	0.266169	0.608616	0.164125	-0.354539	-0.418202	redox.glutaredoxins	GO:0009863 salicylic acid mediated signaling pathway
evm.model.contig7846.576	-0.767514	-0.0297788	-0.00948359	0.806776	-0.805063	0.135453	0.0745529	0.595058	not assigned.unknown	GO:0009751 response to salicylic acid
evm.model.contig7861.94	-0.997117	-0.256211	0.525085	0.728244	-0.0418378	-0.0698054	-0.644899	0.756542	not assigned.unknown	GO:0009751 response to salicylic acid
evm.model.contig7869.104	0.578916	0.3827	-0.480808	-0.480808	-2.05064	0.224418	-0.690298	2.51652	glycolysis.cytosolic branch.glyceraldehyde 3-phosphate dehydrogenase (GAP-DH)	GO:1901149 salicylic acid binding
evm.model.contig7918.2	-0.92976	0.187364	0.00620477	0.736191	-1.15506	-0.884745	0.474672	1.56513	RNA.regulation of transcription.AP2/EREBP, APETALA2/Ethylene-responsive element binding protein family	GO:0009751 response to salicylic acid
evm.model.contig8026.452	-1.37236	0.0154417	-0.336847	1.69376	-2.31867	0.238965	0.619162	1.46055	protein.degradation.ubiquitin.E3.SCF.FBOX	GO:0009751 response to salicylic acid
evm.model.contig8026.459	-0.236178	-0.709265	-0.317935	1.26338	0	0	0	0	development.unspecified	GO:0009751 response to salicylic acid
evm.model.contig8028.8	-0.546261	0.00925807	-0.109079	0.646083	-0.489044	-0.206284	0.0408842	0.654445	stress.biotic.PR-proteins	GO:0009751 response to salicylic acid
evm.model.contig8030.48	1.98048	-0.765599	-1.69465	0.479765	0.53022	1.16998	0.279319	-1.97952	signalling.receptor kinases.crinkly like	GO:0009751 response to salicylic acid
evm.model.contig8030.50	2.06787	-0.871513	-1.57149	0.375139	0.416107	1.20146	0.264174	-1.88174	signalling.receptor kinases.crinkly like	GO:0009751 response to salicylic acid
evm.model.contig8036.115	-0.874546	0.251278	-0.735737	1.359	-0.358924	0.183598	-0.526338	0.701663	not assigned.unknown	GO:0009751 response to salicylic acid
evm.model.contig8036.117	-0.546194	0.22524	-1.27819	1.59914	0.231153	1.23863	0.290921	-1.76071	not assigned.unknown	GO:0009751 response to salicylic acid
evm.model.contig8036.118	-0.935885	1.75996	-1.45862	0.634541	-0.16732	-0.0615626	-0.409138	0.63802	not assigned.unknown	GO:0009751 response to salicylic acid
evm.model.contig8036.121	-1.10439	-0.329111	-0.858088	2.29158	-1.25621	0.998894	-0.437234	0.694552	not assigned.unknown	GO:0009751 response to salicylic acid
evm.model.contig8036.122	-0.491666	-0.0789201	-1.23913	1.80971	-0.561737	-0.79904	0.0885347	1.27224	not assigned.unknown	GO:0009751 response to salicylic acid
evm.model.contig8036.129	0.60065	-1.70882	-1.49134	2.59952	0.274771	0.970132	-0.368632	-0.876271	not assigned.unknown	GO:0009751 response to salicylic acid
evm.model.contig8036.135	-0.677703	-1.07414	-0.526293	2.27813	-0.0782684	0.251414	0.139763	-0.312909	not assigned.unknown	GO:0009751 response to salicylic acid
evm.model.contig8036.20	-0.301568	0.0495946	-0.438309	0.690283	-0.924261	0.309573	0.442175	0.172514	RNA.regulation of transcription.WRKY domain transcription factor family	GO:2000031 regulation of salicylic acid mediated signaling pathway
evm.model.contig8036.21	0.646826	-0.502864	-0.812403	0.668441	0.741956	0.300531	-0.137444	-0.905042	not assigned.unknown	GO:0009863 salicylic acid mediated signaling pathway
evm.model.contig8061.250	0.0371324	1.23637	-0.636753	-0.636753	-1.58305	0.26348	-0.703827	2.0234	glycolysis.cytosolic branch.glyceraldehyde 3-phosphate dehydrogenase (GAP-DH)	GO:1901149 salicylic acid binding
evm.model.contig8061.30	-0.830066	-0.0018815	0.0788282	0.753119	-0.646943	-0.263137	0.100037	0.810042	misc.glutathione S transferases	GO:0009751 response to salicylic acid
evm.model.contig8061.394	-2.25975	0.144032	0.230001	1.88571	-1.62444	-1.26405	0.906085	1.98241	RNA.regulation of transcription.AP2/EREBP, APETALA2/Ethylene-responsive element binding protein family	GO:0009751 response to salicylic acid
evm.model.contig808.2	-0.441053	-0.130503	0.023243	0.548313	-0.861606	-0.361435	0.261902	0.96114	protein.degradation.ubiquitin.E3.SCF.FBOX	GO:0009751 response to salicylic acid
evm.model.contig815.89	0.181863	-0.174144	0.0425968	-0.0503155	0.639017	-0.0672555	0.443022	-1.01478	hormone metabolism.jasmonate.synthesis-degradation.lipoxygenase	GO:1901149 salicylic acid binding
evm.model.contig8383.127	-0.654179	0.144179	-0.113572	0.623571	-1.13833	-0.0930366	0.228351	1.00302	RNA.regulation of transcription.WRKY domain transcription factor family	GO:0009751 response to salicylic acid
evm.model.contig8383.291	-0.749643	0.165453	-0.323646	0.907837	-0.757691	-0.217312	0.116959	0.858044	protein.postranslational modification.kinase.receptor like cytoplasmatic kinase VII	GO:0009751 response to salicylic acid
evm.model.contig8383.357	-0.170473	-0.579182	-0.989948	1.7396	-1.13353	-0.729727	0.427839	1.43542	protein.degradation.ubiquitin.E3.SCF.FBOX	GO:0009751 response to salicylic acid
evm.model.contig8389.22	-0.836565	0.304885	-0.307001	0.838681	-0.948169	0.255235	0.324025	0.368909	RNA.regulation of transcription.WRKY domain transcription factor family	GO:2000031 regulation of salicylic acid mediated signaling pathway
evm.model.contig8390.100	-0.502454	-0.605857	-0.751033	1.85934	-1.56037	0.419757	-0.00239499	1.14301	not assigned.unknown	GO:0009751 response to salicylic acid
evm.model.contig8390.103	-0.0865269	0.0973982	-1.84592	1.83505	-0.105923	0.624763	-1.14162	0.62278	not assigned.unknown	GO:0009751 response to salicylic acid
evm.model.contig8390.105	-1.1745	2.12016	-1.48948	0.543821	-1.40632	0.352624	-0.610974	1.66467	not assigned.unknown	GO:0009751 response to salicylic acid
evm.model.contig8390.109	0.735083	-1.26109	-1.74444	2.27045	0.671372	0.711008	-0.714073	-0.668306	not assigned.unknown	GO:0009751 response to salicylic acid
evm.model.contig8390.110	0.330901	-0.453861	-1.5866	1.70956	0.614915	0.682582	-0.357918	-0.939579	not assigned.unknown	GO:0009751 response to salicylic acid
evm.model.contig8390.113	0.150326	-0.860838	-1.94485	2.65536	0.479569	-0.13589	-0.191426	-0.152253	not assigned.unknown	GO:0009751 response to salicylic acid
evm.model.contig8390.155	-1.13783	0.60502	-0.533078	1.06589	-1.09192	0.597511	0.647852	-0.153443	RNA.regulation of transcription.WRKY domain transcription factor family	GO:0009751 response to salicylic acid
evm.model.contig8390.96	-2.09566	1.00869	-0.795367	1.88234	-2.96465	-0.683488	1.05267	2.59547	not assigned.unknown	GO:0009751 response to salicylic acid
evm.model.contig8401.183	0.0582688	1.53126	-2.13456	0.545031	-0.865152	-1.07565	-1.36395	3.30476	glycolysis.cytosolic branch.glyceraldehyde 3-phosphate dehydrogenase (GAP-DH)	GO:1901149 salicylic acid binding
evm.model.contig8401.327	-1.16246	-0.320359	0.0766489	1.40617	-2.43878	-0.853869	1.01541	2.27724	RNA.regulation of transcription.AP2/EREBP, APETALA2/Ethylene-responsive element binding protein family	GO:0009751 response to salicylic acid
evm.model.contig8458.164	-1.05703	0.221916	0.273042	0.562067	-1.061	0.23366	-0.0158117	0.843153	RNA.regulation of transcription.WRKY domain transcription factor family	GO:0009751 response to salicylic acid
evm.model.contig8458.318	-0.817493	0.201847	-0.201259	0.816904	-1.02771	-0.406336	0.0194334	1.41461	protein.postranslational modification.kinase.receptor like cytoplasmatic kinase VII	GO:0009751 response to salicylic acid
evm.model.contig8458.394	-1.45736	-0.0741394	-0.201719	1.73322	-1.84782	-0.206292	0.906951	1.14717	protein.degradation.ubiquitin.E3.SCF.FBOX	GO:0009751 response to salicylic acid
evm.model.contig8458.402	-0.357892	-0.945938	0.108687	1.19514	0.314437	0.494619	-0.330002	-0.479054	development.unspecified	GO:0009751 response to salicylic acid
evm.model.contig8475.118	-0.836565	0.304885	-0.307001	0.838681	-0.948169	0.255235	0.324025	0.368909	RNA.regulation of transcription.WRKY domain transcription factor family	GO:2000031 regulation of salicylic acid mediated signaling pathway
evm.model.contig8475.119	0.69193	-0.679933	-0.947471	0.935475	0.936049	0.560138	-0.341656	-1.15453	not assigned.unknown	GO:0009863 salicylic acid mediated signaling pathway
evm.model.contig8476.83	-0.935166	-0.476149	-0.399153	1.81047	-0.892434	0.318783	0.0425538	0.531097	not assigned.unknown	GO:0009751 response to salicylic acid
evm.model.contig8476.86	-2.64446	0.588927	-0.199226	2.25476	-3.0868	-0.566672	1.07352	2.57995	not assigned.unknown	GO:0009751 response to salicylic acid
evm.model.contig8476.89	-1.18035	-0.895482	-0.161381	2.23721	-0.386392	-0.386392	-0.386392	1.15917	not assigned.unknown	GO:0009751 response to salicylic acid
evm.model.contig8476.90	-0.0591526	-0.104083	-1.12646	1.2897	0.297275	0.160103	-0.439691	-0.0176874	not assigned.unknown	GO:0009751 response to salicylic acid
evm.model.contig8476.91	-1.16238	2.36969	-2.08463	0.877323	-1.50147	-1.33389	0.822408	2.01296	not assigned.unknown	GO:0009751 response to salicylic acid
evm.model.contig8476.95	-0.202093	-0.570246	-1.34748	2.11982	-0.117424	0.359919	-0.390119	0.147623	not assigned.unknown	GO:0009751 response to salicylic acid
evm.model.contig8487.78	-0.799441	0.0148665	-0.00930978	0.793884	-0.253316	-0.930687	0.43793	0.746073	protein.degradation.ubiquitin.E3.RING	GO:0010337 regulation of salicylic acid metabolic process
evm.model.contig8559.248	-0.604628	0.112969	-0.015119	0.506779	-0.547646	-0.281144	0.412333	0.416458	protein.postranslational modification.kinase.receptor like cytoplasmatic kinase VII	GO:0009751 response to salicylic acid
evm.model.contig8566.35	-0.377832	-1.00007	-0.100652	1.47855	0.713032	0.539821	-0.567474	-0.68538	development.unspecified	GO:0009751 response to salicylic acid
evm.model.contig8676.2	-1.13989	-1.13989	0.229637	2.05015	-3.66158	-3.66158	2.51683	4.80634	stress.abiotic	GO:0009751 response to salicylic acid
evm.model.contig8742.145	0.231871	0.730996	-1.09518	0.132316	-0.921245	-0.61346	-1.15796	2.69266	glycolysis.cytosolic branch.glyceraldehyde 3-phosphate dehydrogenase (GAP-DH)	GO:1901149 salicylic acid binding
evm.model.contig8811.32	-0.903165	-0.092542	-0.401338	1.39705	-1.858	-0.697576	0.73102	1.82455	RNA.regulation of transcription.AP2/EREBP, APETALA2/Ethylene-responsive element binding protein family	GO:0009751 response to salicylic acid
evm.model.contig8813.107	-0.689229	-0.0557977	0.000244582	0.744782	-1.01242	-0.209447	0.185659	1.0362	RNA.regulation of transcription.WRKY domain transcription factor family	GO:0009751 response to salicylic acid
evm.model.contig8852.599	-0.359572	1.07872	-0.359572	-0.359572	-1.02415	0.533599	0.574459	-0.0839102	RNA.regulation of transcription.WRKY domain transcription factor family	GO:2000031 regulation of salicylic acid mediated signaling pathway
evm.model.contig8852.600	0.633966	-0.416727	-0.671963	0.454724	0.485835	0.654027	-0.170018	-0.969843	not assigned.unknown	GO:0009863 salicylic acid mediated signaling pathway
evm.model.contig8852.662	-0.274827	0.441092	-0.534213	0.367948	-0.443911	-0.267083	0.267214	0.44378	protein.postranslational modification.kinase.receptor like cytoplasmatic kinase X	GO:0009751 response to salicylic acid
evm.model.contig8852.701	-0.994317	-0.0838188	-0.405009	1.48315	-0.508496	0.00681586	-0.154527	0.656207	not assigned.unknown	GO:0009751 response to salicylic acid
evm.model.contig8852.703	-0.0865269	0.0973982	-1.84592	1.83505	-0.105923	0.624763	-1.14162	0.62278	not assigned.unknown	GO:0009751 response to salicylic acid
evm.model.contig8852.705	-0.880408	1.76287	-1.84404	0.961574	-0.754945	-0.127972	-0.609105	1.49202	not assigned.unknown	GO:0009751 response to salicylic acid
evm.model.contig8852.708	-0.389424	2.14697	-2.71135	0.953805	-1.21544	-0.910582	0.479821	1.6462	not assigned.unknown	GO:0009751 response to salicylic acid
evm.model.contig8852.710	0.216955	-1.22367	-1.72745	2.73416	0.578485	0.487394	-0.843593	-0.222286	not assigned.unknown	GO:0009751 response to salicylic acid
evm.model.contig8852.750	-0.357038	0.0110168	-0.340282	0.686304	-1.36248	0.650542	0.544718	0.167224	RNA.regulation of transcription.WRKY domain transcription factor family	GO:0009751 response to salicylic acid
evm.model.contig8860.135	-0.465418	0.681617	0.211766	-0.427965	0.0469949	0.442923	0.775334	-1.26525	misc.GDSL-motif lipase	GO:0009751 response to salicylic acid
evm.model.contig8889.169	-0.944419	-0.284014	-0.0553853	1.28382	-2.51208	-1.01472	1.22786	2.29893	RNA.regulation of transcription.AP2/EREBP, APETALA2/Ethylene-responsive element binding protein family	GO:0009751 response to salicylic acid
evm.model.contig8889.20	0.0473603	1.44834	-1.91323	0.417523	-0.988904	-1.24471	-0.999115	3.23273	glycolysis.cytosolic branch.glyceraldehyde 3-phosphate dehydrogenase (GAP-DH)	GO:1901149 salicylic acid binding
evm.model.contig8889.94	0.630368	-0.190354	-0.868854	0.42884	0.460557	0.223788	-0.043844	-0.640501	signalling.receptor kinases.wall associated kinase	GO:0009751 response to salicylic acid
evm.model.contig8892.469	-0.650055	0.0326955	-0.383581	1.00094	-1.85977	-0.333601	0.535384	1.65799	protein.degradation.ubiquitin.E3.SCF.FBOX	GO:0009751 response to salicylic acid
evm.model.contig8892.478	0.0952988	-0.932134	-0.237387	1.07422	0.6663	0.685854	-0.447707	-0.904447	development.unspecified	GO:0009751 response to salicylic acid
evm.model.contig8901.62	0.715405	-0.701244	-0.463497	0.449336	0.743214	0.630763	-0.357619	-1.01636	not assigned.unknown	GO:0009863 salicylic acid mediated signaling pathway
evm.model.contig8902.65	-0.705147	0.473912	-0.473963	0.705198	-1.44513	0.43921	0.971861	0.0340621	RNA.regulation of transcription.WRKY domain transcription factor family	GO:0009751 response to salicylic acid
evm.model.contig8909.80	0.594805	-0.389227	-0.729713	0.524135	0	0	0	0	not assigned.unknown	GO:0009751 response to salicylic acid
evm.model.contig8910.22	-0.0417385	-0.0451654	-0.0461384	0.133042	-0.872415	-0.208387	0.309948	0.770854	minor CHO metabolism.callose	GO:0009751 response to salicylic acid
evm.model.contig8910.431	0.441706	-0.495104	-0.581833	0.635231	0.598379	0.65932	-0.282597	-0.975103	RNA.regulation of transcription.WRKY domain transcription factor family	GO:0009751 response to salicylic acid
evm.model.contig8954.127	-0.287055	0.13461	-0.594376	0.746821	-0.810087	0.136494	-0.652207	1.3258	development.unspecified	GO:0009751 response to salicylic acid
evm.model.contig8981.55	0.179915	0.354075	-0.259941	-0.274049	0.638091	0.840608	-0.843369	-0.635331	cell.vesicle transport	GO:0009863 salicylic acid mediated signaling pathway
evm.model.contig8982.64	-1.47668	0.160393	0.416622	0.899668	-0.687739	-0.357574	0.315647	0.729666	not assigned.no ontology	GO:0009751 response to salicylic acid
evm.model.contig8990.86	-1.19139	0.339076	0.308444	0.543869	-0.966219	-0.228106	0.473607	0.720718	minor CHO metabolism.callose	GO:0009751 response to salicylic acid
evm.model.contig8994.318	0.305887	-0.516513	-0.696568	0.907195	0.610321	0.698522	-0.182359	-1.12648	RNA.regulation of transcription.WRKY domain transcription factor family	GO:0009751 response to salicylic acid
evm.model.contig9009.32	-0.287055	0.13461	-0.594376	0.746821	-0.810087	0.136494	-0.652207	1.3258	development.unspecified	GO:0009751 response to salicylic acid
evm.model.contig9057.5	0.478255	-0.380979	-0.748023	0.650748	0.472725	-0.0789503	0.138189	-0.531963	not assigned.unknown	GO:0009751 response to salicylic acid
evm.model.contig9070.19	-1.1642	0.418013	0.339175	0.407012	-0.657531	-0.328565	0.109408	0.876688	minor CHO metabolism.callose	GO:0009751 response to salicylic acid
evm.model.contig9081.256	0.441706	-0.495104	-0.581833	0.635231	0.598379	0.65932	-0.282597	-0.975103	RNA.regulation of transcription.WRKY domain transcription factor family	GO:0009751 response to salicylic acid
evm.model.contig9081.79	-0.343127	0.16982	-1.26726	1.44057	-0.520505	-0.37526	-0.419525	1.31529	development.unspecified	GO:0009751 response to salicylic acid
evm.model.contig9227.493	0.305887	-0.516513	-0.696568	0.907195	0.610321	0.698522	-0.182359	-1.12648	RNA.regulation of transcription.WRKY domain transcription factor family	GO:0009751 response to salicylic acid
evm.model.contig9227.91	-1.41981	0.454341	0.426111	0.53936	-0.504262	-0.504262	0.737852	0.270673	minor CHO metabolism.callose	GO:0009751 response to salicylic acid
evm.model.contig9257.143	-1.17955	0.415388	0.304262	0.459898	-0.974005	-0.240683	0.418563	0.796125	minor CHO metabolism.callose	GO:0009751 response to salicylic acid
evm.model.contig9257.48	0.478255	-0.380979	-0.748023	0.650748	0.472725	-0.0789503	0.138189	-0.531963	not assigned.unknown	GO:0009751 response to salicylic acid
evm.model.contig9271.126	-0.343127	0.16982	-1.26726	1.44057	-0.520505	-0.37526	-0.419525	1.31529	development.unspecified	GO:0009751 response to salicylic acid
evm.model.contig9271.281	0.505028	-0.414352	-0.658062	0.567386	0.699883	0.560746	-0.0145139	-1.24612	RNA.regulation of transcription.WRKY domain transcription factor family	GO:0009751 response to salicylic acid
evm.model.contig9279.68	-0.58778	0.289173	-0.307379	0.605985	-0.233916	-0.539006	-1.21057	1.98349	development.unspecified	GO:0009751 response to salicylic acid
evm.model.contig9293.122	-1.11713	0.656078	0.00443758	0.456612	0.0864516	-1.8964	1.31308	0.49687	minor CHO metabolism.callose	GO:0009751 response to salicylic acid
evm.model.contig9297.305	0.43133	-0.538463	-0.630941	0.738074	0.65077	0.609977	-0.278672	-0.982076	RNA.regulation of transcription.WRKY domain transcription factor family	GO:0009751 response to salicylic acid
evm.model.contig9332.82	-0.732468	0.612915	-0.428934	0.548487	-1.49609	0.0989648	0.685213	0.711908	protein.degradation.ubiquitin.E3.BTB/POZ Cullin3.BTB/POZ	GO:0009751 response to salicylic acid
evm.model.contig9412.4	-0.22035	-0.799602	0.750024	0.269927	1.07894	-4.05057	0.999865	1.97176	stress.biotic.PR-proteins	GO:0009751 response to salicylic acid
evm.model.contig9497.233	0.450983	0.334892	-0.318305	-0.46757	0.340659	0.291962	-0.117229	-0.515393	PS.photorespiration.hydroxypyruvate reductase	GO:1901149 salicylic acid binding
evm.model.contig9497.408	-0.561705	-0.137354	-0.058011	0.75707	-0.906701	0.502131	0.293958	0.110612	protein.targeting.secretory pathway.vacuole	GO:0009751 response to salicylic acid
evm.model.contig9503.48	0.042303	0.247491	-0.253712	-0.0360828	-0.244205	-0.16041	-0.344516	0.74913	glycolysis.cytosolic branch.aldolase	GO:1901149 salicylic acid binding
evm.model.contig9507.172	-1.5434	-0.180107	0.341955	1.38155	-0.605151	-0.605151	0.573997	0.636305	RNA.regulation of transcription.WRKY domain transcription factor family	GO:2000031 regulation of salicylic acid mediated signaling pathway
evm.model.contig9507.182	-0.137729	-0.159689	-0.0583958	0.355814	-0.404134	-0.457089	0.267791	0.593432	not assigned.no ontology	GO:0009751 response to salicylic acid
evm.model.contig9507.29	-1.00748	0.166756	-0.113753	0.954481	-1.19943	-0.280189	-0.1165	1.59612	signalling.receptor kinases.misc	GO:0009751 response to salicylic acid
evm.model.contig9508.178	-0.505083	0.630045	-0.0519264	-0.0730362	-0.0154691	0.838652	-0.838046	0.0148635	RNA.regulation of transcription.ARR	GO:2000031 regulation of salicylic acid mediated signaling pathway
evm.model.contig9510.100	-0.734054	0.674583	-0.469444	0.528916	0.803093	-0.762928	-0.212658	0.172493	stress.biotic.PR-proteins	GO:0009751 response to salicylic acid
evm.model.contig9562.60	0.752181	-0.331104	-0.827159	0.406082	1.23466	0.693263	-0.658591	-1.26933	not assigned.no ontology	GO:0009751 response to salicylic acid
evm.model.contig9563.54	0.098426	0.200034	-0.3349	0.0364405	-0.262303	-0.151591	-0.450993	0.864886	glycolysis.cytosolic branch.aldolase	GO:1901149 salicylic acid binding
evm.model.contig9568.174	-0.882031	-0.352521	-0.140742	1.37529	-1.24733	-0.000722588	0.600511	0.64754	RNA.regulation of transcription.WRKY domain transcription factor family	GO:2000031 regulation of salicylic acid mediated signaling pathway
evm.model.contig9568.26	-1.06081	-0.361842	-0.669964	2.09262	-2.16835	-2.16835	0.153573	4.18314	signalling.receptor kinases.misc	GO:0009751 response to salicylic acid
evm.model.contig9572.21	-0.287517	0.361817	-0.287517	0.213217	-1.39275	-0.271561	0.964835	0.699479	protein.degradation.ubiquitin.E3.BTB/POZ Cullin3.BTB/POZ	GO:0009751 response to salicylic acid
evm.model.contig9573.155	1.12724	-0.426875	-0.784163	0.0837999	0.530981	0.338941	0.417661	-1.28758	RNA.regulation of transcription.WRKY domain transcription factor family	GO:0009751 response to salicylic acid
evm.model.contig9601.49	-0.0044934	0.301923	-0.352678	0.0552479	-0.338222	-0.257395	-0.375718	0.971334	glycolysis.cytosolic branch.aldolase	GO:1901149 salicylic acid binding
evm.model.contig9603.201	-0.973473	-0.415442	-0.109441	1.49836	-1.25452	0.523564	0.193475	0.537482	RNA.regulation of transcription.WRKY domain transcription factor family	GO:2000031 regulation of salicylic acid mediated signaling pathway
evm.model.contig9604.164	-0.0115289	0.787407	-0.259729	-0.516149	-0.899962	-0.0228501	0.396387	0.526425	protein.degradation.ubiquitin.E3.BTB/POZ Cullin3.BTB/POZ	GO:0009751 response to salicylic acid
evm.model.contig9608.5	-0.451646	0.805521	-0.340052	-0.013823	-0.170074	0.161134	-0.0382087	0.0471491	RNA.regulation of transcription.ARR	GO:2000031 regulation of salicylic acid mediated signaling pathway
evm.model.contig9615.214	-0.254667	-0.509585	-0.0678378	0.832089	-0.856484	1.00057	-0.785021	0.640936	RNA.regulation of transcription.unclassified	GO:0009863 salicylic acid mediated signaling pathway
evm.model.contig9615.241	0.450983	0.334892	-0.318305	-0.46757	0.340659	0.291962	-0.117229	-0.515393	PS.photorespiration.hydroxypyruvate reductase	GO:1901149 salicylic acid binding
evm.model.contig9691.61	0.898797	-0.490067	-0.60008	0.19135	1.20908	0.991576	-0.789781	-1.41087	not assigned.no ontology	GO:0009751 response to salicylic acid
evm.model.contig9693.46	0.105476	0.248166	-0.35123	-0.00241168	-0.354583	-0.178352	-0.369905	0.90284	glycolysis.cytosolic branch.aldolase	GO:1901149 salicylic acid binding
evm.model.contig9696.4	-0.993274	-0.158938	0.347954	0.804258	-0.104454	-1.35791	0.299375	1.16299	signalling.receptor kinases.misc	GO:0009751 response to salicylic acid
evm.model.contig9696.6	-1.10795	0.305151	-0.178649	0.981447	-0.982282	-0.676666	-0.222673	1.88162	signalling.receptor kinases.misc	GO:0009751 response to salicylic acid
evm.model.contig9697.92	-0.662392	-0.460747	-0.312969	1.43611	-1.13925	0.644804	0.0144686	0.479979	RNA.regulation of transcription.WRKY domain transcription factor family	GO:2000031 regulation of salicylic acid mediated signaling pathway
evm.model.contig9699.18	0	0	0	0	-0.733452	-0.173186	0.351933	0.554705	protein.degradation.ubiquitin.E3.BTB/POZ Cullin3.BTB/POZ	GO:0009751 response to salicylic acid
evm.model.contig9702.195	1.12724	-0.426875	-0.784163	0.0837999	0.530981	0.338941	0.417661	-1.28758	RNA.regulation of transcription.WRKY domain transcription factor family	GO:0009751 response to salicylic acid
evm.model.contig9857.60	-0.574655	-0.285451	0.0349275	0.825178	-0.142923	-0.0940978	0.198338	0.0386835	protein.targeting.secretory pathway.vacuole	GO:0009751 response to salicylic acid
evm.model.contig9890.615	-0.579715	-0.26512	-0.182815	1.02765	-1.13293	0.462553	0.141436	0.528938	RNA.regulation of transcription.WRKY domain transcription factor family	GO:2000031 regulation of salicylic acid mediated signaling pathway
evm.model.contig9890.624	-0.437207	0.452369	-0.759113	0.743951	-0.159236	-0.598299	-0.0722563	0.829791	not assigned.no ontology	GO:0009751 response to salicylic acid
evm.model.contig9907.184	0.990063	-0.484358	-0.829651	0.323946	0.373563	0.243186	0.283909	-0.900657	RNA.regulation of transcription.WRKY domain transcription factor family	GO:0009751 response to salicylic acid
evm.model.contig9918.396	-0.808151	-0.504677	-0.253232	1.56606	-1.30732	0.4982	0.144562	0.664559	RNA.regulation of transcription.WRKY domain transcription factor family	GO:2000031 regulation of salicylic acid mediated signaling pathway
evm.model.contig9918.57	0.703517	-0.473669	0.250587	-0.480436	-1.04055	-0.544886	0.150773	1.43467	glycolysis.cytosolic branch.aldolase	GO:1901149 salicylic acid binding
