# Supplementary material for: DkWRKY transcription factors enhance persimmon resistance to Colletotrichum horii by promoting lignin accumulation through DkCAD1 promotor interaction
Source: Stress Biol. 2024 Feb 26;4(1):17. doi: 10.1007/s44154-024-00154-0 (PMC10897097; doi:10.1007/s44154-024-00154-0)
Supplement: Supplementary file 6 — Additional file 6: Table S6. Expression value of lignin synthesis related genes from RNA-seq data. [file 44154_2024_154_MOESM6_ESM.xlsx]

## Sheet: table-S5-R
Table S5. Expression value of lignin synthesis related genes from RNA-seq data (average Log2 of transcripts per million values, TPM).
GeneID	R-CK	R-1	R-3	R-5	S-CK	S-1	S-3	S-5	Symbol
evm.model.contig21124.1	0.378659	0.215371	0.284594	0.0879125	1.53154	2.32228	1.48023	1.33282	4CL
evm.model.contig2436.139	2.72317	2.55329	2.03009	1.52587	3.31158	4.3258	3.37685	3.56468	4CL
evm.model.contig2647.60	0.378659	0.215371	0.284594	0.0879125	1.53154	2.32228	1.48023	1.33282	4CL
evm.model.contig2742.413	3.29811	3.21053	2.51836	2.23525	3.06744	3.53099	3.04911	3.07783	4CL
evm.model.contig2761.215	3.79121	3.65443	3.15861	2.72491	3.69844	4.3269	3.56474	3.54534	4CL
evm.model.contig22.254	4.26963	5.29025	4.93853	4.57876	3.78805	4.14496	3.72435	3.99985	C4H
evm.model.contig3222.78	5.14167	1.41244	3.85647	2.54118	3.60092	5.68115	4.50425	6.88649	CCoAOMT
evm.model.contig3495.352	0.767069	2.14773	0.889328	1.21024	0.497351	0.473576	0.989563	4.43253	CCoAOMT
evm.model.contig3495.354	6.09743	7.04912	6.52781	5.99981	5.7661	3.20564	5.96514	7.41583	CCoAOMT
evm.model.contig9412.71	3.94652	3.88292	4.36613	3.40649	3.49031	3.17537	2.87151	2.24925	CCR1
evm.model.contig9510.172	3.33858	3.01497	3.71527	3.12585	4.72779	4.39143	3.72617	3.25101	CCR1
evm.model.contig9901.1	1.729	1.7591	2.07133	1.12345	3.36894	3.14563	2.56567	2.01602	CCR1
evm.model.contig14060.2	3.56472	3.45055	4.9564	4.18778	3.95966	4.04423	3.21885	2.94411	COMT
evm.model.contig8390.204	5.7371	5.79733	7.33242	6.46532	5.97253	6.06522	5.17514	5.05082	COMT
evm.model.contig8477.78	3.56472	3.45055	4.9564	4.18778	3.95966	4.04423	3.21885	2.94411	COMT
evm.model.contig8858.1	3.91751	3.83383	5.6166	4.68439	5.08704	5.26358	4.36919	4.31386	COMT
evm.model.contig1073.207	1.96532	2.30049	5.1248	4.44194	2.72549	3.15167	2.9267	3.09774	F5H
evm.model.contig1137.79	2.69929	2.63938	5.58358	4.78003	3.42583	3.68768	2.83148	3.58219	F5H
evm.model.contig1202.96	1.91263	1.9586	4.60455	3.99216	1.40872	2.01405	1.27547	1.81088	F5H
evm.model.contig7540.195	2.83651	2.10851	3.06929	2.83226	3.00889	2.54237	2.41641	1.78194	HCT
evm.model.contig7592.226	1.47234	1.13035	1.21184	0.643072	0.475277	0.699699	0.265818	0.162019	HCT
evm.model.contig7685.185	2.05612	1.80912	2.48738	1.97286	2.34108	2.74438	2.27435	3.35232	HCT
evm.model.contig20108.2	1.80469	1.77949	2.2343	2.96658	2.13763	3.56391	3.31712	3.53855	DkWRKY10
evm.model.contig9507.172	0.715419	1.1324	1.88428	2.53922	0	0	0.081433	0.0996246	DkWRKY10
evm.model.contig9568.174	2.77298	2.56753	3.68973	4.71968	0.170035	0.473753	0.685073	0.629078	DkWRKY10
evm.model.contig9697.92	0.894367	0.688781	1.24213	2.12623	0.703652	1.80185	1.41483	1.64123	DkWRKY10
evm.model.contig9890.615	1.80469	1.77949	2.2343	2.96658	2.13763	3.56391	3.31712	3.53855	DkWRKY10
evm.model.contig9918.396	2.58105	2.27146	3.29438	4.6201	1.46834	2.94376	2.6652	3.01244	DkWRKY10
evm.model.contig9053.27	1.86251	1.8459	2.75775	2.94207	1.79993	2.01477	1.88974	2.63661	DkWRKY8
