# Supplementary material for: DkWRKY transcription factors enhance persimmon resistance to Colletotrichum horii by promoting lignin accumulation through DkCAD1 promotor interaction
Source: Stress Biol. 2024 Feb 26;4(1):17. doi: 10.1007/s44154-024-00154-0 (PMC10897097; doi:10.1007/s44154-024-00154-0)
Supplement: Supplementary file 7 — Additional file 7: Table S7. Gene expression value of CAD family from RNA-seq data. [file 44154_2024_154_MOESM7_ESM.xlsx]

## Sheet: table-S6-R
Table S6. Gene expression value of CAD family from RNA-seq data (average Log2 of transcripts per million value, TPM)
GeneID	R-CK	R-1	R-3	R-5	S-CK	S-1	S-3	S-5	Symbol
evm.model.contig482.249	1.73565	1.90212	2.12779	1.89909	2.65324	2.74251	2.75763	3.69065	CAD1
evm.model.contig707.434	3.65771	3.66117	4.25189	4.14287	3.81703	3.72145	4.01116	4.59224	CAD1
evm.model.contig14903.3	4.9623	4.64721	5.95152	5.29117	4.05854	4.17727	3.59991	3.30038	CAD4
evm.model.contig14904.4	1.18662	1.02464	1.38107	1.25843	1.29296	1.19448	1.34127	1.55671	CAD4
evm.model.contig261.31	3.51025	3.3476	4.38807	3.77005	4.8265	4.90113	4.33685	4.32488	CAD4
evm.model.contig400.174	1.18662	1.02464	1.38107	1.25843	1.29296	1.19448	1.34127	1.55671	CAD4
evm.model.contig639.405	5.95779	5.56146	6.8836	6.25131	5.91356	6.14472	5.42877	5.53692	CAD4
evm.model.contig1060.140	2.8271	2.16726	2.98295	2.40274	3.21215	3.0899	2.58622	2.78333	CAD6
evm.model.contig1200.308	4.85684	4.18401	4.9506	4.50757	5.16436	5.2151	4.36484	3.96014	CAD6
evm.model.contig1129.146	3.14965	4.46399	3.04712	2.59741	2.9064	3.28482	2.57987	3.94485	CAD7
evm.model.contig5856.1	4.31849	5.521	4.20315	3.28159	4.07031	4.46161	3.48458	5.14787	CAD8
evm.model.contig6532.99	1.97823	2.02963	1.90595	1.23393	3.05227	2.72718	2.23583	1.46696	CAD8
evm.model.contig6703.127	0.130154	0.212311	0.245975	0.0651354	0.451097	0.268822	0.217433	0.157447	CAD8
evm.model.contig7075.491	1.92644	1.90297	1.62809	1.2593	2.28729	1.95479	1.7288	0.986334	CAD8
evm.model.contig7264.367	1.13935	1.63105	1.17432	0.701011	1.75446	1.58254	1.32065	0.86012	CAD8
evm.model.contig1315.234	0.956609	0.59385	1.21472	0.710736	4.12313	4.19599	3.61812	4.42967	CAD9
evm.model.contig2118.9	3.50571	4.02411	2.25403	2.40371	4.61901	4.24879	2.42597	2.41169	CAD9
evm.model.contig2313.645	1.11978	1.44247	0.503596	0.290464	1.10698	0.967641	0.250502	0.18957	CAD9
evm.model.contig4466.89	3.66859	2.8949	3.28002	2.58777	3.45541	3.12043	3.38349	1.31747	CAD9
evm.model.contig4544.383	4.15922	3.55871	3.79175	3.23003	3.72002	3.89275	4.12536	2.3255	CAD9
evm.model.contig4666.370	0.265361	0.136228	0.333821	0	3.42767	3.53401	3.45445	1.16343	CAD9
evm.model.contig4685.550	3.39586	3.32472	2.5064	2.33939	2.9674	3.11034	3.15677	1.48628	CAD9
