# Supplementary material for: DkWRKY transcription factors enhance persimmon resistance to Colletotrichum horii by promoting lignin accumulation through DkCAD1 promotor interaction
Source: Stress Biol. 2024 Feb 26;4(1):17. doi: 10.1007/s44154-024-00154-0 (PMC10897097; doi:10.1007/s44154-024-00154-0)
Supplement: Supplementary file 8 — Additional file 8: Table S8. Primers used in this study. [file 44154_2024_154_MOESM8_ESM.xls]

## Sheet: Sheet1
Table S3. Primers used in this study.
Purpose	Name	Primary PCR (5' to 3')	Secondary PCR (5' to 3')
DkCAD1	DkCAD1	CACATCCAAACCACCCATCA	CATCTCTGCTCTGCTCCTTACTC
promoter
Full-length cDNA cloning	DkCAD1	ATGAGCGGGATCGGGAAAAC	GCTAATACCAGCACAACTCACTGAA
	DkWRKY8	ATGGAGGAGGTTGAAAAAGCCAAT	TTATGTATTGGCAGACTGTGGCAG
	DkWRKY10	ATGGAATCCCCATCCATTTGTCAC	TCATATTGCAAGAAAGACATCCCCAA
qRT-PCR analysis	DkActin	GAAGCACTGGGTGCTCTTCTG	CATGGAGAAAATCTGGCATCATAC
	DkCAD1	ATAGCGTCGTGGCTGGTGA	CCTTCTTTGCATTATTAGGATCTCG
	DkWRKY8	AATGGTGGAAGCAGGGGA	ACGAGCAGGTGGTGGGATA
	DkWRKY10	CAATCCCATCCCTAACCC	CGCCGAAGACAACACAGT
Y1H	pCAD1-AbAi	AAATGATGAATTGAAAAGCTTCACATCCAAACCACCCATCA	CCGAGCTCGAATTCAAGCTTGAGCTTCACCAGCCACGAC
Over-expression vector	PMV2-DkCAD1	ACGCTCGACCTCGAGTCTAGA ATGAGCGGGATCGGGAAAAC	AAGCAGGACTCTAGTGGTACCGCTAATACCAGCACAACCTGAA
	PMV2-DkWRKY8	ACGCTCGACCTCGAGTCTAGAATGGAGGAGGTTGAAAAAGCCAAT	AAGCAGGACTCTAGTGGTACCTGTATTGGCAGACTGTGGCAG
	PMV2-DkWRKY10	ACGCTCGACCTCGAGTCTAGAATGGAATCCCCATCCATTTGTCAC	AAGCAGGACTCTAGTGGTACCTATTGCAAGAAAGACATCCCCAA
